# Supplementary material for: Influenza A virus reassortment in mammals gives rise to genetically distinct within-host subpopulations
Source: Nat Commun. 2022 Nov 11;13:6846. doi: 10.1038/s41467-022-34611-z (PMC9652339; doi:10.1038/s41467-022-34611-z)
Supplement: Supplementary file 8 — Source Data [file 41467_2022_34611_MOESM8_ESM.zip]

Archive with 26 entries (25 files):
- Figure Data/
- __MACOSX/._Figure Data
- Figure Data/Fig 3 Data.xlsx
- __MACOSX/Figure Data/._Fig 3 Data.xlsx
- Figure Data/Fig S2 Data.xlsx
- __MACOSX/Figure Data/._Fig S2 Data.xlsx
- Figure Data/Fig S4 Data.xlsx
- __MACOSX/Figure Data/._Fig S4 Data.xlsx
- Figure Data/Fig 1  Data.xlsx
- __MACOSX/Figure Data/._Fig 1  Data.xlsx
- Figure Data/Fig 5 Data.xlsx
- __MACOSX/Figure Data/._Fig 5 Data.xlsx
- Figure Data/Fig 2 Data.xlsx
- __MACOSX/Figure Data/._Fig 2 Data.xlsx
- Figure Data/Fig S3 Data.xlsx
- __MACOSX/Figure Data/._Fig S3 Data.xlsx
- Figure Data/Fig S5 Data.xlsx
- __MACOSX/Figure Data/._Fig S5 Data.xlsx
- Figure Data/Fig 4 Data.xlsx
- __MACOSX/Figure Data/._Fig 4 Data.xlsx
- Figure Data/Fig S6 Data.xlsx
- __MACOSX/Figure Data/._Fig S6 Data.xlsx
- Figure Data/Fig S10 Data.xlsx
- __MACOSX/Figure Data/._Fig S10 Data.xlsx
- Figure Data/Fig S1 Data.xlsx
- __MACOSX/Figure Data/._Fig S1 Data.xlsx
