# Supplementary material for: Influenza A virus reassortment in mammals gives rise to genetically distinct within-host subpopulations
Source: Nat Commun. 2022 Nov 11;13:6846. doi: 10.1038/s41467-022-34611-z (PMC9652339; doi:10.1038/s41467-022-34611-z)
Supplement: Supplementary file 8 — Source Data [file 41467_2022_34611_MOESM8_ESM.zip › Figure Data/Fig 3 Data.xlsx]

## Sheet: Fig 3A
	F11 Lung	F11 Nasal Turbinate	F12 Lung	F12 Nasal Turbinate	F13 Lung	F13 Nasal Turbinate	F14 Lung	F14 Nasal Turbinate	F15 Lung	F15 Nasal Turbinate	F16 Lung	F16 Nasal Turbinate	F17 Lung	F17 Nasal Turbinate	F18 Lung	F18 Nasal Turbinate	F19 Lung	F19 Nasal Turbinate	F20 Lung	F20 Nasal Turbinate	F21 Lung	F21 Nasal Turbinate	F22 Lung	F22 Nasal Turbinate	F23 Lung	F23 Nasal Turbinate	F24 Lung	F24 Nasal Turbinate
F11 Lung	0	0.875	0.777778	0.75	0.818182	0.571429	1	0.6	0.8	0.647059	0.833333	0.733333	0.857143	0.714286	0.8	0.846154	0.6	0.692308	0.894737	0.777778	0.733333	0.8	0.8	0.6	0.833333	0.777778	0.714286	0.789474
F11 Nasal Turbinate	0.875	0	0.692308	0.7	0.866667	0.777778	0.875	0.833333	0.857143	0.714286	0.875	0.789474	0.888889	0.777778	0.857143	0.882353	0.857143	0.764706	0.826087	0.818182	0.789474	0.75	0.714286	0.833333	0.875	0.909091	0.666667	0.826087
F12 Lung	0.777778	0.692308	0	0.692308	0.75	0.636364	1	0.764706	0.714286	0.714286	0.777778	0.833333	0.818182	0.636364	0.714286	0.8	0.714286	0.6	0.875	0.733333	0.666667	0.764706	0.428571	0.764706	0.777778	0.866667	0.818182	0.75
F12 Nasal Turbinate	0.75	0.7	0.692308	0	0.733333	0.555556	0.875	0.75	0.857143	0.714286	0.75	0.789474	0.888889	0.666667	0.857143	0.882353	0.714286	0.647059	0.826087	0.636364	0.578947	0.666667	0.571429	0.666667	0.875	0.818182	0.777778	0.826087
F13 Lung	0.818182	0.866667	0.75	0.733333	0	0.846154	1	0.894737	0.777778	0.875	0.636364	0.857143	0.846154	0.692308	0.777778	0.833333	0.777778	0.833333	0.888889	0.764706	0.857143	0.789474	0.777778	0.894737	0.818182	0.882353	0.846154	0.888889
F13 Nasal Turbinate	0.571429	0.777778	0.636364	0.555556	0.846154	0	0.857143	0.636364	0.833333	0.578947	0.714286	0.764706	0.75	0.75	0.666667	0.866667	0.5	0.466667	0.809524	0.6	0.647059	0.727273	0.5	0.545455	0.857143	0.8	0.625	0.714286
F14 Lung	1	0.875	1	0.875	1	0.857143	0	1	1	1	1	1	0.857143	1	0.8	0.846154	0.8	1	0.894737	1	1	0.9	1	1	1	1	0.857143	1
F14 Nasal Turbinate	0.6	0.833333	0.764706	0.75	0.894737	0.636364	1	0	0.777778	0.68	0.9	0.73913	0.909091	0.818182	0.888889	0.904762	0.666667	0.52381	0.777778	0.769231	0.73913	0.857143	0.666667	0.571429	0.8	0.846154	0.818182	0.555556
F15 Lung	0.8	0.857143	0.714286	0.857143	0.777778	0.833333	1	0.777778	0	0.866667	0.8	0.846154	0.833333	0.833333	0.75	0.818182	0.5	0.818182	0.882353	0.875	0.846154	0.888889	0.5	0.888889	0.6	0.875	0.833333	0.882353
F15 Nasal Turbinate	0.647059	0.714286	0.714286	0.714286	0.875	0.578947	1	0.68	0.866667	0	0.882353	0.7	0.894737	0.789474	0.866667	0.888889	0.733333	0.666667	0.916667	0.73913	0.7	0.84	0.733333	0.68	0.882353	0.826087	0.789474	0.666667
F16 Lung	0.833333	0.875	0.777778	0.75	0.636364	0.714286	1	0.9	0.8	0.882353	0	0.866667	0.714286	0.857143	0.6	0.846154	0.8	0.692308	0.894737	0.666667	0.733333	0.9	0.6	0.8	0.833333	0.888889	0.857143	0.894737
F16 Nasal Turbinate	0.733333	0.789474	0.833333	0.789474	0.857143	0.764706	1	0.73913	0.846154	0.7	0.866667	0	0.882353	0.882353	0.846154	0.875	0.692308	0.75	0.818182	0.809524	0.777778	0.913043	0.846154	0.73913	0.866667	0.809524	0.764706	0.727273
F17 Lung	0.857143	0.888889	0.818182	0.888889	0.846154	0.75	0.857143	0.909091	0.833333	0.894737	0.714286	0.882353	0	0.875	0.333333	0.733333	0.666667	0.866667	0.714286	0.9	0.764706	0.727273	0.833333	0.909091	0.857143	0.8	0.75	0.904762
F17 Nasal Turbinate	0.714286	0.777778	0.636364	0.666667	0.692308	0.75	1	0.818182	0.833333	0.789474	0.857143	0.882353	0.875	0	0.833333	0.866667	0.833333	0.733333	0.904762	0.8	0.764706	0.363636	0.666667	0.818182	0.857143	0.9	0.875	0.809524
F18 Lung	0.8	0.857143	0.714286	0.857143	0.777778	0.666667	0.8	0.888889	0.75	0.866667	0.6	0.846154	0.333333	0.833333	0	0.818182	0.5	0.818182	0.764706	0.875	0.692308	0.777778	0.75	0.888889	0.8	0.875	0.666667	0.882353
F18 Nasal Turbinate	0.846154	0.882353	0.8	0.882353	0.833333	0.866667	0.846154	0.904762	0.818182	0.888889	0.846154	0.875	0.733333	0.866667	0.818182	0	0.818182	0.857143	0.9	0.789474	0.875	0.809524	0.818182	0.904762	0.846154	0.894737	0.866667	0.8
F19 Lung	0.6	0.857143	0.714286	0.714286	0.777778	0.5	0.8	0.666667	0.5	0.733333	0.8	0.692308	0.666667	0.833333	0.5	0.818182	0	0.818182	0.764706	0.75	0.692308	0.777778	0.5	0.777778	0.6	0.75	0.5	0.882353
F19 Nasal Turbinate	0.692308	0.764706	0.6	0.647059	0.833333	0.466667	1	0.52381	0.818182	0.666667	0.692308	0.75	0.866667	0.733333	0.818182	0.857143	0.818182	0	0.8	0.684211	0.75	0.809524	0.454545	0.52381	0.846154	0.894737	0.866667	0.5
F20 Lung	0.894737	0.826087	0.875	0.826087	0.888889	0.809524	0.894737	0.777778	0.882353	0.916667	0.894737	0.818182	0.714286	0.904762	0.764706	0.9	0.764706	0.8	0	0.92	0.727273	0.777778	0.882353	0.851852	0.894737	0.84	0.809524	0.846154
F20 Nasal Turbinate	0.777778	0.818182	0.733333	0.636364	0.764706	0.6	1	0.769231	0.875	0.73913	0.666667	0.809524	0.9	0.8	0.875	0.789474	0.75	0.684211	0.92	0	0.714286	0.769231	0.625	0.615385	0.888889	0.833333	0.7	0.76
F21 Lung	0.733333	0.789474	0.666667	0.578947	0.857143	0.647059	1	0.73913	0.846154	0.7	0.733333	0.777778	0.764706	0.764706	0.692308	0.875	0.692308	0.75	0.727273	0.714286	0	0.826087	0.692308	0.652174	0.866667	0.809524	0.764706	0.818182
F21 Nasal Turbinate	0.8	0.75	0.764706	0.666667	0.789474	0.727273	0.9	0.857143	0.888889	0.84	0.9	0.913043	0.727273	0.363636	0.777778	0.809524	0.777778	0.809524	0.777778	0.769231	0.826087	0	0.777778	0.857143	0.9	0.846154	0.727273	0.703704
F22 Lung	0.8	0.714286	0.428571	0.571429	0.777778	0.5	1	0.666667	0.5	0.733333	0.6	0.846154	0.833333	0.666667	0.75	0.818182	0.5	0.454545	0.882353	0.625	0.692308	0.777778	0	0.666667	0.6	0.875	0.833333	0.764706
F22 Nasal Turbinate	0.6	0.833333	0.764706	0.666667	0.894737	0.545455	1	0.571429	0.888889	0.68	0.8	0.73913	0.909091	0.818182	0.888889	0.904762	0.777778	0.52381	0.851852	0.615385	0.652174	0.857143	0.666667	0	0.8	0.846154	0.818182	0.703704
F23 Lung	0.833333	0.875	0.777778	0.875	0.818182	0.857143	1	0.8	0.6	0.882353	0.833333	0.866667	0.857143	0.857143	0.8	0.846154	0.6	0.846154	0.894737	0.888889	0.866667	0.9	0.6	0.8	0	0.888889	0.857143	0.894737
F23 Nasal Turbinate	0.777778	0.909091	0.866667	0.818182	0.882353	0.8	1	0.846154	0.875	0.826087	0.888889	0.809524	0.8	0.9	0.875	0.894737	0.75	0.894737	0.84	0.833333	0.809524	0.846154	0.875	0.846154	0.888889	0	0.8	0.92
F24 Lung	0.714286	0.666667	0.818182	0.777778	0.846154	0.625	0.857143	0.818182	0.833333	0.789474	0.857143	0.764706	0.75	0.875	0.666667	0.866667	0.5	0.866667	0.809524	0.7	0.764706	0.727273	0.833333	0.818182	0.857143	0.8	0	0.904762
F24 Nasal Turbinate	0.789474	0.826087	0.75	0.826087	0.888889	0.714286	1	0.555556	0.882353	0.666667	0.894737	0.727273	0.904762	0.809524	0.882353	0.8	0.882353	0.5	0.846154	0.76	0.818182	0.703704	0.764706	0.703704	0.894737	0.92	0.904762	0

## Sheet: Fig 3B Simulated Values
	Lung Nasal Turbinate
0	0.578947
1	0.666667
2	0.578947
3	0.764706
4	0.666667
5	0.666667
6	0.666667
7	0.578947
8	0.578947
9	0.666667
10	0.666667
11	0.578947
12	0.578947
13	0.578947
14	0.578947
15	0.666667
16	0.578947
17	0.666667
18	0.666667
19	0.666667
20	0.666667
21	0.666667
22	0.764706
23	0.666667
24	0.666667
25	0.578947
26	0.578947
27	0.666667
28	0.666667
29	0.666667
30	0.578947
31	0.578947
32	0.578947
33	0.764706
34	0.666667
35	0.666667
36	0.666667
37	0.666667
38	0.578947
39	0.578947
40	0.578947
41	0.578947
42	0.578947
43	0.578947
44	0.764706
45	0.666667
46	0.764706
47	0.578947
48	0.578947
49	0.578947
50	0.666667
51	0.764706
52	0.578947
53	0.666667
54	0.764706
55	0.666667
56	0.666667
57	0.666667
58	0.578947
59	0.578947
60	0.666667
61	0.578947
62	0.578947
63	0.578947
64	0.578947
65	0.764706
66	0.666667
67	0.764706
68	0.666667
69	0.666667
70	0.666667
71	0.578947
72	0.578947
73	0.666667
74	0.666667
75	0.666667
76	0.578947
77	0.578947
78	0.666667
79	0.764706
80	0.666667
81	0.666667
82	0.666667
83	0.666667
84	0.666667
85	0.578947
86	0.666667
87	0.666667
88	0.578947
89	0.764706
90	0.666667
91	0.666667
92	0.666667
93	0.666667
94	0.578947
95	0.578947
96	0.764706
97	0.666667
98	0.578947
99	0.764706
100	0.578947
101	0.578947
102	0.578947
103	0.764706
104	0.578947
105	0.666667
106	0.666667
107	0.666667
108	0.666667
109	0.578947
110	0.666667
111	0.666667
112	0.764706
113	0.578947
114	0.666667
115	0.666667
116	0.764706
117	0.764706
118	0.666667
119	0.578947
120	0.764706
121	0.578947
122	0.578947
123	0.578947
124	0.578947
125	0.764706
126	0.578947
127	0.578947
128	0.578947
129	0.666667
130	0.764706
131	0.666667
132	0.666667
133	0.666667
134	0.666667
135	0.578947
136	0.666667
137	0.666667
138	0.578947
139	0.764706
140	0.578947
141	0.666667
142	0.666667
143	0.666667
144	0.764706
145	0.578947
146	0.578947
147	0.666667
148	0.578947
149	0.666667
150	0.764706
151	0.764706
152	0.666667
153	0.578947
154	0.666667
155	0.666667
156	0.666667
157	0.764706
158	0.666667
159	0.578947
160	0.666667
161	0.666667
162	0.666667
163	0.666667
164	0.666667
165	0.578947
166	0.666667
167	0.666667
168	0.578947
169	0.578947
170	0.666667
171	0.666667
172	0.578947
173	0.666667
174	0.578947
175	0.578947
176	0.666667
177	0.578947
178	0.578947
179	0.666667
180	0.666667
181	0.578947
182	0.578947
183	0.666667
184	0.764706
185	0.666667
186	0.666667
187	0.666667
188	0.578947
189	0.578947
190	0.578947
191	0.666667
192	0.578947
193	0.666667
194	0.666667
195	0.578947
196	0.666667
197	0.666667
198	0.666667
199	0.666667
200	0.578947
201	0.578947
202	0.578947
203	0.666667
204	0.578947
205	0.666667
206	0.578947
207	0.666667
208	0.666667
209	0.578947
210	0.666667
211	0.666667
212	0.764706
213	0.578947
214	0.578947
215	0.666667
216	0.666667
217	0.578947
218	0.578947
219	0.666667
220	0.666667
221	0.666667
222	0.578947
223	0.666667
224	0.764706
225	0.666667
226	0.666667
227	0.666667
228	0.578947
229	0.666667
230	0.764706
231	0.578947
232	0.764706
233	0.666667
234	0.578947
235	0.578947
236	0.578947
237	0.578947
238	0.666667
239	0.578947
240	0.666667
241	0.578947
242	0.666667
243	0.666667
244	0.666667
245	0.666667
246	0.666667
247	0.666667
248	0.578947
249	0.578947
250	0.578947
251	0.666667
252	0.578947
253	0.578947
254	0.666667
255	0.578947
256	0.764706
257	0.578947
258	0.764706
259	0.666667
260	0.666667
261	0.578947
262	0.578947
263	0.666667
264	0.578947
265	0.578947
266	0.666667
267	0.764706
268	0.666667
269	0.578947
270	0.578947
271	0.666667
272	0.666667
273	0.666667
274	0.666667
275	0.666667
276	0.764706
277	0.578947
278	0.578947
279	0.666667
280	0.578947
281	0.666667
282	0.666667
283	0.578947
284	0.578947
285	0.666667
286	0.578947
287	0.666667
288	0.666667
289	0.578947
290	0.578947
291	0.666667
292	0.666667
293	0.578947
294	0.666667
295	0.666667
296	0.764706
297	0.666667
298	0.666667
299	0.578947
300	0.764706
301	0.578947
302	0.764706
303	0.578947
304	0.578947
305	0.666667
306	0.578947
307	0.666667
308	0.666667
309	0.666667
310	0.666667
311	0.666667
312	0.578947
313	0.578947
314	0.578947
315	0.578947
316	0.666667
317	0.578947
318	0.666667
319	0.666667
320	0.666667
321	0.578947
322	0.666667
323	0.578947
324	0.578947
325	0.578947
326	0.666667
327	0.666667
328	0.666667
329	0.578947
330	0.666667
331	0.578947
332	0.764706
333	0.578947
334	0.666667
335	0.666667
336	0.666667
337	0.578947
338	0.666667
339	0.578947
340	0.666667
341	0.578947
342	0.666667
343	0.666667
344	0.666667
345	0.666667
346	0.666667
347	0.578947
348	0.666667
349	0.578947
350	0.578947
351	0.666667
352	0.764706
353	0.578947
354	0.666667
355	0.578947
356	0.764706
357	0.666667
358	0.578947
359	0.666667
360	0.666667
361	0.666667
362	0.578947
363	0.578947
364	0.666667
365	0.666667
366	0.578947
367	0.666667
368	0.578947
369	0.578947
370	0.666667
371	0.578947
372	0.764706
373	0.578947
374	0.578947
375	0.578947
376	0.578947
377	0.666667
378	0.666667
379	0.578947
380	0.578947
381	0.666667
382	0.666667
383	0.764706
384	0.666667
385	0.666667
386	0.578947
387	0.578947
388	0.764706
389	0.578947
390	0.666667
391	0.578947
392	0.764706
393	0.666667
394	0.764706
395	0.666667
396	0.666667
397	0.578947
398	0.764706
399	0.666667
400	0.764706
401	0.666667
402	0.578947
403	0.666667
404	0.666667
405	0.578947
406	0.666667
407	0.578947
408	0.666667
409	0.666667
410	0.578947
411	0.666667
412	0.578947
413	0.666667
414	0.666667
415	0.666667
416	0.666667
417	0.578947
418	0.666667
419	0.578947
420	0.666667
421	0.666667
422	0.578947
423	0.666667
424	0.578947
425	0.666667
426	0.666667
427	0.578947
428	0.764706
429	0.578947
430	0.666667
431	0.578947
432	0.578947
433	0.764706
434	0.578947
435	0.666667
436	0.666667
437	0.578947
438	0.666667
439	0.666667
440	0.578947
441	0.666667
442	0.764706
443	0.666667
444	0.578947
445	0.578947
446	0.666667
447	0.666667
448	0.666667
449	0.666667
450	0.666667
451	0.578947
452	0.764706
453	0.578947
454	0.666667
455	0.666667
456	0.764706
457	0.578947
458	0.578947
459	0.666667
460	0.578947
461	0.578947
462	0.666667
463	0.666667
464	0.666667
465	0.666667
466	0.666667
467	0.666667
468	0.666667
469	0.578947
470	0.578947
471	0.666667
472	0.578947
473	0.666667
474	0.666667
475	0.666667
476	0.666667
477	0.578947
478	0.578947
479	0.666667
480	0.666667
481	0.666667
482	0.666667
483	0.578947
484	0.666667
485	0.764706
486	0.578947
487	0.578947
488	0.578947
489	0.578947
490	0.666667
491	0.666667
492	0.666667
493	0.666667
494	0.666667
495	0.666667
496	0.666667
497	0.578947
498	0.578947
499	0.666667
500	0.666667
501	0.578947
502	0.666667
503	0.578947
504	0.666667
505	0.578947
506	0.578947
507	0.578947
508	0.578947
509	0.666667
510	0.578947
511	0.578947
512	0.578947
513	0.578947
514	0.666667
515	0.578947
516	0.578947
517	0.578947
518	0.578947
519	0.578947
520	0.666667
521	0.666667
522	0.578947
523	0.764706
524	0.666667
525	0.666667
526	0.666667
527	0.578947
528	0.578947
529	0.578947
530	0.666667
531	0.666667
532	0.666667
533	0.666667
534	0.666667
535	0.578947
536	0.578947
537	0.578947
538	0.764706
539	0.578947
540	0.764706
541	0.666667
542	0.666667
543	0.666667
544	0.578947
545	0.666667
546	0.666667
547	0.578947
548	0.764706
549	0.764706
550	0.666667
551	0.666667
552	0.666667
553	0.666667
554	0.764706
555	0.578947
556	0.578947
557	0.578947
558	0.578947
559	0.666667
560	0.578947
561	0.578947
562	0.666667
563	0.666667
564	0.666667
565	0.764706
566	0.666667
567	0.666667
568	0.666667
569	0.578947
570	0.666667
571	0.666667
572	0.764706
573	0.666667
574	0.578947
575	0.666667
576	0.666667
577	0.578947
578	0.666667
579	0.666667
580	0.666667
581	0.578947
582	0.578947
583	0.666667
584	0.578947
585	0.666667
586	0.764706
587	0.666667
588	0.578947
589	0.578947
590	0.764706
591	0.666667
592	0.578947
593	0.666667
594	0.666667
595	0.578947
596	0.666667
597	0.666667
598	0.666667
599	0.578947
600	0.578947
601	0.578947
602	0.764706
603	0.578947
604	0.666667
605	0.666667
606	0.666667
607	0.764706
608	0.666667
609	0.666667
610	0.666667
611	0.666667
612	0.578947
613	0.666667
614	0.666667
615	0.578947
616	0.764706
617	0.666667
618	0.578947
619	0.578947
620	0.666667
621	0.578947
622	0.578947
623	0.666667
624	0.666667
625	0.578947
626	0.666667
627	0.578947
628	0.666667
629	0.666667
630	0.666667
631	0.578947
632	0.666667
633	0.666667
634	0.666667
635	0.578947
636	0.578947
637	0.666667
638	0.578947
639	0.666667
640	0.666667
641	0.578947
642	0.666667
643	0.666667
644	0.666667
645	0.578947
646	0.666667
647	0.666667
648	0.666667
649	0.666667
650	0.666667
651	0.666667
652	0.666667
653	0.764706
654	0.666667
655	0.666667
656	0.578947
657	0.578947
658	0.578947
659	0.666667
660	0.666667
661	0.666667
662	0.666667
663	0.578947
664	0.666667
665	0.666667
666	0.578947
667	0.666667
668	0.666667
669	0.666667
670	0.666667
671	0.666667
672	0.764706
673	0.666667
674	0.666667
675	0.578947
676	0.578947
677	0.666667
678	0.666667
679	0.666667
680	0.666667
681	0.666667
682	0.666667
683	0.666667
684	0.578947
685	0.578947
686	0.666667
687	0.666667
688	0.578947
689	0.666667
690	0.578947
691	0.578947
692	0.666667
693	0.764706
694	0.666667
695	0.666667
696	0.666667
697	0.666667
698	0.666667
699	0.578947
700	0.578947
701	0.666667
702	0.578947
703	0.666667
704	0.666667
705	0.666667
706	0.666667
707	0.666667
708	0.578947
709	0.666667
710	0.666667
711	0.764706
712	0.578947
713	0.666667
714	0.578947
715	0.764706
716	0.666667
717	0.578947
718	0.764706
719	0.666667
720	0.578947
721	0.666667
722	0.666667
723	0.666667
724	0.578947
725	0.578947
726	0.666667
727	0.666667
728	0.666667
729	0.578947
730	0.764706
731	0.666667
732	0.764706
733	0.578947
734	0.578947
735	0.666667
736	0.578947
737	0.578947
738	0.666667
739	0.666667
740	0.666667
741	0.578947
742	0.578947
743	0.666667
744	0.666667
745	0.578947
746	0.666667
747	0.666667
748	0.666667
749	0.666667
750	0.764706
751	0.578947
752	0.578947
753	0.578947
754	0.666667
755	0.578947
756	0.578947
757	0.666667
758	0.666667
759	0.666667
760	0.578947
761	0.578947
762	0.666667
763	0.764706
764	0.578947
765	0.666667
766	0.666667
767	0.666667
768	0.578947
769	0.578947
770	0.666667
771	0.666667
772	0.578947
773	0.764706
774	0.666667
775	0.578947
776	0.764706
777	0.666667
778	0.666667
779	0.578947
780	0.666667
781	0.666667
782	0.578947
783	0.666667
784	0.578947
785	0.578947
786	0.666667
787	0.666667
788	0.666667
789	0.666667
790	0.764706
791	0.666667
792	0.578947
793	0.666667
794	0.666667
795	0.578947
796	0.764706
797	0.578947
798	0.666667
799	0.578947
800	0.764706
801	0.666667
802	0.666667
803	0.578947
804	0.666667
805	0.578947
806	0.666667
807	0.666667
808	0.764706
809	0.578947
810	0.666667
811	0.666667
812	0.666667
813	0.666667
814	0.666667
815	0.764706
816	0.578947
817	0.764706
818	0.578947
819	0.666667
820	0.578947
821	0.578947
822	0.578947
823	0.578947
824	0.666667
825	0.666667
826	0.578947
827	0.666667
828	0.666667
829	0.666667
830	0.666667
831	0.666667
832	0.578947
833	0.764706
834	0.578947
835	0.666667
836	0.666667
837	0.666667
838	0.764706
839	0.578947
840	0.578947
841	0.578947
842	0.666667
843	0.666667
844	0.764706
845	0.666667
846	0.666667
847	0.666667
848	0.578947
849	0.578947
850	0.666667
851	0.764706
852	0.578947
853	0.578947
854	0.578947
855	0.666667
856	0.666667
857	0.666667
858	0.666667
859	0.666667
860	0.666667
861	0.666667
862	0.578947
863	0.666667
864	0.764706
865	0.764706
866	0.666667
867	0.578947
868	0.666667
869	0.578947
870	0.666667
871	0.666667
872	0.666667
873	0.764706
874	0.666667
875	0.666667
876	0.666667
877	0.578947
878	0.666667
879	0.666667
880	0.666667
881	0.578947
882	0.666667
883	0.666667
884	0.764706
885	0.578947
886	0.764706
887	0.578947
888	0.578947
889	0.578947
890	0.666667
891	0.666667
892	0.764706
893	0.666667
894	0.578947
895	0.578947
896	0.666667
897	0.666667
898	0.578947
899	0.578947
900	0.666667
901	0.666667
902	0.578947
903	0.666667
904	0.578947
905	0.578947
906	0.666667
907	0.578947
908	0.764706
909	0.578947
910	0.666667
911	0.578947
912	0.578947
913	0.666667
914	0.578947
915	0.666667
916	0.666667
917	0.578947
918	0.666667
919	0.666667
920	0.666667
921	0.666667
922	0.578947
923	0.578947
924	0.666667
925	0.666667
926	0.666667
927	0.578947
928	0.666667
929	0.666667
930	0.578947
931	0.578947
932	0.764706
933	0.666667
934	0.666667
935	0.578947
936	0.666667
937	0.578947
938	0.764706
939	0.666667
940	0.666667
941	0.666667
942	0.578947
943	0.764706
944	0.666667
945	0.666667
946	0.666667
947	0.578947
948	0.764706
949	0.666667
950	0.578947
951	0.764706
952	0.578947
953	0.578947
954	0.764706
955	0.666667
956	0.666667
957	0.666667
958	0.578947
959	0.666667
960	0.666667
961	0.666667
962	0.666667
963	0.666667
964	0.578947
965	0.578947
966	0.666667
967	0.666667
968	0.666667
969	0.764706
970	0.764706
971	0.666667
972	0.764706
973	0.578947
974	0.666667
975	0.578947
976	0.666667
977	0.578947
978	0.666667
979	0.578947
980	0.578947
981	0.764706
982	0.578947
983	0.666667
984	0.666667
985	0.666667
986	0.666667
987	0.578947
988	0.578947
989	0.764706
990	0.666667
991	0.764706
992	0.666667
993	0.578947
994	0.666667
995	0.578947
996	0.666667
997	0.666667
998	0.578947
999	0.578947
1000	0.466667
1001	0.571429
1002	0.692308
1003	0.466667
1004	0.692308
1005	0.466667
1006	0.571429
1007	0.571429
1008	0.466667
1009	0.571429
1010	0.571429
1011	0.466667
1012	0.466667
1013	0.466667
1014	0.692308
1015	0.571429
1016	0.571429
1017	0.692308
1018	0.692308
1019	0.571429
1020	0.692308
1021	0.571429
1022	0.692308
1023	0.571429
1024	0.571429
1025	0.571429
1026	0.466667
1027	0.571429
1028	0.571429
1029	0.692308
1030	0.692308
1031	0.571429
1032	0.571429
1033	0.466667
1034	0.571429
1035	0.571429
1036	0.466667
1037	0.833333
1038	0.571429
1039	0.571429
1040	0.571429
1041	0.466667
1042	0.466667
1043	0.466667
1044	0.571429
1045	0.466667
1046	0.571429
1047	0.692308
1048	0.466667
1049	0.466667
1050	0.466667
1051	0.571429
1052	0.571429
1053	0.466667
1054	0.571429
1055	0.571429
1056	0.692308
1057	0.571429
1058	0.571429
1059	0.571429
1060	0.692308
1061	0.571429
1062	0.466667
1063	0.571429
1064	0.571429
1065	0.692308
1066	0.571429
1067	0.571429
1068	0.692308
1069	0.571429
1070	0.466667
1071	0.466667
1072	0.692308
1073	0.692308
1074	0.571429
1075	0.466667
1076	0.466667
1077	0.692308
1078	0.571429
1079	0.692308
1080	0.466667
1081	0.571429
1082	0.571429
1083	0.571429
1084	0.692308
1085	0.571429
1086	0.466667
1087	0.466667
1088	0.571429
1089	0.571429
1090	0.571429
1091	0.571429
1092	0.571429
1093	0.571429
1094	0.466667
1095	0.692308
1096	0.692308
1097	0.466667
1098	0.466667
1099	0.571429
1100	0.571429
1101	0.571429
1102	0.466667
1103	0.571429
1104	0.571429
1105	0.571429
1106	0.466667
1107	0.571429
1108	0.466667
1109	0.571429
1110	0.466667
1111	0.571429
1112	0.571429
1113	0.571429
1114	0.571429
1115	0.571429
1116	0.571429
1117	0.692308
1118	0.571429
1119	0.571429
1120	0.692308
1121	0.571429
1122	0.571429
1123	0.571429
1124	0.692308
1125	0.571429
1126	0.692308
1127	0.466667
1128	0.571429
1129	0.692308
1130	0.571429
1131	0.571429
1132	0.692308
1133	0.571429
1134	0.692308
1135	0.571429
1136	0.571429
1137	0.833333
1138	0.692308
1139	0.466667
1140	0.571429
1141	0.692308
1142	0.466667
1143	0.466667
1144	0.692308
1145	0.571429
1146	0.692308
1147	0.692308
1148	0.692308
1149	0.571429
1150	0.692308
1151	0.571429
1152	0.466667
1153	0.692308
1154	0.466667
1155	0.466667
1156	0.571429
1157	0.692308
1158	0.692308
1159	0.571429
1160	0.466667
1161	0.571429
1162	0.571429
1163	0.571429
1164	0.571429
1165	0.571429
1166	0.692308
1167	0.571429
1168	0.692308
1169	0.571429
1170	0.466667
1171	0.466667
1172	0.692308
1173	0.571429
1174	0.692308
1175	0.571429
1176	0.692308
1177	0.571429
1178	0.466667
1179	0.571429
1180	0.571429
1181	0.466667
1182	0.571429
1183	0.466667
1184	0.571429
1185	0.571429
1186	0.466667
1187	0.692308
1188	0.466667
1189	0.692308
1190	0.692308
1191	0.571429
1192	0.571429
1193	0.466667
1194	0.466667
1195	0.571429
1196	0.692308
1197	0.692308
1198	0.571429
1199	0.692308
1200	0.571429
1201	0.466667
1202	0.833333
1203	0.466667
1204	0.571429
1205	0.466667
1206	0.692308
1207	0.692308
1208	0.571429
1209	0.466667
1210	0.692308
1211	0.692308
1212	0.571429
1213	0.571429
1214	0.571429
1215	0.466667
1216	0.571429
1217	0.466667
1218	0.692308
1219	0.571429
1220	0.692308
1221	0.466667
1222	0.571429
1223	0.466667
1224	0.466667
1225	0.466667
1226	0.571429
1227	0.692308
1228	0.571429
1229	0.571429
1230	0.571429
1231	0.571429
1232	0.571429
1233	0.466667
1234	0.692308
1235	0.571429
1236	0.571429
1237	0.692308
1238	0.692308
1239	0.571429
1240	0.466667
1241	0.466667
1242	0.466667
1243	0.692308
1244	0.571429
1245	0.571429
1246	0.692308
1247	0.571429
1248	0.571429
1249	0.571429
1250	0.571429
1251	0.571429
1252	0.692308
1253	0.571429
1254	0.692308
1255	0.466667
1256	0.466667
1257	0.466667
1258	0.466667
1259	0.466667
1260	0.692308
1261	0.571429
1262	0.571429
1263	0.692308
1264	0.466667
1265	0.571429
1266	0.466667
1267	0.571429
1268	0.571429
1269	0.692308
1270	0.571429
1271	0.571429
1272	0.571429
1273	0.466667
1274	0.571429
1275	0.571429
1276	0.466667
1277	0.692308
1278	0.571429
1279	0.692308
1280	0.571429
1281	0.692308
1282	0.692308
1283	0.692308
1284	0.571429
1285	0.571429
1286	0.571429
1287	0.571429
1288	0.692308
1289	0.571429
1290	0.692308
1291	0.466667
1292	0.692308
1293	0.571429
1294	0.571429
1295	0.571429
1296	0.692308
1297	0.571429
1298	0.692308
1299	0.692308
1300	0.571429
1301	0.571429
1302	0.466667
1303	0.692308
1304	0.466667
1305	0.571429
1306	0.571429
1307	0.692308
1308	0.571429
1309	0.571429
1310	0.571429
1311	0.692308
1312	0.466667
1313	0.571429
1314	0.692308
1315	0.692308
1316	0.466667
1317	0.571429
1318	0.571429
1319	0.571429
1320	0.833333
1321	0.692308
1322	0.571429
1323	0.571429
1324	0.692308
1325	0.571429
1326	0.466667
1327	0.466667
1328	0.692308
1329	0.571429
1330	0.571429
1331	0.571429
1332	0.571429
1333	0.466667
1334	0.692308
1335	0.571429
1336	0.571429
1337	0.571429
1338	0.692308
1339	0.571429
1340	0.466667
1341	0.571429
1342	0.571429
1343	0.692308
1344	0.571429
1345	0.571429
1346	0.571429
1347	0.571429
1348	0.571429
1349	0.571429
1350	0.692308
1351	0.571429
1352	0.466667
1353	0.571429
1354	0.571429
1355	0.692308
1356	0.571429
1357	0.466667
1358	0.466667
1359	0.692308
1360	0.571429
1361	0.571429
1362	0.571429
1363	0.692308
1364	0.571429
1365	0.466667
1366	0.571429
1367	0.571429
1368	0.571429
1369	0.692308
1370	0.692308
1371	0.466667
1372	0.571429
1373	0.466667
1374	0.571429
1375	0.692308
1376	0.692308
1377	0.692308
1378	0.692308
1379	0.466667
1380	0.466667
1381	0.571429
1382	0.692308
1383	0.571429
1384	0.571429
1385	0.692308
1386	0.692308
1387	0.571429
1388	0.571429
1389	0.571429
1390	0.466667
1391	0.571429
1392	0.571429
1393	0.833333
1394	0.571429
1395	0.692308
1396	0.571429
1397	0.466667
1398	0.692308
1399	0.571429
1400	0.571429
1401	0.571429
1402	0.692308
1403	0.571429
1404	0.466667
1405	0.571429
1406	0.692308
1407	0.571429
1408	0.692308
1409	0.571429
1410	0.692308
1411	0.466667
1412	0.571429
1413	0.692308
1414	0.692308
1415	0.571429
1416	0.692308
1417	0.466667
1418	0.692308
1419	0.833333
1420	0.571429
1421	0.571429
1422	0.692308
1423	0.466667
1424	0.692308
1425	0.692308
1426	0.571429
1427	0.571429
1428	0.466667
1429	0.571429
1430	0.692308
1431	0.692308
1432	0.466667
1433	0.571429
1434	0.692308
1435	0.571429
1436	0.466667
1437	0.571429
1438	0.571429
1439	0.571429
1440	0.571429
1441	0.692308
1442	0.571429
1443	0.692308
1444	0.571429
1445	0.571429
1446	0.571429
1447	0.571429
1448	0.571429
1449	0.692308
1450	0.571429
1451	0.466667
1452	0.571429
1453	0.571429
1454	0.692308
1455	0.571429
1456	0.466667
1457	0.571429
1458	0.571429
1459	0.692308
1460	0.692308
1461	0.571429
1462	0.571429
1463	0.692308
1464	0.571429
1465	0.466667
1466	0.692308
1467	0.466667
1468	0.571429
1469	0.571429
1470	0.692308
1471	0.571429
1472	0.571429
1473	0.466667
1474	0.571429
1475	0.692308
1476	0.466667
1477	0.571429
1478	0.571429
1479	0.466667
1480	0.571429
1481	0.571429
1482	0.571429
1483	0.571429
1484	0.466667
1485	0.571429
1486	0.571429
1487	0.571429
1488	0.692308
1489	0.571429
1490	0.571429
1491	0.692308
1492	0.571429
1493	0.571429
1494	0.571429
1495	0.571429
1496	0.571429
1497	0.466667
1498	0.571429
1499	0.571429
1500	0.466667
1501	0.571429
1502	0.692308
1503	0.692308
1504	0.571429
1505	0.466667
1506	0.466667
1507	0.466667
1508	0.571429
1509	0.571429
1510	0.466667
1511	0.692308
1512	0.571429
1513	0.692308
1514	0.466667
1515	0.571429
1516	0.692308
1517	0.571429
1518	0.466667
1519	0.466667
1520	0.571429
1521	0.571429
1522	0.571429
1523	0.571429
1524	0.692308
1525	0.466667
1526	0.466667
1527	0.571429
1528	0.692308
1529	0.466667
1530	0.571429
1531	0.466667
1532	0.571429
1533	0.571429
1534	0.571429
1535	0.692308
1536	0.692308
1537	0.692308
1538	0.466667
1539	0.466667
1540	0.692308
1541	0.692308
1542	0.466667
1543	0.571429
1544	0.692308
1545	0.571429
1546	0.466667
1547	0.571429
1548	0.571429
1549	0.571429
1550	0.692308
1551	0.833333
1552	0.571429
1553	0.571429
1554	0.466667
1555	0.571429
1556	0.466667
1557	0.571429
1558	0.571429
1559	0.571429
1560	0.571429
1561	0.571429
1562	0.571429
1563	0.571429
1564	0.571429
1565	0.571429
1566	0.466667
1567	0.692308
1568	0.571429
1569	0.571429
1570	0.571429
1571	0.466667
1572	0.571429
1573	0.571429
1574	0.571429
1575	0.571429
1576	0.692308
1577	0.692308
1578	0.466667
1579	0.466667
1580	0.692308
1581	0.571429
1582	0.466667
1583	0.466667
1584	0.571429
1585	0.571429
1586	0.692308
1587	0.571429
1588	0.571429
1589	0.571429
1590	0.692308
1591	0.692308
1592	0.571429
1593	0.466667
1594	0.692308
1595	0.466667
1596	0.466667
1597	0.571429
1598	0.571429
1599	0.692308
1600	0.692308
1601	0.466667
1602	0.571429
1603	0.692308
1604	0.571429
1605	0.466667
1606	0.571429
1607	0.466667
1608	0.692308
1609	0.571429
1610	0.692308
1611	0.571429
1612	0.692308
1613	0.571429
1614	0.571429
1615	0.571429
1616	0.692308
1617	0.692308
1618	0.571429
1619	0.466667
1620	0.466667
1621	0.571429
1622	0.571429
1623	0.571429
1624	0.571429
1625	0.571429
1626	0.466667
1627	0.571429
1628	0.692308
1629	0.466667
1630	0.692308
1631	0.571429
1632	0.692308
1633	0.571429
1634	0.571429
1635	0.571429
1636	0.692308
1637	0.692308
1638	0.692308
1639	0.466667
1640	0.571429
1641	0.571429
1642	0.466667
1643	0.571429
1644	0.466667
1645	0.571429
1646	0.571429
1647	0.571429
1648	0.571429
1649	0.466667
1650	0.692308
1651	0.571429
1652	0.571429
1653	0.692308
1654	0.466667
1655	0.571429
1656	0.571429
1657	0.571429
1658	0.571429
1659	0.571429
1660	0.466667
1661	0.571429
1662	0.466667
1663	0.466667
1664	0.692308
1665	0.571429
1666	0.571429
1667	0.466667
1668	0.571429
1669	0.571429
1670	0.571429
1671	0.571429
1672	0.571429
1673	0.692308
1674	0.571429
1675	0.571429
1676	0.571429
1677	0.571429
1678	0.466667
1679	0.571429
1680	0.692308
1681	0.571429
1682	0.466667
1683	0.466667
1684	0.571429
1685	0.692308
1686	0.571429
1687	0.466667
1688	0.466667
1689	0.571429
1690	0.571429
1691	0.466667
1692	0.571429
1693	0.571429
1694	0.466667
1695	0.692308
1696	0.571429
1697	0.571429
1698	0.692308
1699	0.692308
1700	0.466667
1701	0.571429
1702	0.692308
1703	0.571429
1704	0.571429
1705	0.571429
1706	0.571429
1707	0.571429
1708	0.571429
1709	0.466667
1710	0.571429
1711	0.692308
1712	0.833333
1713	0.466667
1714	0.571429
1715	0.466667
1716	0.692308
1717	0.692308
1718	0.692308
1719	0.571429
1720	0.692308
1721	0.571429
1722	0.571429
1723	0.466667
1724	0.571429
1725	0.571429
1726	0.466667
1727	0.692308
1728	0.466667
1729	0.692308
1730	0.571429
1731	0.571429
1732	0.692308
1733	0.571429
1734	0.571429
1735	0.466667
1736	0.571429
1737	0.571429
1738	0.571429
1739	0.466667
1740	0.571429
1741	0.466667
1742	0.571429
1743	0.692308
1744	0.571429
1745	0.466667
1746	0.571429
1747	0.571429
1748	0.571429
1749	0.571429
1750	0.692308
1751	0.466667
1752	0.571429
1753	0.466667
1754	0.571429
1755	0.571429
1756	0.692308
1757	0.692308
1758	0.466667
1759	0.571429
1760	0.466667
1761	0.571429
1762	0.466667
1763	0.571429
1764	0.571429
1765	0.692308
1766	0.571429
1767	0.692308
1768	0.692308
1769	0.571429
1770	0.692308
1771	0.692308
1772	0.692308
1773	0.571429
1774	0.571429
1775	0.571429
1776	0.466667
1777	0.466667
1778	0.692308
1779	0.571429
1780	0.466667
1781	0.692308
1782	0.692308
1783	0.571429
1784	0.571429
1785	0.571429
1786	0.571429
1787	0.692308
1788	0.571429
1789	0.692308
1790	0.571429
1791	0.571429
1792	0.466667
1793	0.571429
1794	0.571429
1795	0.571429
1796	0.571429
1797	0.692308
1798	0.571429
1799	0.692308
1800	0.692308
1801	0.692308
1802	0.466667
1803	0.692308
1804	0.571429
1805	0.692308
1806	0.466667
1807	0.466667
1808	0.571429
1809	0.466667
1810	0.692308
1811	0.466667
1812	0.466667
1813	0.571429
1814	0.571429
1815	0.571429
1816	0.692308
1817	0.692308
1818	0.571429
1819	0.466667
1820	0.571429
1821	0.466667
1822	0.466667
1823	0.466667
1824	0.692308
1825	0.571429
1826	0.466667
1827	0.571429
1828	0.571429
1829	0.571429
1830	0.571429
1831	0.571429
1832	0.833333
1833	0.692308
1834	0.466667
1835	0.466667
1836	0.692308
1837	0.692308
1838	0.692308
1839	0.466667
1840	0.466667
1841	0.466667
1842	0.466667
1843	0.571429
1844	0.692308
1845	0.571429
1846	0.571429
1847	0.833333
1848	0.571429
1849	0.571429
1850	0.571429
1851	0.692308
1852	0.571429
1853	0.571429
1854	0.692308
1855	0.571429
1856	0.692308
1857	0.466667
1858	0.571429
1859	0.571429
1860	0.571429
1861	0.571429
1862	0.692308
1863	0.466667
1864	0.571429
1865	0.571429
1866	0.833333
1867	0.466667
1868	0.571429
1869	0.466667
1870	0.571429
1871	0.571429
1872	0.571429
1873	0.571429
1874	0.571429
1875	0.571429
1876	0.692308
1877	0.466667
1878	0.571429
1879	0.466667
1880	0.466667
1881	0.466667
1882	0.692308
1883	0.466667
1884	0.571429
1885	0.571429
1886	0.571429
1887	0.692308
1888	0.571429
1889	0.692308
1890	0.692308
1891	0.571429
1892	0.692308
1893	0.571429
1894	0.692308
1895	0.571429
1896	0.466667
1897	0.571429
1898	0.571429
1899	0.571429
1900	0.571429
1901	0.466667
1902	0.571429
1903	0.692308
1904	0.571429
1905	0.692308
1906	0.466667
1907	0.571429
1908	0.466667
1909	0.571429
1910	0.571429
1911	0.571429
1912	0.571429
1913	0.571429
1914	0.571429
1915	0.466667
1916	0.571429
1917	0.692308
1918	0.571429
1919	0.692308
1920	0.466667
1921	0.571429
1922	0.692308
1923	0.571429
1924	0.571429
1925	0.571429
1926	0.466667
1927	0.692308
1928	0.571429
1929	0.571429
1930	0.571429
1931	0.692308
1932	0.571429
1933	0.571429
1934	0.571429
1935	0.692308
1936	0.571429
1937	0.692308
1938	0.466667
1939	0.571429
1940	0.466667
1941	0.692308
1942	0.692308
1943	0.692308
1944	0.571429
1945	0.692308
1946	0.571429
1947	0.571429
1948	0.692308
1949	0.466667
1950	0.692308
1951	0.571429
1952	0.692308
1953	0.571429
1954	0.466667
1955	0.466667
1956	0.571429
1957	0.571429
1958	0.692308
1959	0.692308
1960	0.692308
1961	0.833333
1962	0.466667
1963	0.466667
1964	0.571429
1965	0.571429
1966	0.466667
1967	0.692308
1968	0.692308
1969	0.466667
1970	0.466667
1971	0.571429
1972	0.466667
1973	0.692308
1974	0.571429
1975	0.466667
1976	0.466667
1977	0.466667
1978	0.571429
1979	0.571429
1980	0.571429
1981	0.692308
1982	0.571429
1983	0.692308
1984	0.692308
1985	0.466667
1986	0.571429
1987	0.692308
1988	0.571429
1989	0.692308
1990	0.692308
1991	0.466667
1992	0.692308
1993	0.466667
1994	0.571429
1995	0.692308
1996	0.692308
1997	0.466667
1998	0.692308
[truncated: 12,001 more rows]

## Sheet: Fig 3B Actual Values
	Lung Nasal Turbinate
0	0.875
1	0.692308
2	0.846154
3	1
4	0.866667
5	0.866667
6	0.875
7	0.818182
8	0.818182
9	0.92
10	0.826087
11	0.666667
12	0.888889
13	0.904762
