# Supplementary material for: Influenza A virus reassortment in mammals gives rise to genetically distinct within-host subpopulations
Source: Nat Commun. 2022 Nov 11;13:6846. doi: 10.1038/s41467-022-34611-z (PMC9652339; doi:10.1038/s41467-022-34611-z)
Supplement: Supplementary file 8 — Source Data [file 41467_2022_34611_MOESM8_ESM.zip › Figure Data/Fig S2 Data.xlsx]

## Sheet: Guinea Pig Nasal Wash
	GP1	GP2	GP3	GP4	GP5	GP6	GP7	GP8	GP9	GP10
Day 1	11000	24100	27500	28100	28500	28500	700000	850000	1150000	800000
Day 2	2350000	3200000	3100000	1150000	500000	2500000	800000	550000	245000	950000
Day 3	750000	500000	95000	115000	45000	700000	16500	11000	19000	20500
Day 4	12500	85000	300	6000	10000	9000	50	50	50	50
Day 5	50	50	50	50	50	50	50	50	50	50
Day 6	50	50	50	50	50	50	50	50	50	50

## Sheet: Ferret Nasal Wash
	F1	F2	F3	F4	F5	F6	F7	F8	F9	F10
Day 1	11000	800	300000	2000	25000	20000	90000	40000	85000	40000
Day 2	95000	135000	205000	110000	150000	40000	17000	9500	4000	7500
Day 3	13000	70000	20000	85000	30000	30000	5510	7500	6000	4500
Day 4	4000	35000	13000	14000	5000	25000	3500	2000	1500	3500
Day 5	3400	4000	4500	12500	4000	2050	3000	1450	1000	150
Day 6	50	400	300	650	50	750	50	50	50	50

## Sheet: Swine Nasal Swab
	P1	P2	P3	P4	P5	P6	P7	P8	P9
Day 1	1350	50	1300	100	2500	1100	15000	3000	3500
Day 3	1000	200	250000	15500	1300	3000	7500	500	1000
Day 5				10000	501	1500	3000	100	100
Day 7							50	50	50

## Sheet: Ferret Lung & NT Low Dose
	F11 Lung	F11 NT	F12 Lung	F12 NT	F13 Lung	F13 NT	F14 Lung	F14 NT	F15 Lung	F15 NT	F16 Lung	F16 NT	F17 Lung	F17 NT	F18 Lung	F18 NT
	Lung	Lung	Lung	Lung	Lung	Lung	Lung	Lung	Lung	Lung	Lung	Lung	Lung	Lung	Lung	Lung
Day 1	90000	95010	40000	550100
Day 2					1500	50010	2000	15010
Day 3									15000	65010	30000	80010
Day 4													9500	2901	250	11010

## Sheet: Ferret Lung & NT High Dose
	F19 Lung	F19 NT	F20 Lung	F20 NT	F21 Lung	F21 NT	F22 Lung	F22 NT	F23 Lung	F23 NT	F24 Lung	F24 NT
	Lung	Lung	Lung	Lung	Lung	Lung	Lung	Lung	Lung	Lung	Lung	Lung
Day 1	2000	6510000	35000	6500
Day 2					30000	80100	12000	120000
Day 3									135000	2500
Day 4											3500	7000

## Sheet: Swine Lung
	L. Apical	R.Apical	L.Diaphragm	R.Diaphragm	L.Cardiac	R.Cardiac	Intermediate
P1	155000000	45000000	1300000	45000000	115000000	3500000	4500000
P2	7500000	115000000	25000	80000000	9500	150000000	8000000
P3	3500000	115000	2000000	50000000	195000000	185000000	50000000
P4	10000000	80000000	1500000	2500000	30000000	2500000	11500
P5	1500000	1000000	150000	2000000	60000000	350000	200000
P6	25000000	15000000	40000	2000000	1500000	15000000	10000
