# Supplementary material for: Influenza A virus reassortment in mammals gives rise to genetically distinct within-host subpopulations
Source: Nat Commun. 2022 Nov 11;13:6846. doi: 10.1038/s41467-022-34611-z (PMC9652339; doi:10.1038/s41467-022-34611-z)
Supplement: Supplementary file 8 — Source Data [file 41467_2022_34611_MOESM8_ESM.zip › Figure Data/Fig S4 Data.xlsx]

## Sheet: Fig S4A
	Dose	Parental Frequency
0	GP HD	0.625
1	GP HD	0.533333
2	GP HD	0
3	GP HD	0.142857
4	GP HD	0.428571
5	GP HD	0
6	GP HD	0.526316
7	GP HD	0.388889
8	GP HD	0.25
9	GP HD	0.75
10	GP HD	0
11	GP HD	0.190476
12	GP LD	0.857143
13	GP LD	0.368421
14	GP LD	0.7
15	GP LD	0
16	GP LD	0.05
17	GP LD	0.263158
18	GP LD	0.571429
19	GP LD	0.45
20	GP LD	0
21	GP LD	0.866667
22	GP LD	0.75
23	GP LD	0.444444
24	GP LD	0.761905
25	GP LD	0.8
26	GP LD	0
27	GP LD	0.904762
28	GP LD	0.65
29	GP LD	0.761905

## Sheet: Fig S4B
	Dose	Richness
0	GP HD	8
1	GP HD	4
2	GP HD	12
3	GP HD	16
4	GP HD	12
5	GP HD	14
6	GP HD	10
7	GP HD	9
8	GP HD	15
9	GP HD	7
10	GP HD	9
11	GP HD	17
12	GP LD	4
13	GP LD	4
14	GP LD	6
15	GP LD	14
16	GP LD	18
17	GP LD	13
18	GP LD	10
19	GP LD	9
20	GP LD	19
21	GP LD	4
22	GP LD	7
23	GP LD	10
24	GP LD	6
25	GP LD	5
26	GP LD	7
27	GP LD	4
28	GP LD	8
29	GP LD	5

## Sheet: Fig S4C
	Dose	Diversity
0	GP HD	1.71526
1	GP HD	1.13692
2	GP HD	2.26964
3	GP HD	2.64844
4	GP HD	2.19784
5	GP HD	2.50666
6	GP HD	1.73255
7	GP HD	1.87351
8	GP HD	2.623
9	GP HD	1.14839
10	GP HD	1.83461
11	GP HD	2.71445
12	GP LD	0.567061
13	GP LD	1.23817
14	GP LD	1.07908
15	GP LD	2.44121
16	GP LD	2.8571
17	GP LD	2.40616
18	GP LD	1.62458
19	GP LD	1.72972
20	GP LD	2.91249
21	GP LD	1.02004
22	GP LD	1.39963
23	GP LD	1.88916
24	GP LD	0.932074
25	GP LD	0.777661
26	GP LD	1.18947
27	GP LD	0.975939
28	GP LD	1.32852
29	GP LD	0.86606

## Sheet: Fig S4D
	Dose	Parental Frequency
0	Ferret HD	0.619048
1	Ferret HD	0.714286
2	Ferret HD	0.380952
3	Ferret HD	0.333333
4	Ferret HD	0.761905
5	Ferret HD	0.380952
6	Ferret HD	0.619048
7	Ferret HD	0.47619
8	Ferret HD	0.285714
9	Ferret HD	0.571429
10	Ferret HD	0.571429
11	Ferret HD	0.428571
12	Ferret LD	0.714286
13	Ferret LD	0.666667
14	Ferret LD	0.52381
15	Ferret LD	0.809524
16	Ferret LD	0.809524
17	Ferret LD	0.619048
18	Ferret LD	0.333333
19	Ferret LD	0.571429
20	Ferret LD	0.047619
21	Ferret LD	0.761905
22	Ferret LD	0.47619
23	Ferret LD	0.333333
24	Ferret LD	0.761905
25	Ferret LD	0.714286
26	Ferret LD	0.809524
27	Ferret LD	0.904762
28	Ferret LD	0.380952
29	Ferret LD	0.904762

## Sheet: Fig S4E
	Dose	Richness
0	Ferret HD	9
1	Ferret HD	7
2	Ferret HD	13
3	Ferret HD	15
4	Ferret HD	5
5	Ferret HD	14
6	Ferret HD	7
7	Ferret HD	8
8	Ferret HD	16
9	Ferret HD	10
10	Ferret HD	9
11	Ferret HD	12
12	Ferret LD	5
13	Ferret LD	8
14	Ferret LD	10
15	Ferret LD	6
16	Ferret LD	5
17	Ferret LD	7
18	Ferret LD	6
19	Ferret LD	10
20	Ferret LD	10
21	Ferret LD	6
22	Ferret LD	11
23	Ferret LD	6
24	Ferret LD	7
25	Ferret LD	7
26	Ferret LD	5
27	Ferret LD	4
28	Ferret LD	8
29	Ferret LD	3

## Sheet: Fig S4F
	Dose	Diversity
0	Ferret HD	1.55856
1	Ferret HD	1.1102
2	Ferret HD	2.18634
3	Ferret HD	2.46658
4	Ferret HD	0.86606
5	Ferret HD	2.25235
6	Ferret HD	1.29975
7	Ferret HD	1.61798
8	Ferret HD	2.53259
9	Ferret HD	1.81603
10	Ferret HD	1.55856
11	Ferret HD	2.03684
12	Ferret LD	0.953256
13	Ferret LD	1.39068
14	Ferret LD	1.72247
15	Ferret LD	0.932074
16	Ferret LD	0.750969
17	Ferret LD	1.40162
18	Ferret LD	1.29942
19	Ferret LD	1.62458
20	Ferret LD	1.72247
21	Ferret LD	0.932074
22	Ferret LD	1.88204
23	Ferret LD	1.3882
24	Ferret LD	1.1102
25	Ferret LD	1.1102
26	Ferret LD	0.750969
27	Ferret LD	0.567061
28	Ferret LD	1.67441
29	Ferret LD	0.501047
