# Supplementary material for: Influenza A virus reassortment in mammals gives rise to genetically distinct within-host subpopulations
Source: Nat Commun. 2022 Nov 11;13:6846. doi: 10.1038/s41467-022-34611-z (PMC9652339; doi:10.1038/s41467-022-34611-z)
Supplement: Supplementary file 8 — Source Data [file 41467_2022_34611_MOESM8_ESM.zip › Figure Data/Fig 1 Data.xlsx]

## Sheet: Fig 1A
	0	1	2	3	4	5	6	7	8	9	10	11	12	13	14	15	16	17	18	19	20	21	22	23	24	25	26	27	28
Day 1	0.7	0.05	0.05	0.05	0.05	0.05	0.05	0	0	0	0	0	0	0	0	0	0	0	0	0	0	0	0	0	0	0	0	0	0
Day 2	0	0	0	0	0	0	0	0.4375	0.0625	0.0625	0.0625	0.125	0.0625	0.0625	0.0625	0.0625	0	0	0	0	0	0	0	0	0	0	0	0	0
Day 3	0.190476	0	0	0.047619	0	0	0	0	0.047619	0	0	0	0	0	0	0.047619	0.0952381	0.047619	0.047619	0.047619	0.047619	0.047619	0.047619	0.047619	0.047619	0.047619	0.047619	0.047619	0.047619

## Sheet: Fig 2A
	0	1	2	3	4	5	6	7	8	9	10	11	12	13	14	15	16	17
Day 1	0.714286	0	0.047619	0.047619	0.047619	0	0	0	0	0	0.142857	0	0	0	0	0	0	0
Day 3	0.619048	0.047619	0	0	0	0.047619	0.047619	0.047619	0.047619	0.047619	0.0952381	0	0	0	0	0	0	0
Day 5	0.52381	0	0	0.047619	0	0	0	0	0	0	0.0952381	0.047619	0.047619	0.047619	0.047619	0.047619	0.047619	0.047619

## Sheet: Fig 3A
	0	00000000	1	2	3	4	5	6	7	8	9	10	11	12	13	14
Day 1	0.666667	0	0.047619	0.047619	0.047619	0.047619	0.047619	0.047619	0.047619	0	0	0	0	0	0	0
Day 3	0.47619	0	0	0	0	0	0	0	0	0.238095	0.0952381	0.142857	0.047619	0	0	0
Day 5	0.047619	0	0	0	0	0	0	0	0	0	0.238095	0.047619	0	0.571429	0.047619	0.047619

## Sheet: Fig 1B
	GP1	GP2	GP3	GP4	GP5	GP6	GP7	GP8	GP9	GP10
Day 1	0.857143	0	0.571429	0.866667	0.761905	0.904762	0.625	0.142857	0.526316	0.75
Day 2	0.368421	0.05	0.45	0.75	0.8	0.65	0.533333	0.428571	0.388889	0
Day 4	0.7	0.263158	0	0.444444	0	0.761905	0	0	0.25	0.190476

## Sheet: Fig 1C
	GP1	GP2	GP3	GP4	GP5	GP6	GP7	GP8	GP9	GP10
Day 1	4	14	10	4	6	4	8	16	10	7
Day 2	4	18	9	7	5	8	4	12	9	9
Day 4	6	13	19	10	7	5	12	14	15	17

## Sheet: Fig 1D
	GP1	GP2	GP3	GP4	GP5	GP6	GP7	GP8	GP9	GP10
Day 1	0.567061	2.44121	1.62458	1.02004	0.932074	0.975939	1.71526	2.64844	1.73255	1.14839
Day 2	1.23817	2.8571	1.72972	1.39963	0.777661	1.32852	1.13692	2.19784	1.87351	1.83461
Day 4	1.07908	2.40616	2.91249	1.88916	1.18947	0.86606	2.26964	2.50666	2.623	2.71445

## Sheet: Fig 1F
	F1	F2	F3	F4	F5	F6	F7	F8	F9	F10
1	0.714286	0.809524	0.333333	0.761905	0.761905	0.904762	0.619048	0.333333	0.619048	0.571429
3	0.666667	0.809524	0.571429	0.47619	0.714286	0.380952	0.714286	0.761905	0.47619	0.571429
5	0.52381	0.619048	0.047619	0.333333	0.809524	0.904762	0.380952	0.380952	0.285714	0.428571

## Sheet: Fig 1G
	F1	F2	F3	F4	F5	F6	F7	F8	F9	F10
1	5	6	6	6	7	4	9	15	7	10
3	8	5	10	11	7	8	7	5	8	9
5	10	7	10	6	5	3	13	14	16	12

## Sheet: Fig 1H
	F1	F2	F3	F4	F5	F6	F7	F8	F9	F10
1	0.953256	0.932074	1.29942	0.932074	1.1102	0.567061	1.55856	2.46658	1.29975	1.81603
3	1.39068	0.750969	1.62458	1.88204	1.1102	1.67441	1.1102	0.86606	1.61798	1.55856
5	1.72247	1.40162	1.72247	1.3882	0.750969	0.501047	2.18634	2.25235	2.53259	2.03684

## Sheet: Fig 1J
	P4	P5	P6	P7	P8	P9
1	0.619048	0.285714	0.619048	0.761905	0.666667	0.666667
3	0.285714	0.857143	0.428571	1	0.47619	0.904762
5	0.857143	1	0.857143	0.857143	0.047619	0.368421

[truncated: 5 more sheets: Fig 1K, Fig 1L, Fig 1M, Fig 1N, Fig 1O]
