# Supplementary material for: Influenza A virus reassortment in mammals gives rise to genetically distinct within-host subpopulations
Source: Nat Commun. 2022 Nov 11;13:6846. doi: 10.1038/s41467-022-34611-z (PMC9652339; doi:10.1038/s41467-022-34611-z)
Supplement: Supplementary file 8 — Source Data [file 41467_2022_34611_MOESM8_ESM.zip › Figure Data/Fig 5 Data.xlsx]

## Sheet: Fig 5A
	Pig Lung Day 3 P1 L.Apical	Pig Lung Day 3 P1 R.Apical	Pig Lung Day 3 P1 L.Cardiac	Pig Lung Day 3 P1 R.Cardiac	Pig Lung Day 3 P1 L.Diaphr	Pig Lung Day 3 P1 R.Diaphr	Pig Lung Day 3 P1 Intermed	Pig Lung Day 3 P2 L.Apical	Pig Lung Day 3 P2 R.Apical	Pig Lung Day 3 P2 L.Cardiac	Pig Lung Day 3 P2 R.Cardiac	Pig Lung Day 3 P2 L.Diaphr	Pig Lung Day 3 P2 R.Diaphr	Pig Lung Day 3 P2 Intermed	Pig Lung Day 3 P3 L.Apical	Pig Lung Day 3 P3 R.Apical	Pig Lung Day 3 P3 L.Cardiac	Pig Lung Day 3 P3 R.Cardiac	Pig Lung Day 3 P3 L.Diaphr	Pig Lung Day 3 P3 R.Diaphr	Pig Lung Day 3 P3 Intermed	Pig Lung and Nasal Day 5 P4 L.Apical	Pig Lung and Nasal Day 5 P4 R.Apical	Pig Lung and Nasal Day 5 P4 L.Cardiac	Pig Lung and Nasal Day 5 P4 R.Cardiac	Pig Lung and Nasal Day 5 P4 L.Diaphr	Pig Lung and Nasal Day 5 P4 R.Diaphr	Pig Lung and Nasal Day 5 P4 Intermed	Pig Lung and Nasal Day 5 P4 Nasal	Pig Lung and Nasal Day 5 P5 L.Apical	Pig Lung and Nasal Day 5 P5 R.Apical	Pig Lung and Nasal Day 5 P5 L.Cardiac	Pig Lung and Nasal Day 5 P5 R.Cardiac	Pig Lung and Nasal Day 5 P5 L.Diaphr	Pig Lung and Nasal Day 5 P5 R.Diaphr	Pig Lung and Nasal Day 5 P5 Intermed	Pig Lung and Nasal Day 5 P5 Nasal	Pig Lung and Nasal Day 5 P6 L.Apical	Pig Lung and Nasal Day 5 P6 R.Apical	Pig Lung and Nasal Day 5 P6 L.Cardiac	Pig Lung and Nasal Day 5 P6 R.Cardiac	Pig Lung and Nasal Day 5 P6 L.Diaphr	Pig Lung and Nasal Day 5 P6 R.Diaphr	Pig Lung and Nasal Day 5 P6 Intermed	Pig Lung and Nasal Day 5 P6 Nasal
Pig Lung Day 3 P1 L.Apical	0	0.857143	0.818182	0.777778	0.8	0.777778	0.636364	0.555556	0.857143	0.714286	0.666667	0.818182	0.684211	0.818182	0.75	0.777778	0.866667	0.8	0.692308	0.636364	0.75	0.636364	0.6	0.777778	0.666667	0.75	0.428571	0.714286	0.777778	0.75	0.714286	0.75	0.875	0.636364	0.75	0.666667	0.428571	0.714286	0.714286	0.6	0.75	0.75	0.75	0.833333	0.777778
Pig Lung Day 3 P1 R.Apical	0.857143	0	0.866667	0.692308	1	0.846154	0.6	0.846154	0.888889	0.777778	0.75	0.733333	0.652174	0.733333	0.666667	0.538462	0.789474	0.571429	0.882353	0.733333	0.8	0.866667	0.789474	0.538462	0.8	0.666667	0.818182	0.818182	0.846154	0.833333	0.818182	0.666667	0.7	0.733333	0.833333	0.8	0.818182	0.636364	0.818182	0.714286	0.833333	0.666667	0.833333	0.875	0.846154
Pig Lung Day 3 P1 L.Cardiac	0.818182	0.866667	0	0.8	0.818182	1	0.666667	0.8	0.866667	0.866667	0.846154	0.833333	0.9	0.833333	0.777778	0.8	0.875	0.818182	0.857143	0.833333	0.882353	0.833333	0.875	0.8	0.714286	0.777778	0.75	0.75	0.8	0.555556	0.75	0.777778	0.764706	0.833333	0.555556	0.714286	0.75	0.75	0.75	0.818182	0.777778	0.777778	0.777778	0.846154	0.8
Pig Lung Day 3 P1 R.Cardiac	0.777778	0.692308	0.8	0	1	0.75	0.6	0.75	0.846154	0.692308	0.818182	0.6	0.777778	0.6	0.428571	0.5	0.714286	0.555556	0.833333	0.6	0.6	0.8	0.714286	0.5	0.6	0.428571	0.666667	0.666667	0.75	0.714286	0.666667	0.428571	0.733333	0.4	0.714286	0.6	0.666667	0.333333	0.666667	0.777778	0.714286	0.428571	0.714286	0.818182	0.75
Pig Lung Day 3 P1 L.Diaphr	0.8	1	0.818182	1	0	0.777778	0.818182	0.777778	1	1	1	1	0.894737	1	1	1	1	1	1	0.818182	1	0.818182	0.866667	1	1	0.75	1	1	1	0.75	1	1	0.875	0.636364	0.75	1	1	1	1	0.8	1	1	1	1	1
Pig Lung Day 3 P1 R.Diaphr	0.777778	0.846154	1	0.75	0.777778	0	0.6	0.75	1	1	1	0.8	0.777778	1	0.714286	0.75	0.857143	0.777778	1	0.6	0.866667	0.8	0.857143	0.75	1	0.714286	1	1	1	1	1	0.714286	1	0.6	1	1	1	0.666667	1	0.777778	1	0.714286	1	1	1
Pig Lung Day 3 P1 Intermed	0.636364	0.6	0.666667	0.6	0.818182	0.6	0	0.6	0.866667	0.866667	0.846154	0.666667	0.7	0.833333	0.555556	0.6	0.75	0.636364	0.857143	0.5	0.764706	0.666667	0.75	0.6	0.714286	0.555556	0.75	0.75	0.8	0.777778	0.75	0.555556	0.882353	0.5	0.777778	0.714286	0.75	0.5	0.75	0.636364	0.777778	0.555556	0.777778	0.846154	0.8
Pig Lung Day 3 P2 L.Apical	0.555556	0.846154	0.8	0.75	0.777778	0.75	0.6	0	0.692308	0.846154	0.818182	0.8	0.666667	0.8	0.714286	0.75	0.714286	0.777778	0.833333	0.6	0.866667	0.4	0.714286	0.75	0.6	0.714286	0.666667	0.666667	0.5	0.714286	0.666667	0.714286	0.866667	0.6	0.714286	0.6	0.666667	0.666667	0.666667	0.555556	0.428571	0.714286	0.714286	0.818182	0.75
Pig Lung Day 3 P2 R.Apical	0.857143	0.888889	0.866667	0.846154	1	1	0.866667	0.692308	0	0.888889	0.75	0.866667	0.826087	0.866667	0.666667	0.846154	0.789474	0.857143	0.882353	0.866667	0.9	0.733333	0.894737	0.846154	0.8	0.833333	0.818182	0.818182	0.692308	0.833333	0.818182	0.833333	0.9	0.866667	0.833333	0.8	0.818182	0.818182	0.818182	0.857143	0.666667	0.833333	0.833333	0.75	0.846154
Pig Lung Day 3 P2 L.Cardiac	0.714286	0.777778	0.866667	0.692308	1	1	0.866667	0.846154	0.888889	0	0.625	0.866667	0.652174	0.733333	0.833333	0.846154	0.894737	0.857143	0.764706	0.866667	0.7	0.866667	0.578947	0.846154	0.8	0.833333	0.636364	0.818182	0.846154	0.833333	0.818182	0.833333	0.8	0.733333	0.833333	0.8	0.636364	0.818182	0.818182	0.857143	0.833333	0.833333	0.833333	0.875	0.846154
Pig Lung Day 3 P2 R.Cardiac	0.666667	0.75	0.846154	0.818182	1	1	0.846154	0.818182	0.75	0.625	0	0.846154	0.714286	0.846154	0.8	0.818182	0.882353	0.666667	0.733333	0.846154	0.777778	0.846154	0.764706	0.818182	0.75	0.8	0.555556	0.777778	0.818182	0.8	0.777778	0.8	0.888889	0.846154	0.8	0.75	0.555556	0.777778	0.777778	0.833333	0.8	0.8	0.8	0.714286	0.818182
Pig Lung Day 3 P2 L.Diaphr	0.818182	0.733333	0.833333	0.6	1	0.8	0.666667	0.8	0.866667	0.866667	0.846154	0	0.7	0.833333	0.555556	0.6	0.75	0.636364	0.857143	0.666667	0.647059	0.833333	0.875	0.6	0.714286	0.555556	0.75	0.75	0.8	0.777778	0.75	0.555556	0.647059	0.666667	0.777778	0.714286	0.75	0.5	0.75	0.818182	0.777778	0.555556	0.777778	0.846154	0.8
Pig Lung Day 3 P2 R.Diaphr	0.684211	0.652174	0.9	0.777778	0.894737	0.777778	0.7	0.666667	0.826087	0.652174	0.714286	0.7	0	0.9	0.764706	0.777778	0.666667	0.789474	0.818182	0.7	0.6	0.7	0.75	0.777778	0.866667	0.764706	0.75	0.875	0.777778	0.882353	0.75	0.764706	0.84	0.7	0.882353	0.866667	0.75	0.75	0.75	0.789474	0.764706	0.764706	0.882353	0.904762	0.888889
Pig Lung Day 3 P2 Intermed	0.818182	0.733333	0.833333	0.6	1	1	0.833333	0.8	0.866667	0.733333	0.846154	0.833333	0.9	0	0.777778	0.6	0.875	0.636364	0.857143	0.666667	0.764706	0.833333	0.625	0.6	0.714286	0.777778	0.75	0.75	0.8	0.777778	0.75	0.777778	0.647059	0.666667	0.777778	0.714286	0.75	0.75	0.75	0.636364	0.777778	0.777778	0.777778	0.846154	0.8
Pig Lung Day 3 P3 L.Apical	0.75	0.666667	0.777778	0.428571	1	0.714286	0.555556	0.714286	0.666667	0.833333	0.8	0.555556	0.764706	0.777778	0	0.428571	0.692308	0.5	0.818182	0.555556	0.714286	0.777778	0.846154	0.428571	0.5	0.333333	0.6	0.6	0.714286	0.666667	0.6	0.333333	0.857143	0.555556	0.666667	0.5	0.6	0.2	0.6	0.75	0.666667	0.333333	0.666667	0.8	0.714286
Pig Lung Day 3 P3 R.Apical	0.777778	0.538462	0.8	0.5	1	0.75	0.6	0.75	0.846154	0.846154	0.818182	0.6	0.777778	0.6	0.428571	0	0.714286	0.111111	0.833333	0.4	0.733333	0.8	0.714286	0.25	0.6	0.428571	0.666667	0.666667	0.5	0.714286	0.666667	0.428571	0.733333	0.6	0.714286	0.6	0.666667	0.333333	0.666667	0.333333	0.714286	0.428571	0.714286	0.818182	0.75
Pig Lung Day 3 P3 L.Cardiac	0.866667	0.789474	0.875	0.714286	1	0.857143	0.75	0.714286	0.789474	0.894737	0.882353	0.75	0.666667	0.875	0.692308	0.714286	0	0.733333	0.777778	0.75	0.714286	0.75	0.9	0.714286	0.818182	0.692308	0.833333	0.833333	0.714286	0.846154	0.666667	0.692308	0.809524	0.75	0.846154	0.818182	0.833333	0.666667	0.666667	0.866667	0.692308	0.692308	0.846154	0.882353	0.857143
Pig Lung Day 3 P3 R.Cardiac	0.8	0.571429	0.818182	0.555556	1	0.777778	0.636364	0.777778	0.857143	0.857143	0.666667	0.636364	0.789474	0.636364	0.5	0.111111	0.733333	0	0.846154	0.454545	0.75	0.818182	0.733333	0.333333	0.666667	0.5	0.714286	0.714286	0.555556	0.75	0.714286	0.5	0.75	0.636364	0.75	0.666667	0.714286	0.428571	0.714286	0.4	0.75	0.5	0.75	0.833333	0.777778
Pig Lung Day 3 P3 L.Diaphr	0.692308	0.882353	0.857143	0.833333	1	1	0.857143	0.833333	0.882353	0.764706	0.733333	0.857143	0.818182	0.857143	0.818182	0.833333	0.777778	0.846154	0	0.857143	0.789474	0.714286	0.777778	0.833333	0.777778	0.818182	0.6	0.8	0.833333	0.818182	0.8	0.818182	0.894737	0.857143	0.818182	0.777778	0.6	0.8	0.8	0.846154	0.818182	0.818182	0.818182	0.866667	0.833333
Pig Lung Day 3 P3 R.Diaphr	0.636364	0.733333	0.833333	0.6	0.818182	0.6	0.5	0.6	0.866667	0.866667	0.846154	0.666667	0.7	0.666667	0.555556	0.4	0.75	0.454545	0.857143	0	0.764706	0.666667	0.75	0.6	0.714286	0.555556	0.75	0.75	0.6	0.777778	0.75	0.555556	0.882353	0.5	0.777778	0.714286	0.75	0.5	0.75	0.454545	0.777778	0.555556	0.777778	0.846154	0.8
Pig Lung Day 3 P3 Intermed	0.75	0.8	0.882353	0.6	1	0.866667	0.764706	0.866667	0.9	0.7	0.777778	0.647059	0.6	0.764706	0.714286	0.733333	0.714286	0.75	0.789474	0.764706	0	0.882353	0.714286	0.733333	0.833333	0.714286	0.692308	0.692308	0.866667	0.857143	0.692308	0.571429	0.727273	0.647059	0.857143	0.833333	0.692308	0.692308	0.692308	0.875	0.857143	0.571429	0.857143	0.888889	0.733333
Pig Lung and Nasal Day 5 P4 L.Apical	0.636364	0.866667	0.833333	0.8	0.818182	0.8	0.666667	0.4	0.733333	0.866667	0.846154	0.833333	0.7	0.833333	0.777778	0.8	0.75	0.818182	0.714286	0.666667	0.882353	0	0.5	0.8	0.714286	0.777778	0.75	0.75	0.6	0.777778	0.75	0.777778	0.882353	0.666667	0.777778	0.714286	0.75	0.75	0.75	0.636364	0.555556	0.777778	0.777778	0.846154	0.8
Pig Lung and Nasal Day 5 P4 R.Apical	0.6	0.789474	0.875	0.714286	0.866667	0.857143	0.75	0.714286	0.894737	0.578947	0.764706	0.875	0.75	0.625	0.846154	0.714286	0.9	0.733333	0.777778	0.75	0.714286	0.5	0	0.714286	0.818182	0.846154	0.666667	0.833333	0.857143	0.846154	0.833333	0.846154	0.714286	0.625	0.846154	0.818182	0.666667	0.833333	0.833333	0.6	0.846154	0.846154	0.846154	0.882353	0.857143
Pig Lung and Nasal Day 5 P4 L.Cardiac	0.777778	0.538462	0.8	0.5	1	0.75	0.6	0.75	0.846154	0.846154	0.818182	0.6	0.777778	0.6	0.428571	0.25	0.714286	0.333333	0.833333	0.6	0.733333	0.8	0.714286	0	0.6	0.428571	0.666667	0.666667	0.75	0.714286	0.666667	0.428571	0.733333	0.6	0.714286	0.6	0.666667	0.333333	0.666667	0.555556	0.714286	0.428571	0.714286	0.818182	0.75
Pig Lung and Nasal Day 5 P4 R.Cardiac	0.666667	0.8	0.714286	0.6	1	1	0.714286	0.6	0.8	0.8	0.75	0.714286	0.866667	0.714286	0.5	0.6	0.818182	0.666667	0.777778	0.714286	0.833333	0.714286	0.818182	0.6	0	0.5	0.333333	0.333333	0.6	0.5	0.333333	0.5	0.833333	0.714286	0.5	0	0.333333	0.333333	0.333333	0.666667	0.5	0.5	0.5	0.75	0.6
Pig Lung and Nasal Day 5 P4 L.Diaphr	0.75	0.666667	0.777778	0.428571	0.75	0.714286	0.555556	0.714286	0.833333	0.833333	0.8	0.555556	0.764706	0.777778	0.333333	0.428571	0.692308	0.5	0.818182	0.555556	0.714286	0.777778	0.846154	0.428571	0.5	0	0.6	0.6	0.714286	0.666667	0.6	0.333333	0.714286	0.555556	0.666667	0.5	0.6	0.2	0.6	0.75	0.666667	0.333333	0.666667	0.8	0.714286
Pig Lung and Nasal Day 5 P4 R.Diaphr	0.428571	0.818182	0.75	0.666667	1	1	0.75	0.666667	0.818182	0.636364	0.555556	0.75	0.75	0.75	0.6	0.666667	0.833333	0.714286	0.6	0.75	0.692308	0.75	0.666667	0.666667	0.333333	0.6	0	0.5	0.666667	0.6	0.5	0.6	0.846154	0.75	0.6	0.333333	0	0.5	0.5	0.714286	0.6	0.6	0.6	0.777778	0.666667
Pig Lung and Nasal Day 5 P4 Intermed	0.714286	0.818182	0.75	0.666667	1	1	0.75	0.666667	0.818182	0.818182	0.777778	0.75	0.875	0.75	0.6	0.666667	0.833333	0.714286	0.8	0.75	0.692308	0.75	0.833333	0.666667	0.333333	0.6	0.5	0	0.666667	0.6	0.5	0.6	0.846154	0.75	0.6	0.333333	0.5	0.5	0.5	0.714286	0.6	0.2	0.6	0.777778	0.666667
Pig Lung and Nasal Day 5 P4 Nasal	0.777778	0.846154	0.8	0.75	1	1	0.8	0.5	0.692308	0.846154	0.818182	0.8	0.777778	0.8	0.714286	0.5	0.714286	0.555556	0.833333	0.6	0.866667	0.6	0.857143	0.75	0.6	0.714286	0.666667	0.666667	0	0.714286	0.666667	0.714286	0.866667	0.8	0.714286	0.6	0.666667	0.666667	0.666667	0.555556	0.428571	0.714286	0.714286	0.818182	0.75
Pig Lung and Nasal Day 5 P5 L.Apical	0.75	0.833333	0.555556	0.714286	0.75	1	0.777778	0.714286	0.833333	0.833333	0.8	0.777778	0.882353	0.777778	0.666667	0.714286	0.846154	0.75	0.818182	0.777778	0.857143	0.777778	0.846154	0.714286	0.5	0.666667	0.6	0.6	0.714286	0	0.6	0.666667	0.857143	0.777778	0.333333	0.5	0.6	0.6	0.6	0.75	0.666667	0.666667	0.666667	0.8	0.714286
Pig Lung and Nasal Day 5 P5 R.Apical	0.714286	0.818182	0.75	0.666667	1	1	0.75	0.666667	0.818182	0.818182	0.777778	0.75	0.75	0.75	0.6	0.666667	0.666667	0.714286	0.8	0.75	0.692308	0.75	0.833333	0.666667	0.333333	0.6	0.5	0.5	0.666667	0.6	0	0.6	0.692308	0.75	0.6	0.333333	0.5	0.5	0	0.714286	0.6	0.6	0.6	0.777778	0.666667
Pig Lung and Nasal Day 5 P5 L.Cardiac	0.75	0.666667	0.777778	0.428571	1	0.714286	0.555556	0.714286	0.833333	0.833333	0.8	0.555556	0.764706	0.777778	0.333333	0.428571	0.692308	0.5	0.818182	0.555556	0.571429	0.777778	0.846154	0.428571	0.5	0.333333	0.6	0.6	0.714286	0.666667	0.6	0	0.857143	0.555556	0.666667	0.5	0.6	0.2	0.6	0.75	0.666667	0.333333	0.666667	0.8	0.428571
Pig Lung and Nasal Day 5 P5 R.Cardiac	0.875	0.7	0.764706	0.733333	0.875	1	0.882353	0.866667	0.9	0.8	0.888889	0.647059	0.84	0.647059	0.857143	0.733333	0.809524	0.75	0.894737	0.882353	0.727273	0.882353	0.714286	0.733333	0.833333	0.714286	0.846154	0.846154	0.866667	0.857143	0.692308	0.857143	0	0.764706	0.857143	0.833333	0.846154	0.846154	0.692308	0.75	0.714286	0.857143	0.857143	0.888889	0.866667
Pig Lung and Nasal Day 5 P5 L.Diaphr	0.636364	0.733333	0.833333	0.4	0.636364	0.6	0.5	0.6	0.866667	0.733333	0.846154	0.666667	0.7	0.666667	0.555556	0.6	0.75	0.636364	0.857143	0.5	0.647059	0.666667	0.625	0.6	0.714286	0.555556	0.75	0.75	0.8	0.777778	0.75	0.555556	0.764706	0	0.777778	0.714286	0.75	0.5	0.75	0.636364	0.777778	0.555556	0.777778	0.846154	0.8
Pig Lung and Nasal Day 5 P5 R.Diaphr	0.75	0.833333	0.555556	0.714286	0.75	1	0.777778	0.714286	0.833333	0.833333	0.8	0.777778	0.882353	0.777778	0.666667	0.714286	0.846154	0.75	0.818182	0.777778	0.857143	0.777778	0.846154	0.714286	0.5	0.666667	0.6	0.6	0.714286	0.333333	0.6	0.666667	0.857143	0.777778	0	0.5	0.6	0.6	0.6	0.75	0.666667	0.666667	0.666667	0.8	0.714286
Pig Lung and Nasal Day 5 P5 Intermed	0.666667	0.8	0.714286	0.6	1	1	0.714286	0.6	0.8	0.8	0.75	0.714286	0.866667	0.714286	0.5	0.6	0.818182	0.666667	0.777778	0.714286	0.833333	0.714286	0.818182	0.6	0	0.5	0.333333	0.333333	0.6	0.5	0.333333	0.5	0.833333	0.714286	0.5	0	0.333333	0.333333	0.333333	0.666667	0.5	0.5	0.5	0.75	0.6
Pig Lung and Nasal Day 5 P5 Nasal	0.428571	0.818182	0.75	0.666667	1	1	0.75	0.666667	0.818182	0.636364	0.555556	0.75	0.75	0.75	0.6	0.666667	0.833333	0.714286	0.6	0.75	0.692308	0.75	0.666667	0.666667	0.333333	0.6	0	0.5	0.666667	0.6	0.5	0.6	0.846154	0.75	0.6	0.333333	0	0.5	0.5	0.714286	0.6	0.6	0.6	0.777778	0.666667
Pig Lung and Nasal Day 5 P6 L.Apical	0.714286	0.636364	0.75	0.333333	1	0.666667	0.5	0.666667	0.818182	0.818182	0.777778	0.5	0.75	0.75	0.2	0.333333	0.666667	0.428571	0.8	0.5	0.692308	0.75	0.833333	0.333333	0.333333	0.2	0.5	0.5	0.666667	0.6	0.5	0.2	0.846154	0.5	0.6	0.333333	0.5	0	0.5	0.714286	0.6	0.2	0.6	0.777778	0.666667
Pig Lung and Nasal Day 5 P6 R.Apical	0.714286	0.818182	0.75	0.666667	1	1	0.75	0.666667	0.818182	0.818182	0.777778	0.75	0.75	0.75	0.6	0.666667	0.666667	0.714286	0.8	0.75	0.692308	0.75	0.833333	0.666667	0.333333	0.6	0.5	0.5	0.666667	0.6	0	0.6	0.692308	0.75	0.6	0.333333	0.5	0.5	0	0.714286	0.6	0.6	0.6	0.777778	0.666667
Pig Lung and Nasal Day 5 P6 L.Cardiac	0.6	0.714286	0.818182	0.777778	0.8	0.777778	0.636364	0.555556	0.857143	0.857143	0.833333	0.818182	0.789474	0.636364	0.75	0.333333	0.866667	0.4	0.846154	0.454545	0.875	0.636364	0.6	0.555556	0.666667	0.75	0.714286	0.714286	0.555556	0.75	0.714286	0.75	0.75	0.636364	0.75	0.666667	0.714286	0.714286	0.714286	0	0.75	0.75	0.75	0.833333	0.777778
Pig Lung and Nasal Day 5 P6 R.Cardiac	0.75	0.833333	0.777778	0.714286	1	1	0.777778	0.428571	0.666667	0.833333	0.8	0.777778	0.764706	0.777778	0.666667	0.714286	0.692308	0.75	0.818182	0.777778	0.857143	0.555556	0.846154	0.714286	0.5	0.666667	0.6	0.6	0.428571	0.666667	0.6	0.666667	0.714286	0.777778	0.666667	0.5	0.6	0.6	0.6	0.75	0	0.666667	0.666667	0.8	0.714286
Pig Lung and Nasal Day 5 P6 L.Diaphr	0.75	0.666667	0.777778	0.428571	1	0.714286	0.555556	0.714286	0.833333	0.833333	0.8	0.555556	0.764706	0.777778	0.333333	0.428571	0.692308	0.5	0.818182	0.555556	0.571429	0.777778	0.846154	0.428571	0.5	0.333333	0.6	0.2	0.714286	0.666667	0.6	0.333333	0.857143	0.555556	0.666667	0.5	0.6	0.2	0.6	0.75	0.666667	0	0.666667	0.8	0.714286
Pig Lung and Nasal Day 5 P6 R.Diaphr	0.75	0.833333	0.777778	0.714286	1	1	0.777778	0.714286	0.833333	0.833333	0.8	0.777778	0.882353	0.777778	0.666667	0.714286	0.846154	0.75	0.818182	0.777778	0.857143	0.777778	0.846154	0.714286	0.5	0.666667	0.6	0.6	0.714286	0.666667	0.6	0.666667	0.857143	0.777778	0.666667	0.5	0.6	0.6	0.6	0.75	0.666667	0.666667	0	0.8	0.428571
Pig Lung and Nasal Day 5 P6 Intermed	0.833333	0.875	0.846154	0.818182	1	1	0.846154	0.818182	0.75	0.875	0.714286	0.846154	0.904762	0.846154	0.8	0.818182	0.882353	0.833333	0.866667	0.846154	0.888889	0.846154	0.882353	0.818182	0.75	0.8	0.777778	0.777778	0.818182	0.8	0.777778	0.8	0.888889	0.846154	0.8	0.75	0.777778	0.777778	0.777778	0.833333	0.8	0.8	0.8	0	0.818182
Pig Lung and Nasal Day 5 P6 Nasal	0.777778	0.846154	0.8	0.75	1	1	0.8	0.75	0.846154	0.846154	0.818182	0.8	0.888889	0.8	0.714286	0.75	0.857143	0.777778	0.833333	0.8	0.733333	0.8	0.857143	0.75	0.6	0.714286	0.666667	0.666667	0.75	0.714286	0.666667	0.428571	0.866667	0.8	0.714286	0.6	0.666667	0.666667	0.666667	0.777778	0.714286	0.714286	0.428571	0.818182	0

## Sheet: Fig 5B
See S3 Data
