# Supplementary material for: Influenza A virus reassortment in mammals gives rise to genetically distinct within-host subpopulations
Source: Nat Commun. 2022 Nov 11;13:6846. doi: 10.1038/s41467-022-34611-z (PMC9652339; doi:10.1038/s41467-022-34611-z)
Supplement: Supplementary file 8 — Source Data [file 41467_2022_34611_MOESM8_ESM.zip › Figure Data/Fig 2 Data.xlsx]

## Sheet: Fig 2A F11 Lung
	Appearances
0	1
1	16
2	1
3	1
4	1
5	1

## Sheet: Fig 2A F11 Nasal Turbinate
	Appearances
0	9
1	1
2	1
3	1
4	1
5	2
6	1
7	1
8	1
9	3

## Sheet: Fig 2A F12 Lung
	Appearances
0	17
1	1
2	3

## Sheet: Fig 2A F12 Nasal Turbinate
	Appearances
0	9
1	1
2	2
3	2
4	1
5	1
6	1
7	1
8	1
9	2

## Sheet: Fig 2A F13 Lung
	Appearances
0	16
1	1
2	1
3	2
4	1

## Sheet: Fig 2A F13 Nasal Turbinate
	Appearances
0	12
1	1
2	2
3	1
4	1
5	1
6	1
7	2

## Sheet: Fig 2A F14 Lung
	Appearances
0	12
1	1
2	2
3	1
4	1
5	4

## Sheet: Fig 2A F14 Nasal Turbinate
	Appearances
0	7
1	1
2	1
3	1
4	1
5	1
6	1
7	2
8	1
9	1
10	1
11	1
12	1
13	1

## Sheet: Fig 2A F15 Lung
	Appearances
0	15
1	4
2	1
3	1

## Sheet: Fig 2A F15 Nasal Turbinate
	Appearances
0	4
1	5
2	1
3	1
4	1
5	1
6	1
7	2
8	1
9	1
10	3

[truncated: 22 more sheets: Fig 2A F16 Lung, Fig 2A F16 Nasal Turbinate, Fig 2A F17 Lung, Fig 2A F17 Nasal Turbinate, Fig 2A F18 Lung, Fig 2A F18 Nasal Turbinate, Fig 2B F19 Lung, Fig 2B F19 Nasal Turbinate, Fig 2B F20 Lung, Fig 2B F20 Nasal Turbinate, Fig 2B F21 Lung, Fig 2B F21 Nasal Turbinate, Fig 2B F22 Lung, Fig 2B F22 Nasal Turbinate, Fig 2B F23 Lung, Fig 2B F23 Nasal Turbinate, Fig 2B F24 Lung, Fig 2B F24 Nasal Turbinate, Fig 2C and 2D Simulated Values, Fig 2C and 2D Actual Values …]
