# Supplementary material for: Influenza A virus reassortment in mammals gives rise to genetically distinct within-host subpopulations
Source: Nat Commun. 2022 Nov 11;13:6846. doi: 10.1038/s41467-022-34611-z (PMC9652339; doi:10.1038/s41467-022-34611-z)
Supplement: Supplementary file 8 — Source Data [file 41467_2022_34611_MOESM8_ESM.zip › Figure Data/Fig S3 Data.xlsx]

## Sheet: Fig S1A GP1
	0	00000000	1	2	3	4	5	6	7	8	9	10	11
Day 1	0.857143	0	0.047619	0.047619	0.047619	0	0	0	0	0	0	0	0
Day 2	0.368421	0	0	0	0	0.0526316	0.315789	0.263158	0	0	0	0	0
Day 4	0.7	0	0	0	0	0	0	0	0.05	0.05	0.1	0.05	0.05

## Sheet: Fig S1A GP2
	0	1	2	3	4	5	6	7	8	9	10	11	12	13	14	15	16	17	18	19	20	21	22	23	24	25	26	27	28	29	30	31	32	33	34	35	36	37	38	39	40
Day 1	0	0	0.05	0.05	0.05	0.05	0.05	0.2	0.05	0.05	0.05	0.05	0.2	0.05	0.05	0	0	0	0	0	0	0	0	0	0	0	0	0	0	0	0	0	0	0	0	0	0	0	0	0	0.05
Day 2	0.05	0	0	0	0	0	0	0	0	0	0	0	0	0	0	0.05	0.05	0.05	0.05	0.05	0.05	0.1	0.05	0.05	0.05	0.1	0.05	0.05	0.05	0.05	0.05	0.05	0	0	0	0	0	0	0	0	0
Day 4	0.210526	0.0526316	0	0	0	0	0	0	0	0	0	0	0	0	0	0.0526316	0	0	0	0	0	0	0.157895	0	0	0	0	0	0	0	0	0	0.105263	0.0526316	0.0526316	0.0526316	0.0526316	0.0526316	0.0526316	0.0526316	0.0526316

## Sheet: Fig S1A GP3
	0	00000000	1	2	3	4	5	6	7	8	9	10	11	12	13	14	15	16	17	18	19	20	21	22	23	24	25	26	27	28	29	30	31	32	33	34	35
Day 1	0.571429	0	0.047619	0.047619	0.047619	0.047619	0.047619	0.047619	0.047619	0.047619	0.047619	0	0	0	0	0	0	0	0	0	0	0	0	0	0	0	0	0	0	0	0	0	0	0	0	0	0
Day 2	0.45	0	0	0	0	0	0	0	0	0	0	0.2	0.05	0.05	0.05	0.05	0.05	0.05	0.05	0	0	0	0	0	0	0	0	0	0	0	0	0	0	0	0	0	0
Day 4	0	0	0	0	0	0	0	0.047619	0	0	0	0	0	0	0	0	0	0	0	0.047619	0.0952381	0.047619	0.047619	0.047619	0.047619	0.0952381	0.047619	0.047619	0.047619	0.047619	0.047619	0.047619	0.047619	0.047619	0.047619	0.047619	0.047619

## Sheet: Fig S1A GP4
	0	1	2	3	4	5	6	7	8	9	10	11	12	13	14	15	16
Day 1	0.6	0.266667	0.0666667	0.0666667	0	0	0	0	0	0	0	0	0	0	0	0	0
Day 2	0.55	0.2	0	0	0.05	0.05	0.05	0.05	0.05	0	0	0	0	0	0	0	0
Day 4	0.444444	0	0	0	0	0	0.111111	0	0	0.0555556	0.0555556	0.0555556	0.0555556	0.0555556	0.0555556	0.0555556	0.0555556

## Sheet: Fig S1A GP5
	0	00000000	1	2	3	4	5	6	7	8	9	10	11	12	13	14	15	16
Day 1	0.761905	0	0.047619	0.047619	0.047619	0.047619	0.047619	0	0	0	0	0	0	0	0	0	0	0
Day 2	0.8	0	0	0	0	0	0	0.05	0.05	0.05	0.05	0	0	0	0	0	0	0
Day 4	0	0	0	0	0	0	0	0	0	0	0	0.684211	0.0526316	0.0526316	0.0526316	0.0526316	0.0526316	0.0526316

## Sheet: Fig S1A GP6
	0	1	2	3	4	5	6	7	8	9	10	11	12
Day 1	0.333333	0.571429	0.047619	0.047619	0	0	0	0	0	0	0	0	0
Day 2	0.65	0	0	0	0.05	0.05	0.05	0.05	0.05	0.05	0.05	0	0
Day 4	0.761905	0	0	0	0	0.0952381	0	0	0	0	0.047619	0.047619	0.047619

## Sheet: Fig S1A GP7
	0	1	2	3	4	5	6	7	8	9	10	11	12	13	14	15	16	17	18	19	20	21	22
Day 1	0.1875	0.4375	0.0625	0.0625	0.0625	0.0625	0.0625	0.0625	0	0	0	0	0	0	0	0	0	0	0	0	0	0	0
Day 2	0.533333	0	0	0	0	0	0	0	0.266667	0.0666667	0.133333	0	0	0	0	0	0	0	0	0	0	0	0
Day 3	0	0	0	0	0	0	0	0	0	0	0	0.0625	0.0625	0.3125	0.0625	0.0625	0.0625	0.0625	0.0625	0.0625	0.0625	0.0625	0.0625

## Sheet: Fig S1A GP8
	0	1	2	3	4	5	6	7	8	9	10	11	12	13	14	15	16	17	18	19	20	21	22	23	24	25	26	27	28	29	30	31	32
Day 1	0.047619	0.0952381	0.047619	0.047619	0.047619	0.047619	0.047619	0.190476	0.047619	0.047619	0.047619	0.047619	0.0952381	0.047619	0.047619	0.047619	0	0	0	0	0	0	0	0	0	0	0	0	0	0	0	0	0
Day 2	0.333333	0.0952381	0	0	0	0	0	0.047619	0.047619	0	0	0	0	0	0	0.047619	0.047619	0.047619	0.0952381	0.047619	0.047619	0.047619	0.0952381	0	0	0	0	0	0	0	0	0	0
Day 3	0	0	0.210526	0.0526316	0.105263	0	0	0	0	0	0	0	0	0.105263	0	0	0	0	0	0	0	0	0	0.0526316	0.0526316	0.0526316	0.0526316	0.0526316	0.0526316	0.0526316	0.0526316	0.0526316	0.0526316

## Sheet: Fig S1A GP9
	0	1	2	3	4	5	6	7	8	9	10	11	12	13	14	15	16	17	18	19	20	21	22	23	24	25	26	27	28
Day 1	0.526316	0	0.0526316	0.0526316	0.0526316	0.0526316	0.0526316	0.0526316	0.0526316	0.0526316	0	0	0	0	0	0	0	0	0	0	0	0	0	0	0	0	0	0	0.0526316
Day 2	0.388889	0	0	0	0	0	0	0.166667	0	0	0.0555556	0.0555556	0.0555556	0.0555556	0.0555556	0.0555556	0.111111	0	0	0	0	0	0	0	0	0	0	0	0
Day 3	0.15	0.1	0	0.1	0	0	0	0	0	0	0.1	0	0	0	0	0	0	0.05	0.05	0.05	0.05	0.05	0.05	0.05	0.05	0.05	0.05	0.05	0

## Sheet: Fig S1A GP10
	0	1	2	3	4	5	6	7	8	9	10	11	12	13	14	15	16	17	18	19	20	21	22	23	24	25	26	27	28
Day 1	0.7	0.05	0.05	0.05	0.05	0.05	0.05	0	0	0	0	0	0	0	0	0	0	0	0	0	0	0	0	0	0	0	0	0	0
Day 2	0	0	0	0	0	0	0	0.4375	0.0625	0.0625	0.0625	0.125	0.0625	0.0625	0.0625	0.0625	0	0	0	0	0	0	0	0	0	0	0	0	0
Day 3	0.190476	0	0	0.047619	0	0	0	0	0.047619	0	0	0	0	0	0	0.047619	0.0952381	0.047619	0.047619	0.047619	0.047619	0.047619	0.047619	0.047619	0.047619	0.047619	0.047619	0.047619	0.047619

[truncated: 16 more sheets: Fig S1B F1, Fig S1B F2, Fig S1B F3, Fig S1B F4, Fig S1B F5, Fig S1B F6, Fig S1B F7, Fig S1B F8, Fig S1B F9, Fig S1B F10, Fig S1C P4, Fig S1C P5, Fig S1C P6, Fig S1C P7, Fig S1C P8, Fig S1C P9]
