# Supplementary material for: Influenza A virus reassortment in mammals gives rise to genetically distinct within-host subpopulations
Source: Nat Commun. 2022 Nov 11;13:6846. doi: 10.1038/s41467-022-34611-z (PMC9652339; doi:10.1038/s41467-022-34611-z)
Supplement: Supplementary file 8 — Source Data [file 41467_2022_34611_MOESM8_ESM.zip › Figure Data/Fig 4 Data.xlsx]

## Sheet: Fig 4AL.Apical
	Appearances
0	1
1	17
2	1
3	1
4	1

## Sheet: Fig 4AR.Apical
	Appearances
0	11
1	1
2	1
3	1
4	1
5	1
6	2
7	2
8	1

## Sheet: Fig 4AL.Cardiac
	Appearances
0	1
1	16
2	1
3	1
4	1
5	1

## Sheet: Fig 4AR.Cardiac
	Appearances
0	17
1	2
2	1
3	1

## Sheet: Fig 4AL.Diaphr
	Appearances
0	3
1	1
2	2
3	14
4	1

## Sheet: Fig 4AR.Diaphr
	Appearances
0	11
1	8
2	1
3	1

## Sheet: Fig 4AIntermed
	Appearances
0	14
1	1
2	3
3	1
4	1
5	1

## Sheet: Fig 4BL.Apical
	Appearances
0	18
1	1
2	1
3	1

## Sheet: Fig 4BR.Apical
	Appearances
0	7
1	7
2	1
3	1
4	1
5	1
6	1
7	1
8	1

## Sheet: Fig 4BL.Cardiac
	Appearances
0	12
1	1
2	1
3	1
4	1
5	2
6	1
7	1
8	1

[truncated: 37 more sheets: Fig 4BR.Cardiac, Fig 4BL.Diaphr, Fig 4BR.Diaphr, Fig 4BIntermed, Fig 4CL.Apical, Fig 4CR.Apical, Fig 4CL.Cardiac, Fig 4CR.Cardiac, Fig 4CL.Diaphr, Fig 4CR.Diaphr, Fig 4CIntermed, Fig 4DL.Apical, Fig 4DR.Apical, Fig 4DL.Cardiac, Fig 4DR.Cardiac, Fig 4DL.Diaphr, Fig 4DR.Diaphr, Fig 4DIntermed, Fig 4DNasal, Fig 4EL.Apical …]
