# Supplementary material for: Influenza A virus reassortment in mammals gives rise to genetically distinct within-host subpopulations
Source: Nat Commun. 2022 Nov 11;13:6846. doi: 10.1038/s41467-022-34611-z (PMC9652339; doi:10.1038/s41467-022-34611-z)
Supplement: Supplementary file 8 — Source Data [file 41467_2022_34611_MOESM8_ESM.zip › Figure Data/Fig S6 Data.xlsx]

## Sheet: Fig S6 Simulated Values
	L.Apical R.Apical	L.Apical L.Diaphr	L.Apical R.Diaphr	L.Apical L.Cardiac	L.Apical R.Cardiac	L.Apical Intermed	L.Apical Nasal	R.Apical L.Diaphr	R.Apical R.Diaphr	R.Apical L.Cardiac	R.Apical R.Cardiac	R.Apical Intermed	R.Apical Nasal	L.Diaphr R.Diaphr	L.Diaphr L.Cardiac	L.Diaphr R.Cardiac	L.Diaphr Intermed	L.Diaphr Nasal	R.Diaphr L.Cardiac	R.Diaphr R.Cardiac	R.Diaphr Intermed	R.Diaphr Nasal	L.Cardiac R.Cardiac	L.Cardiac Intermed	L.Cardiac Nasal	R.Cardiac Intermed	R.Cardiac Nasal	Intermed Nasal
0	0.625	0.636364	0.6	0.538462	0.454545	0.636364	0.6	0.647059	0.6	0.647059	0.571429	0.6	0.625	0.333333	0.538462	0.384615	0.428571	0.5	0.538462	0.272727	0.333333	0.428571	0.5	0.428571	0.555556	0.6	0.6	0.666667
1	0.692308	0.636364	0.666667	0.714286	0.818182	0.8	0.777778	0.647059	0.75	0.789474	0.75	0.75	0.733333	0.789474	0.75	0.714286	0.692308	0.5	0.583333	0.894737	0.727273	0.428571	0.733333	0.857143	0.555556	0.846154	0.6	0.666667
2	0.666667	0.818182	0.555556	0.692308	0.333333	0.846154	0.6	0.833333	0.4	0.846154	0.428571	0.733333	0.733333	0.733333	0.777778	0.6	0.888889	0.5	0.647059	0.333333	0.666667	0.428571	0.625	0.714286	0.555556	0.75	0.6	0.666667
3	0.6	0.454545	0.4	0.636364	0.5	0.75	0.6	0.5	0.428571	0.5	0.538462	0.571429	0.733333	0.142857	0.25	0.2	0.333333	0.5	0.25	0	0.2	0.428571	0.333333	0.428571	0.555556	0.333333	0.6	0.666667
4	0.714286	0.6	0.4	0.636364	0.714286	0.75	0.6	0.5	0.666667	0.6	0.666667	0.571429	0.733333	0.142857	0.25	0.2	0.333333	0.5	0.25	0	0.2	0.428571	0.333333	0.428571	0.555556	0.333333	0.6	0.666667
5	0.5	0.6	0.555556	0.5	0.5	0.555556	0.6	0.6	0.538462	0.5	0.666667	0.692308	0.625	0.142857	0.25	0.2	0.333333	0.5	0.25	0	0.2	0.428571	0.333333	0.428571	0.555556	0.333333	0.6	0.666667
6	0.6	0.454545	0.555556	0.5	0.714286	0.555556	0.6	0.6	0.538462	0.6	0.666667	0.571429	0.733333	0.142857	0.25	0.2	0.333333	0.5	0.25	0	0.2	0.428571	0.333333	0.428571	0.555556	0.333333	0.6	0.666667
7	0.5	0.6	0.4	0.636364	0.714286	0.555556	0.6	0.6	0.538462	0.5	0.666667	0.833333	0.625	0.142857	0.25	0.2	0.333333	0.5	0.25	0	0.2	0.428571	0.333333	0.428571	0.555556	0.333333	0.6	0.666667
8	0.5	0.454545	0.555556	0.636364	0.5	0.555556	0.6	0.5	0.428571	0.5	0.538462	0.571429	0.733333	0.142857	0.25	0.2	0.333333	0.5	0.25	0	0.2	0.428571	0.333333	0.428571	0.555556	0.333333	0.6	0.666667
9	0.5	0.6	0.555556	0.636364	0.714286	0.75	0.6	0.5	0.538462	0.5	0.538462	0.571429	0.733333	0.142857	0.25	0.2	0.333333	0.5	0.25	0	0.2	0.428571	0.333333	0.428571	0.555556	0.333333	0.6	0.666667
10	0.5	0.6	0.4	0.5	0.714286	0.555556	0.6	0.6	0.538462	0.5	0.538462	0.571429	0.625	0.142857	0.25	0.2	0.333333	0.5	0.25	0	0.2	0.428571	0.333333	0.428571	0.555556	0.333333	0.6	0.666667
11	0.6	0.454545	0.555556	0.5	0.714286	0.75	0.777778	0.5	0.538462	0.6	0.666667	0.571429	0.733333	0.142857	0.25	0.2	0.333333	0.5	0.25	0	0.2	0.428571	0.333333	0.428571	0.555556	0.333333	0.6	0.666667
12	0.5	0.454545	0.4	0.5	0.5	0.75	0.777778	0.6	0.428571	0.5	0.818182	0.692308	0.625	0.142857	0.25	0.2	0.333333	0.5	0.25	0	0.2	0.428571	0.333333	0.666667	0.555556	0.333333	0.6	0.666667
13	0.6	0.6	0.4	0.5	0.714286	0.555556	0.6	0.714286	0.538462	0.6	0.538462	0.571429	0.625	0.142857	0.25	0.2	0.333333	0.5	0.25	0	0.2	0.428571	0.333333	0.428571	0.555556	0.333333	0.6	0.666667
14	0.5	0.454545	0.4	0.636364	0.714286	0.555556	0.6	0.5	0.538462	0.6	0.538462	0.692308	0.733333	0.142857	0.25	0.2	0.333333	0.5	0.25	0	0.2	0.428571	0.333333	0.428571	0.555556	0.333333	0.6	0.666667
15	0.5	0.6	0.555556	0.636364	0.714286	0.555556	0.6	0.6	0.428571	0.6	0.666667	0.571429	0.625	0.142857	0.25	0.2	0.333333	0.5	0.25	0	0.2	0.428571	0.333333	0.428571	0.555556	0.333333	0.6	0.666667
16	0.5	0.454545	0.555556	0.636364	0.714286	0.75	0.6	0.5	0.428571	0.5	0.666667	0.692308	0.733333	0.142857	0.25	0.2	0.333333	0.5	0.25	0	0.2	0.428571	0.333333	0.428571	0.555556	0.333333	0.6	0.666667
17	0.5	0.454545	0.4	0.636364	0.714286	0.555556	0.6	0.6	0.538462	0.6	0.538462	0.571429	0.625	0.142857	0.25	0.2	0.333333	0.5	0.25	0	0.2	0.428571	0.333333	0.428571	0.555556	0.333333	0.6	0.666667
18	0.411765	0.454545	0.4	0.636364	0.714286	0.75	0.777778	0.6	0.428571	0.5	0.666667	0.571429	0.625	0.142857	0.25	0.2	0.333333	0.5	0.25	0	0.2	0.428571	0.333333	0.428571	0.555556	0.333333	0.6	0.666667
19	0.411765	0.6	0.4	0.636364	0.714286	0.555556	0.6	0.5	0.428571	0.6	0.538462	0.692308	0.733333	0.142857	0.25	0.2	0.333333	0.5	0.25	0	0.2	0.428571	0.333333	0.428571	0.555556	0.333333	0.6	0.666667
20	0.714286	0.454545	0.555556	0.5	0.5	0.75	0.777778	0.5	0.538462	0.6	0.538462	0.571429	0.733333	0.142857	0.25	0.2	0.333333	0.5	0.25	0	0.2	0.428571	0.333333	0.428571	0.555556	0.333333	0.6	0.666667
21	0.5	0.454545	0.555556	0.5	0.714286	0.555556	0.6	0.6	0.428571	0.5	0.818182	0.692308	0.625	0.142857	0.428571	0.2	0.333333	0.5	0.25	0	0.2	0.428571	0.333333	0.428571	0.555556	0.333333	0.6	0.666667
22	0.6	0.6	0.555556	0.5	0.714286	0.75	0.6	0.6	0.538462	0.5	0.666667	0.692308	0.625	0.142857	0.25	0.2	0.333333	0.5	0.25	0	0.2	0.428571	0.333333	0.428571	0.555556	0.333333	0.6	0.666667
23	0.5	0.6	0.555556	0.5	0.5	0.555556	0.6	0.5	0.428571	0.6	0.538462	0.692308	0.857143	0.142857	0.25	0.2	0.333333	0.5	0.25	0	0.2	0.428571	0.333333	0.428571	0.555556	0.333333	0.6	0.666667
24	0.411765	0.6	0.555556	0.5	0.5	0.75	0.6	0.6	0.428571	0.5	0.538462	0.692308	0.625	0.142857	0.25	0.2	0.333333	0.5	0.25	0	0.2	0.428571	0.333333	0.428571	0.555556	0.333333	0.6	0.666667
25	0.411765	0.6	0.555556	0.5	0.714286	0.555556	0.6	0.5	0.428571	0.5	0.666667	0.692308	0.857143	0.142857	0.25	0.2	0.333333	0.5	0.25	0	0.2	0.428571	0.333333	0.428571	0.555556	0.333333	0.6	0.666667
26	0.411765	0.6	0.4	0.5	0.5	0.555556	0.6	0.5	0.428571	0.5	0.666667	0.692308	0.733333	0.142857	0.25	0.2	0.333333	0.5	0.25	0	0.2	0.428571	0.333333	0.428571	0.555556	0.333333	0.6	0.666667
27	0.5	0.6	0.555556	0.636364	0.714286	0.75	0.777778	0.5	0.538462	0.5	0.666667	0.692308	0.733333	0.142857	0.25	0.2	0.333333	0.5	0.25	0	0.2	0.428571	0.333333	0.428571	0.555556	0.333333	0.6	0.666667
28	0.333333	0.6	0.555556	0.5	0.5	0.75	0.777778	0.6	0.428571	0.5	0.538462	0.571429	0.625	0.142857	0.25	0.2	0.333333	0.5	0.25	0	0.2	0.428571	0.333333	0.666667	0.555556	0.333333	0.6	0.666667
29	0.5	0.6	0.555556	0.5	0.5	0.555556	0.777778	0.5	0.428571	0.5	0.666667	0.692308	0.733333	0.142857	0.25	0.2	0.333333	0.5	0.25	0	0.2	0.428571	0.333333	0.428571	0.555556	0.333333	0.6	0.666667
30	0.6	0.6	0.4	0.5	0.5	0.75	0.6	0.714286	0.538462	0.6	0.666667	0.571429	0.625	0.142857	0.25	0.2	0.333333	0.5	0.25	0	0.2	0.428571	0.333333	0.428571	0.555556	0.333333	0.6	0.666667
31	0.333333	0.454545	0.4	0.5	0.714286	0.75	0.6	0.6	0.538462	0.5	0.666667	0.692308	0.625	0.142857	0.25	0.2	0.333333	0.5	0.25	0	0.2	0.428571	0.333333	0.428571	0.555556	0.333333	0.6	0.666667
32	0.5	0.454545	0.555556	0.636364	0.5	0.555556	0.777778	0.5	0.428571	0.5	0.538462	0.571429	0.625	0.333333	0.25	0.2	0.333333	0.5	0.25	0	0.2	0.428571	0.333333	0.428571	0.555556	0.333333	0.6	0.666667
33	0.714286	0.454545	0.555556	0.636364	0.5	0.555556	0.6	0.5	0.538462	0.5	0.666667	0.571429	0.625	0.142857	0.25	0.2	0.333333	0.5	0.25	0	0.2	0.428571	0.333333	0.428571	0.555556	0.333333	0.6	0.666667
34	0.6	0.454545	0.4	0.5	0.714286	0.555556	0.6	0.6	0.428571	0.5	0.666667	0.571429	0.625	0.142857	0.25	0.2	0.333333	0.5	0.25	0	0.2	0.428571	0.333333	0.428571	0.555556	0.333333	0.6	0.666667
35	0.5	0.6	0.4	0.5	0.714286	0.75	0.777778	0.5	0.538462	0.5	0.538462	0.571429	0.733333	0.142857	0.25	0.2	0.333333	0.5	0.428571	0	0.2	0.428571	0.333333	0.428571	0.555556	0.333333	0.6	0.666667
36	0.5	0.6	0.555556	0.5	0.5	0.555556	0.6	0.5	0.428571	0.5	0.538462	0.692308	0.625	0.142857	0.25	0.2	0.333333	0.5	0.25	0	0.2	0.428571	0.333333	0.666667	0.555556	0.333333	0.6	0.666667
37	0.411765	0.6	0.555556	0.5	0.5	0.75	0.777778	0.6	0.428571	0.5	0.666667	0.692308	0.733333	0.142857	0.25	0.2	0.333333	0.5	0.25	0	0.2	0.428571	0.333333	0.428571	0.555556	0.333333	0.6	0.666667
38	0.5	0.454545	0.555556	0.636364	0.714286	0.75	0.6	0.6	0.428571	0.5	0.666667	0.571429	0.625	0.142857	0.25	0.2	0.333333	0.5	0.25	0	0.2	0.428571	0.333333	0.428571	0.555556	0.333333	0.6	0.666667
39	0.333333	0.454545	0.555556	0.5	0.5	0.555556	0.6	0.6	0.428571	0.6	0.666667	0.571429	0.625	0.142857	0.25	0.2	0.333333	0.5	0.25	0	0.2	0.428571	0.333333	0.428571	0.555556	0.333333	0.6	0.666667
40	0.5	0.6	0.4	0.5	0.714286	0.555556	0.6	0.5	0.428571	0.5	0.666667	0.571429	0.625	0.142857	0.25	0.2	0.333333	0.5	0.25	0	0.2	0.428571	0.333333	0.428571	0.555556	0.333333	0.6	0.666667
41	0.5	0.454545	0.4	0.636364	0.5	0.75	0.6	0.5	0.538462	0.5	0.666667	0.571429	0.733333	0.142857	0.25	0.2	0.333333	0.5	0.25	0	0.2	0.428571	0.333333	0.428571	0.555556	0.333333	0.6	0.666667
42	0.6	0.6	0.4	0.636364	0.5	0.75	0.777778	0.6	0.538462	0.5	0.538462	0.692308	0.625	0.142857	0.25	0.2	0.333333	0.5	0.25	0	0.2	0.428571	0.333333	0.428571	0.555556	0.333333	0.6	0.666667
43	0.5	0.6	0.4	0.636364	0.714286	0.75	0.6	0.5	0.538462	0.6	0.538462	0.692308	0.625	0.142857	0.25	0.2	0.333333	0.5	0.25	0	0.2	0.428571	0.333333	0.428571	0.555556	0.333333	0.6	0.666667
44	0.6	0.454545	0.4	0.636364	0.714286	0.75	0.6	0.6	0.538462	0.5	0.538462	0.692308	0.733333	0.142857	0.25	0.2	0.333333	0.5	0.25	0	0.2	0.428571	0.333333	0.428571	0.555556	0.333333	0.6	0.666667
45	0.5	0.454545	0.555556	0.5	0.5	0.75	0.6	0.5	0.428571	0.5	0.666667	0.692308	0.733333	0.333333	0.25	0.2	0.333333	0.5	0.25	0	0.2	0.428571	0.333333	0.428571	0.555556	0.333333	0.6	0.666667
46	0.6	0.454545	0.4	0.5	0.714286	0.555556	0.6	0.6	0.428571	0.6	0.666667	0.571429	0.857143	0.142857	0.25	0.2	0.333333	0.5	0.25	0	0.2	0.428571	0.333333	0.428571	0.555556	0.333333	0.6	0.666667
47	0.5	0.6	0.555556	0.5	0.714286	0.555556	0.6	0.6	0.538462	0.5	0.666667	0.833333	0.733333	0.142857	0.25	0.2	0.333333	0.5	0.25	0	0.2	0.428571	0.333333	0.428571	0.555556	0.333333	0.6	0.666667
48	0.5	0.454545	0.4	0.5	0.714286	0.555556	0.6	0.5	0.538462	0.5	0.538462	0.692308	0.733333	0.142857	0.25	0.2	0.333333	0.5	0.25	0	0.2	0.428571	0.333333	0.428571	0.555556	0.333333	0.6	0.666667
49	0.6	0.454545	0.4	0.636364	0.5	0.555556	0.6	0.6	0.428571	0.6	0.666667	0.571429	0.733333	0.142857	0.25	0.2	0.333333	0.5	0.428571	0	0.2	0.428571	0.333333	0.428571	0.555556	0.333333	0.6	0.666667
50	0.5	0.454545	0.555556	0.5	0.5	0.555556	0.6	0.714286	0.538462	0.5	0.818182	0.692308	0.625	0.142857	0.25	0.2	0.333333	0.5	0.25	0	0.2	0.428571	0.333333	0.428571	0.555556	0.333333	0.6	0.666667
51	0.5	0.454545	0.555556	0.636364	0.714286	0.555556	0.777778	0.5	0.428571	0.5	0.666667	0.833333	0.625	0.142857	0.25	0.2	0.333333	0.5	0.25	0	0.2	0.428571	0.333333	0.428571	0.555556	0.333333	0.6	0.666667
52	0.411765	0.6	0.555556	0.636364	0.5	0.555556	0.6	0.6	0.428571	0.6	0.666667	0.692308	0.625	0.142857	0.25	0.2	0.333333	0.5	0.25	0	0.2	0.428571	0.333333	0.428571	0.555556	0.333333	0.6	0.666667
53	0.6	0.454545	0.4	0.636364	0.5	0.75	0.777778	0.6	0.538462	0.5	0.666667	0.692308	0.625	0.142857	0.25	0.2	0.333333	0.5	0.25	0	0.2	0.428571	0.333333	0.428571	0.555556	0.333333	0.6	0.666667
54	0.411765	0.6	0.4	0.636364	0.714286	0.555556	0.6	0.6	0.666667	0.5	0.538462	0.571429	0.625	0.142857	0.25	0.2	0.333333	0.5	0.25	0	0.2	0.428571	0.333333	0.428571	0.555556	0.333333	0.6	0.666667
55	0.411765	0.6	0.4	0.5	0.5	0.75	0.777778	0.6	0.538462	0.6	0.666667	0.571429	0.733333	0.142857	0.25	0.2	0.333333	0.5	0.25	0	0.2	0.428571	0.333333	0.428571	0.555556	0.333333	0.6	0.666667
56	0.411765	0.454545	0.4	0.636364	0.714286	0.75	0.6	0.6	0.538462	0.5	0.538462	0.692308	0.733333	0.142857	0.25	0.2	0.333333	0.5	0.25	0	0.2	0.428571	0.333333	0.428571	0.555556	0.333333	0.6	0.666667
57	0.6	0.6	0.4	0.5	0.5	0.75	0.6	0.5	0.538462	0.5	0.538462	0.692308	0.625	0.142857	0.25	0.2	0.333333	0.5	0.25	0	0.2	0.428571	0.333333	0.428571	0.555556	0.333333	0.6	0.666667
58	0.411765	0.6	0.4	0.636364	0.5	0.75	0.6	0.6	0.538462	0.5	0.538462	0.833333	0.733333	0.142857	0.25	0.2	0.333333	0.5	0.25	0	0.2	0.428571	0.333333	0.428571	0.555556	0.333333	0.6	0.666667
59	0.5	0.454545	0.555556	0.5	0.714286	0.75	0.6	0.6	0.538462	0.5	0.538462	0.571429	0.733333	0.142857	0.25	0.2	0.333333	0.5	0.25	0	0.2	0.428571	0.333333	0.428571	0.555556	0.333333	0.6	0.666667
60	0.411765	0.454545	0.555556	0.636364	0.714286	0.75	0.777778	0.5	0.538462	0.5	0.666667	0.571429	0.625	0.142857	0.25	0.2	0.333333	0.5	0.25	0	0.2	0.428571	0.333333	0.428571	0.555556	0.333333	0.6	0.666667
61	0.5	0.6	0.4	0.5	0.5	0.555556	0.777778	0.714286	0.538462	0.6	0.538462	0.692308	0.625	0.142857	0.25	0.2	0.333333	0.5	0.25	0	0.2	0.428571	0.333333	0.428571	0.555556	0.333333	0.6	0.666667
62	0.6	0.454545	0.555556	0.636364	0.714286	0.555556	0.6	0.5	0.428571	0.5	0.538462	0.833333	0.733333	0.142857	0.25	0.2	0.333333	0.5	0.25	0	0.2	0.428571	0.333333	0.428571	0.555556	0.333333	0.6	0.666667
63	0.333333	0.6	0.555556	0.636364	0.5	0.555556	0.777778	0.6	0.538462	0.5	0.666667	0.571429	0.733333	0.142857	0.25	0.2	0.333333	0.5	0.25	0	0.2	0.428571	0.333333	0.428571	0.555556	0.333333	0.6	0.666667
64	0.6	0.454545	0.555556	0.636364	0.5	0.75	0.6	0.6	0.538462	0.5	0.538462	0.833333	0.625	0.142857	0.25	0.2	0.333333	0.5	0.25	0	0.2	0.428571	0.333333	0.428571	0.555556	0.333333	0.6	0.666667
65	0.411765	0.454545	0.4	0.636364	0.5	0.75	0.6	0.6	0.428571	0.714286	0.666667	0.571429	0.733333	0.142857	0.25	0.2	0.333333	0.5	0.25	0	0.2	0.428571	0.333333	0.428571	0.555556	0.333333	0.6	0.666667
66	0.5	0.6	0.4	0.636364	0.714286	0.555556	0.6	0.6	0.538462	0.5	0.666667	0.692308	0.733333	0.333333	0.25	0.2	0.333333	0.5	0.25	0	0.2	0.428571	0.333333	0.428571	0.555556	0.333333	0.6	0.666667
67	0.411765	0.454545	0.555556	0.636364	0.5	0.555556	0.6	0.6	0.538462	0.5	0.538462	0.692308	0.625	0.142857	0.25	0.2	0.333333	0.5	0.25	0	0.2	0.428571	0.333333	0.428571	0.555556	0.333333	0.6	0.666667
68	0.411765	0.454545	0.555556	0.636364	0.714286	0.75	0.6	0.6	0.428571	0.6	0.666667	0.692308	0.733333	0.142857	0.25	0.2	0.333333	0.5	0.25	0	0.2	0.428571	0.333333	0.428571	0.555556	0.333333	0.6	0.666667
69	0.5	0.6	0.555556	0.5	0.5	0.75	0.6	0.5	0.428571	0.5	0.666667	0.692308	0.625	0.333333	0.25	0.2	0.333333	0.5	0.25	0	0.2	0.428571	0.333333	0.428571	0.555556	0.333333	0.6	0.666667
70	0.411765	0.454545	0.4	0.5	0.5	0.555556	0.6	0.6	0.538462	0.5	0.538462	0.571429	0.625	0.142857	0.25	0.2	0.333333	0.5	0.25	0	0.2	0.428571	0.333333	0.428571	0.555556	0.333333	0.6	0.666667
71	0.6	0.454545	0.555556	0.5	0.714286	0.75	0.777778	0.6	0.428571	0.5	0.818182	0.571429	0.733333	0.142857	0.25	0.2	0.333333	0.5	0.25	0	0.2	0.428571	0.333333	0.428571	0.555556	0.333333	0.6	0.666667
72	0.6	0.454545	0.555556	0.636364	0.714286	0.555556	0.777778	0.6	0.538462	0.714286	0.538462	0.571429	0.625	0.142857	0.25	0.2	0.333333	0.5	0.25	0	0.2	0.428571	0.333333	0.428571	0.555556	0.333333	0.6	0.666667
73	0.5	0.6	0.555556	0.5	0.714286	0.555556	0.6	0.5	0.538462	0.5	0.666667	0.692308	0.733333	0.142857	0.25	0.2	0.333333	0.5	0.25	0	0.2	0.428571	0.333333	0.428571	0.555556	0.333333	0.6	0.666667
74	0.714286	0.454545	0.4	0.5	0.714286	0.75	0.6	0.6	0.428571	0.5	0.666667	0.571429	0.733333	0.142857	0.25	0.2	0.333333	0.5	0.25	0	0.2	0.428571	0.333333	0.428571	0.555556	0.333333	0.6	0.666667
75	0.6	0.454545	0.4	0.5	0.5	0.555556	0.6	0.5	0.538462	0.6	0.666667	0.571429	0.733333	0.142857	0.25	0.2	0.333333	0.5	0.25	0	0.2	0.428571	0.333333	0.428571	0.555556	0.333333	0.6	0.666667
76	0.846154	0.454545	0.555556	0.636364	0.714286	0.555556	0.6	0.6	0.428571	0.5	0.538462	0.692308	0.625	0.142857	0.25	0.2	0.333333	0.5	0.25	0	0.2	0.428571	0.6	0.428571	0.555556	0.333333	0.6	0.666667
77	0.411765	0.6	0.4	0.636364	0.714286	0.555556	0.777778	0.6	0.428571	0.5	0.666667	0.571429	0.625	0.142857	0.25	0.2	0.333333	0.5	0.25	0	0.2	0.428571	0.333333	0.428571	0.75	0.333333	0.6	0.666667
78	0.411765	0.454545	0.555556	0.5	0.714286	0.555556	0.6	0.5	0.428571	0.5	0.666667	0.571429	0.733333	0.142857	0.25	0.2	0.333333	0.5	0.25	0	0.2	0.428571	0.333333	0.428571	0.555556	0.333333	0.6	0.666667
79	0.6	0.454545	0.4	0.636364	0.714286	0.555556	0.6	0.5	0.538462	0.5	0.666667	0.571429	0.733333	0.142857	0.25	0.2	0.333333	0.5	0.25	0	0.2	0.428571	0.333333	0.428571	0.555556	0.333333	0.6	0.666667
80	0.5	0.6	0.555556	0.636364	0.5	0.555556	0.6	0.5	0.538462	0.5	0.666667	0.692308	0.625	0.142857	0.25	0.2	0.333333	0.5	0.25	0	0.2	0.428571	0.333333	0.428571	0.555556	0.333333	0.6	0.666667
81	0.333333	0.454545	0.555556	0.5	0.714286	0.555556	0.6	0.5	0.538462	0.6	0.818182	0.692308	0.625	0.142857	0.25	0.2	0.333333	0.5	0.25	0	0.2	0.428571	0.333333	0.428571	0.555556	0.333333	0.6	0.666667
82	0.5	0.454545	0.555556	0.636364	0.714286	0.555556	0.6	0.5	0.428571	0.5	0.538462	0.692308	0.625	0.142857	0.25	0.2	0.333333	0.5	0.25	0	0.2	0.428571	0.333333	0.428571	0.555556	0.333333	0.6	0.666667
83	0.5	0.454545	0.555556	0.5	0.5	0.555556	0.6	0.6	0.428571	0.5	0.666667	0.571429	0.625	0.142857	0.25	0.2	0.333333	0.5	0.25	0	0.2	0.428571	0.333333	0.428571	0.555556	0.333333	0.6	0.666667
84	0.411765	0.454545	0.4	0.5	0.714286	0.75	0.6	0.5	0.428571	0.5	0.666667	0.571429	0.625	0.142857	0.25	0.2	0.333333	0.5	0.25	0	0.2	0.428571	0.333333	0.428571	0.555556	0.333333	0.6	0.666667
85	0.333333	0.6	0.4	0.5	0.714286	0.75	0.777778	0.5	0.538462	0.5	0.666667	0.571429	0.625	0.142857	0.25	0.2	0.333333	0.5	0.25	0	0.2	0.428571	0.333333	0.428571	0.555556	0.333333	0.6	0.666667
86	0.6	0.6	0.4	0.636364	0.5	0.75	0.6	0.6	0.428571	0.6	0.538462	0.692308	0.733333	0.142857	0.25	0.2	0.333333	0.5	0.25	0	0.2	0.428571	0.333333	0.428571	0.555556	0.333333	0.6	0.666667
87	0.714286	0.454545	0.4	0.636364	0.714286	0.75	0.777778	0.5	0.428571	0.6	0.538462	0.692308	0.733333	0.142857	0.25	0.2	0.333333	0.5	0.25	0	0.2	0.428571	0.333333	0.428571	0.555556	0.333333	0.6	0.666667
88	0.714286	0.454545	0.555556	0.636364	0.714286	0.75	0.6	0.6	0.428571	0.5	0.538462	0.692308	0.625	0.142857	0.25	0.2	0.333333	0.5	0.25	0	0.2	0.428571	0.333333	0.428571	0.555556	0.333333	0.6	0.666667
89	0.5	0.454545	0.4	0.5	0.5	0.555556	0.6	0.5	0.428571	0.6	0.538462	0.692308	0.625	0.142857	0.25	0.2	0.333333	0.5	0.25	0	0.2	0.428571	0.333333	0.428571	0.555556	0.333333	0.6	0.666667
90	0.714286	0.454545	0.4	0.636364	0.5	0.75	0.6	0.5	0.538462	0.5	0.666667	0.692308	0.625	0.142857	0.25	0.2	0.333333	0.5	0.25	0	0.2	0.428571	0.333333	0.428571	0.555556	0.333333	0.6	0.666667
91	0.6	0.6	0.555556	0.636364	0.714286	0.75	0.777778	0.5	0.428571	0.5	0.538462	0.571429	0.625	0.142857	0.25	0.2	0.333333	0.5	0.25	0	0.2	0.428571	0.333333	0.428571	0.555556	0.333333	0.6	0.666667
92	0.5	0.454545	0.555556	0.636364	0.714286	0.75	0.6	0.5	0.428571	0.6	0.538462	0.571429	0.625	0.142857	0.25	0.2	0.333333	0.5	0.25	0	0.2	0.428571	0.333333	0.428571	0.555556	0.333333	0.6	0.666667
93	0.5	0.6	0.4	0.5	0.714286	0.75	0.6	0.6	0.428571	0.5	0.538462	0.571429	0.625	0.142857	0.25	0.2	0.333333	0.5	0.25	0	0.2	0.428571	0.333333	0.428571	0.555556	0.333333	0.6	0.666667
94	0.411765	0.6	0.555556	0.636364	0.714286	0.555556	0.6	0.5	0.428571	0.6	0.666667	0.692308	0.733333	0.142857	0.25	0.2	0.333333	0.5	0.25	0	0.2	0.428571	0.333333	0.428571	0.555556	0.333333	0.6	0.666667
95	0.6	0.6	0.555556	0.5	0.714286	0.555556	0.777778	0.5	0.428571	0.5	0.538462	0.571429	0.733333	0.142857	0.25	0.2	0.333333	0.5	0.25	0	0.2	0.428571	0.333333	0.428571	0.75	0.333333	0.6	0.666667
96	0.714286	0.454545	0.555556	0.5	0.714286	0.75	0.6	0.6	0.666667	0.5	0.666667	0.692308	0.733333	0.142857	0.25	0.2	0.333333	0.5	0.25	0	0.2	0.428571	0.333333	0.428571	0.555556	0.333333	0.6	0.666667
97	0.6	0.454545	0.4	0.5	0.5	0.555556	0.6	0.5	0.428571	0.5	0.538462	0.692308	0.733333	0.142857	0.25	0.2	0.333333	0.5	0.25	0	0.2	0.428571	0.333333	0.428571	0.555556	0.333333	0.6	0.666667
98	0.714286	0.6	0.4	0.5	0.5	0.75	0.6	0.5	0.538462	0.6	0.666667	0.692308	0.733333	0.142857	0.25	0.2	0.333333	0.5	0.25	0	0.2	0.428571	0.333333	0.428571	0.555556	0.333333	0.6	0.666667
99	0.6	0.6	0.4	0.5	0.714286	0.555556	0.6	0.6	0.538462	0.5	0.538462	0.571429	0.733333	0.333333	0.25	0.2	0.333333	0.5	0.25	0	0.2	0.428571	0.333333	0.428571	0.555556	0.333333	0.6	0.666667
100	0.411765	0.454545	0.4	0.636364	0.714286	0.555556	0.6	0.5	0.538462	0.6	0.666667	0.571429	0.625	0.142857	0.25	0.2	0.333333	0.5	0.25	0	0.2	0.428571	0.333333	0.428571	0.555556	0.333333	0.6	0.666667
101	0.5	0.454545	0.4	0.636364	0.714286	0.555556	0.6	0.5	0.538462	0.5	0.666667	0.571429	0.733333	0.142857	0.25	0.2	0.333333	0.5	0.25	0	0.2	0.428571	0.333333	0.428571	0.555556	0.333333	0.6	0.666667
102	0.411765	0.454545	0.4	0.636364	0.5	0.555556	0.6	0.6	0.666667	0.6	0.538462	0.692308	0.625	0.142857	0.25	0.2	0.333333	0.5	0.25	0	0.2	0.428571	0.333333	0.428571	0.555556	0.333333	0.6	0.666667
103	0.411765	0.454545	0.555556	0.5	0.714286	0.75	0.6	0.6	0.538462	0.714286	0.818182	0.571429	0.733333	0.142857	0.25	0.2	0.333333	0.5	0.25	0	0.2	0.428571	0.333333	0.428571	0.555556	0.333333	0.6	0.666667
104	0.411765	0.454545	0.555556	0.5	0.5	0.555556	0.6	0.6	0.538462	0.6	0.538462	0.571429	0.733333	0.142857	0.25	0.2	0.333333	0.5	0.25	0	0.2	0.428571	0.333333	0.428571	0.555556	0.333333	0.6	0.666667
105	0.6	0.454545	0.4	0.5	0.714286	0.555556	0.777778	0.5	0.428571	0.5	0.538462	0.571429	0.625	0.142857	0.25	0.2	0.333333	0.5	0.25	0	0.2	0.428571	0.333333	0.428571	0.555556	0.333333	0.6	0.666667
106	0.5	0.6	0.4	0.5	0.5	0.555556	0.6	0.6	0.428571	0.5	0.538462	0.692308	0.857143	0.142857	0.25	0.2	0.333333	0.5	0.25	0	0.2	0.428571	0.333333	0.428571	0.555556	0.333333	0.6	0.666667
107	0.6	0.454545	0.555556	0.5	0.714286	0.555556	0.6	0.5	0.428571	0.5	0.666667	0.692308	0.733333	0.142857	0.25	0.2	0.333333	0.5	0.25	0	0.2	0.428571	0.333333	0.666667	0.555556	0.333333	0.6	0.666667
108	0.5	0.454545	0.555556	0.5	0.5	0.75	0.777778	0.714286	0.538462	0.5	0.818182	0.571429	0.625	0.142857	0.25	0.2	0.333333	0.5	0.25	0	0.2	0.428571	0.333333	0.428571	0.555556	0.333333	0.6	0.666667
109	0.6	0.454545	0.555556	0.636364	0.714286	0.75	0.777778	0.5	0.428571	0.6	0.666667	0.571429	0.625	0.142857	0.25	0.2	0.333333	0.5	0.25	0	0.2	0.428571	0.333333	0.428571	0.555556	0.333333	0.6	0.666667
110	0.5	0.454545	0.4	0.5	0.714286	0.75	0.777778	0.5	0.428571	0.6	0.538462	0.692308	0.733333	0.142857	0.25	0.2	0.333333	0.5	0.25	0	0.2	0.428571	0.333333	0.428571	0.75	0.333333	0.6	0.666667
111	0.5	0.454545	0.555556	0.5	0.714286	0.555556	0.6	0.6	0.538462	0.5	0.666667	0.692308	0.733333	0.142857	0.25	0.2	0.333333	0.5	0.25	0	0.2	0.428571	0.6	0.428571	0.555556	0.333333	0.6	0.666667
112	0.333333	0.454545	0.4	0.5	0.5	0.555556	0.6	0.5	0.428571	0.6	0.818182	0.692308	0.857143	0.142857	0.25	0.2	0.333333	0.5	0.25	0	0.2	0.428571	0.6	0.428571	0.555556	0.333333	0.6	0.666667
113	0.333333	0.6	0.555556	0.5	0.714286	0.555556	0.6	0.5	0.428571	0.5	0.538462	0.692308	0.625	0.142857	0.25	0.2	0.333333	0.5	0.25	0	0.2	0.428571	0.333333	0.428571	0.555556	0.333333	0.6	0.666667
114	0.714286	0.6	0.4	0.5	0.714286	0.75	0.777778	0.5	0.428571	0.6	0.538462	0.692308	0.625	0.142857	0.25	0.2	0.333333	0.5	0.25	0	0.2	0.428571	0.333333	0.428571	0.555556	0.333333	0.6	0.666667
115	0.5	0.6	0.555556	0.636364	0.5	0.555556	0.6	0.5	0.538462	0.5	0.666667	0.692308	0.857143	0.333333	0.25	0.2	0.333333	0.5	0.25	0	0.2	0.428571	0.333333	0.428571	0.555556	0.333333	0.6	0.666667
116	0.411765	0.6	0.4	0.636364	0.714286	0.75	0.6	0.6	0.538462	0.5	0.538462	0.571429	0.625	0.142857	0.25	0.2	0.333333	0.5	0.25	0	0.2	0.428571	0.333333	0.428571	0.555556	0.333333	0.6	0.666667
117	0.411765	0.454545	0.4	0.636364	0.5	0.75	0.777778	0.714286	0.538462	0.6	0.538462	0.692308	0.733333	0.142857	0.25	0.2	0.333333	0.5	0.25	0	0.2	0.428571	0.333333	0.428571	0.555556	0.333333	0.6	0.666667
118	0.411765	0.454545	0.555556	0.636364	0.5	0.75	0.6	0.5	0.538462	0.5	0.666667	0.571429	0.625	0.142857	0.25	0.2	0.333333	0.5	0.25	0	0.2	0.428571	0.333333	0.428571	0.555556	0.333333	0.6	0.666667
119	0.411765	0.454545	0.4	0.5	0.5	0.555556	0.6	0.6	0.428571	0.6	0.538462	0.571429	0.733333	0.142857	0.25	0.2	0.333333	0.5	0.25	0	0.2	0.428571	0.333333	0.428571	0.555556	0.333333	0.6	0.666667
120	0.411765	0.454545	0.4	0.636364	0.714286	0.75	0.6	0.5	0.538462	0.5	0.666667	0.692308	0.733333	0.142857	0.25	0.2	0.333333	0.5	0.25	0	0.2	0.428571	0.333333	0.428571	0.555556	0.333333	0.6	0.666667
121	0.6	0.6	0.4	0.636364	0.5	0.75	0.6	0.6	0.428571	0.714286	0.666667	0.571429	0.733333	0.142857	0.25	0.2	0.333333	0.5	0.25	0	0.2	0.428571	0.333333	0.428571	0.555556	0.333333	0.6	0.666667
122	0.5	0.6	0.555556	0.5	0.5	0.75	0.6	0.6	0.538462	0.5	0.666667	0.571429	0.733333	0.142857	0.25	0.2	0.333333	0.5	0.25	0	0.2	0.428571	0.333333	0.428571	0.555556	0.333333	0.6	0.666667
123	0.5	0.6	0.555556	0.5	0.5	0.555556	0.6	0.6	0.538462	0.5	0.538462	0.571429	0.625	0.142857	0.25	0.2	0.333333	0.5	0.25	0	0.2	0.428571	0.333333	0.428571	0.555556	0.333333	0.6	0.666667
124	0.6	0.454545	0.555556	0.636364	0.5	0.75	0.6	0.5	0.538462	0.6	0.538462	0.692308	0.733333	0.142857	0.25	0.2	0.333333	0.5	0.25	0	0.2	0.428571	0.333333	0.428571	0.555556	0.333333	0.6	0.666667
125	0.411765	0.6	0.555556	0.5	0.5	0.75	0.777778	0.6	0.538462	0.6	0.538462	0.571429	0.733333	0.142857	0.25	0.2	0.333333	0.5	0.25	0	0.2	0.428571	0.333333	0.428571	0.555556	0.333333	0.6	0.666667
126	0.411765	0.454545	0.4	0.636364	0.5	0.75	0.777778	0.5	0.428571	0.5	0.666667	0.571429	0.625	0.142857	0.25	0.2	0.333333	0.5	0.25	0	0.2	0.428571	0.333333	0.428571	0.555556	0.333333	0.6	0.666667
127	0.411765	0.6	0.555556	0.5	0.714286	0.555556	0.6	0.5	0.538462	0.6	0.666667	0.692308	0.733333	0.142857	0.25	0.2	0.333333	0.5	0.428571	0	0.2	0.428571	0.333333	0.428571	0.555556	0.333333	0.6	0.666667
128	0.6	0.454545	0.555556	0.636364	0.5	0.555556	0.6	0.5	0.538462	0.5	0.538462	0.692308	0.625	0.142857	0.25	0.2	0.333333	0.5	0.25	0	0.2	0.428571	0.333333	0.428571	0.555556	0.333333	0.6	0.666667
129	0.411765	0.6	0.555556	0.5	0.714286	0.555556	0.777778	0.6	0.538462	0.714286	0.538462	0.571429	0.625	0.142857	0.25	0.2	0.333333	0.5	0.25	0	0.2	0.428571	0.333333	0.428571	0.555556	0.333333	0.6	0.666667
130	0.5	0.6	0.4	0.636364	0.714286	0.555556	0.777778	0.6	0.428571	0.6	0.538462	0.692308	0.625	0.333333	0.25	0.2	0.333333	0.5	0.25	0	0.2	0.428571	0.333333	0.428571	0.555556	0.333333	0.6	0.666667
131	0.6	0.6	0.4	0.5	0.714286	0.555556	0.777778	0.6	0.538462	0.5	0.538462	0.692308	0.857143	0.142857	0.25	0.2	0.333333	0.5	0.25	0	0.2	0.428571	0.333333	0.428571	0.555556	0.333333	0.6	0.666667
132	0.333333	0.6	0.4	0.636364	0.714286	0.555556	0.6	0.5	0.538462	0.5	0.666667	0.571429	0.857143	0.142857	0.25	0.2	0.333333	0.5	0.25	0	0.2	0.428571	0.333333	0.428571	0.555556	0.333333	0.6	0.666667
133	0.6	0.454545	0.4	0.636364	0.714286	0.75	0.777778	0.6	0.538462	0.6	0.666667	0.692308	0.625	0.142857	0.25	0.2	0.333333	0.5	0.25	0	0.2	0.428571	0.333333	0.428571	0.555556	0.333333	0.6	0.666667
134	0.714286	0.454545	0.555556	0.5	0.5	0.75	0.6	0.5	0.428571	0.5	0.538462	0.692308	0.625	0.142857	0.25	0.2	0.333333	0.5	0.25	0	0.2	0.428571	0.333333	0.428571	0.555556	0.333333	0.6	0.666667
135	0.6	0.454545	0.555556	0.636364	0.5	0.555556	0.6	0.5	0.538462	0.6	0.666667	0.692308	0.625	0.142857	0.25	0.2	0.333333	0.5	0.25	0	0.2	0.428571	0.333333	0.428571	0.555556	0.333333	0.6	0.666667
136	0.333333	0.454545	0.4	0.636364	0.714286	0.75	0.6	0.6	0.538462	0.5	0.538462	0.571429	0.733333	0.142857	0.25	0.2	0.333333	0.5	0.25	0	0.2	0.428571	0.333333	0.428571	0.555556	0.333333	0.6	0.666667
137	0.5	0.6	0.4	0.5	0.714286	0.75	0.6	0.5	0.538462	0.5	0.538462	0.692308	0.733333	0.142857	0.25	0.2	0.333333	0.5	0.25	0	0.2	0.428571	0.333333	0.428571	0.555556	0.333333	0.6	0.666667
138	0.333333	0.6	0.555556	0.5	0.5	0.555556	0.6	0.6	0.428571	0.5	0.538462	0.692308	0.733333	0.142857	0.25	0.2	0.333333	0.5	0.25	0	0.2	0.428571	0.333333	0.428571	0.555556	0.333333	0.6	0.666667
139	0.5	0.454545	0.555556	0.636364	0.5	0.555556	0.6	0.6	0.538462	0.5	0.666667	0.692308	0.625	0.142857	0.25	0.2	0.333333	0.5	0.25	0	0.2	0.428571	0.333333	0.428571	0.555556	0.333333	0.6	0.666667
140	0.714286	0.454545	0.4	0.636364	0.714286	0.555556	0.6	0.6	0.428571	0.5	0.666667	0.692308	0.733333	0.142857	0.25	0.2	0.333333	0.5	0.25	0	0.2	0.428571	0.333333	0.428571	0.555556	0.333333	0.6	0.666667
141	0.5	0.6	0.4	0.5	0.714286	0.75	0.6	0.6	0.428571	0.6	0.666667	0.692308	0.625	0.142857	0.25	0.2	0.333333	0.5	0.25	0	0.2	0.428571	0.333333	0.428571	0.555556	0.333333	0.6	0.666667
142	0.6	0.454545	0.4	0.636364	0.5	0.75	0.777778	0.5	0.538462	0.5	0.538462	0.692308	0.733333	0.333333	0.25	0.2	0.333333	0.5	0.25	0	0.2	0.428571	0.333333	0.428571	0.555556	0.333333	0.6	0.666667
143	0.5	0.6	0.4	0.636364	0.714286	0.555556	0.777778	0.5	0.538462	0.6	0.538462	0.571429	0.625	0.142857	0.25	0.2	0.333333	0.5	0.25	0	0.2	0.428571	0.333333	0.428571	0.555556	0.333333	0.6	0.666667
144	0.6	0.6	0.4	0.5	0.5	0.555556	0.6	0.5	0.538462	0.5	0.666667	0.571429	0.733333	0.333333	0.25	0.2	0.333333	0.5	0.428571	0	0.2	0.428571	0.333333	0.428571	0.555556	0.333333	0.6	0.666667
145	0.411765	0.6	0.4	0.5	0.5	0.555556	0.6	0.5	0.538462	0.6	0.538462	0.692308	0.733333	0.142857	0.25	0.2	0.333333	0.5	0.25	0	0.2	0.428571	0.333333	0.428571	0.555556	0.333333	0.6	0.666667
146	0.411765	0.454545	0.4	0.5	0.5	0.555556	0.6	0.714286	0.428571	0.5	0.666667	0.571429	0.733333	0.142857	0.25	0.2	0.333333	0.5	0.25	0	0.2	0.428571	0.333333	0.428571	0.555556	0.333333	0.6	0.666667
147	0.6	0.6	0.4	0.636364	0.5	0.555556	0.6	0.5	0.538462	0.6	0.666667	0.692308	0.625	0.142857	0.25	0.2	0.333333	0.5	0.25	0	0.2	0.428571	0.333333	0.428571	0.555556	0.333333	0.6	0.666667
148	0.846154	0.454545	0.555556	0.5	0.714286	0.555556	0.6	0.6	0.428571	0.6	0.666667	0.692308	0.625	0.142857	0.25	0.2	0.333333	0.5	0.25	0	0.2	0.428571	0.333333	0.428571	0.555556	0.333333	0.6	0.666667
149	0.6	0.454545	0.4	0.636364	0.714286	0.555556	0.6	0.5	0.538462	0.5	0.666667	0.692308	0.733333	0.142857	0.25	0.2	0.333333	0.5	0.25	0	0.2	0.428571	0.333333	0.428571	0.555556	0.333333	0.6	0.666667
150	0.6	0.6	0.4	0.636364	0.714286	0.75	0.6	0.6	0.538462	0.5	0.818182	0.571429	0.733333	0.142857	0.25	0.2	0.333333	0.5	0.25	0	0.2	0.428571	0.333333	0.428571	0.555556	0.333333	0.6	0.666667
151	0.5	0.454545	0.4	0.636364	0.5	0.555556	0.6	0.5	0.538462	0.5	0.538462	0.692308	0.733333	0.142857	0.25	0.2	0.333333	0.5	0.25	0	0.2	0.428571	0.333333	0.428571	0.555556	0.333333	0.6	0.666667
152	0.5	0.454545	0.555556	0.636364	0.5	0.75	0.6	0.6	0.538462	0.714286	0.538462	0.692308	0.625	0.142857	0.25	0.2	0.333333	0.5	0.25	0	0.2	0.428571	0.333333	0.428571	0.555556	0.333333	0.6	0.666667
153	0.6	0.6	0.555556	0.5	0.5	0.75	0.6	0.5	0.538462	0.5	0.666667	0.571429	0.733333	0.142857	0.25	0.2	0.333333	0.5	0.25	0	0.2	0.428571	0.333333	0.428571	0.555556	0.333333	0.6	0.666667
154	0.411765	0.6	0.555556	0.5	0.714286	0.75	0.6	0.6	0.428571	0.5	0.538462	0.692308	0.733333	0.142857	0.25	0.2	0.333333	0.5	0.25	0	0.2	0.428571	0.333333	0.428571	0.555556	0.333333	0.6	0.666667
155	0.411765	0.6	0.4	0.636364	0.5	0.75	0.6	0.6	0.538462	0.714286	0.538462	0.833333	0.733333	0.142857	0.25	0.2	0.333333	0.5	0.25	0	0.2	0.428571	0.333333	0.428571	0.555556	0.333333	0.6	0.666667
156	0.5	0.6	0.555556	0.636364	0.714286	0.555556	0.777778	0.5	0.538462	0.5	0.538462	0.692308	0.733333	0.142857	0.25	0.2	0.333333	0.5	0.25	0	0.2	0.428571	0.333333	0.428571	0.555556	0.333333	0.6	0.666667
157	0.5	0.6	0.4	0.5	0.5	0.555556	0.6	0.6	0.428571	0.6	0.666667	0.571429	0.625	0.142857	0.25	0.2	0.333333	0.5	0.25	0	0.2	0.428571	0.333333	0.428571	0.555556	0.333333	0.6	0.666667
158	0.411765	0.6	0.555556	0.5	0.714286	0.555556	0.777778	0.5	0.428571	0.5	0.538462	0.833333	0.625	0.142857	0.25	0.2	0.333333	0.5	0.25	0	0.2	0.428571	0.333333	0.428571	0.555556	0.333333	0.6	0.666667
159	0.6	0.6	0.555556	0.636364	0.714286	0.555556	0.6	0.6	0.666667	0.5	0.538462	0.571429	0.733333	0.333333	0.25	0.2	0.333333	0.5	0.25	0	0.2	0.428571	0.333333	0.428571	0.555556	0.333333	0.6	0.666667
160	0.411765	0.6	0.555556	0.5	0.5	0.75	0.6	0.6	0.538462	0.714286	0.666667	0.571429	0.625	0.142857	0.25	0.2	0.333333	0.5	0.25	0	0.2	0.428571	0.333333	0.428571	0.555556	0.333333	0.6	0.666667
161	0.5	0.454545	0.555556	0.636364	0.5	0.555556	0.6	0.5	0.428571	0.6	0.666667	0.692308	0.733333	0.142857	0.25	0.2	0.333333	0.5	0.25	0	0.2	0.428571	0.333333	0.428571	0.555556	0.333333	0.6	0.666667
162	0.6	0.454545	0.555556	0.636364	0.714286	0.75	0.6	0.6	0.538462	0.5	0.538462	0.692308	0.733333	0.142857	0.25	0.2	0.333333	0.5	0.25	0	0.2	0.428571	0.333333	0.428571	0.555556	0.333333	0.6	0.666667
163	0.5	0.6	0.4	0.636364	0.5	0.75	0.6	0.714286	0.428571	0.5	0.666667	0.571429	0.733333	0.142857	0.25	0.2	0.333333	0.5	0.25	0	0.2	0.428571	0.6	0.666667	0.555556	0.333333	0.6	0.666667
164	0.411765	0.454545	0.4	0.5	0.5	0.75	0.777778	0.5	0.428571	0.6	0.538462	0.571429	0.733333	0.142857	0.25	0.2	0.333333	0.5	0.25	0	0.2	0.428571	0.333333	0.428571	0.555556	0.333333	0.6	0.666667
165	0.411765	0.6	0.555556	0.5	0.714286	0.555556	0.6	0.5	0.538462	0.5	0.538462	0.692308	0.733333	0.142857	0.25	0.2	0.333333	0.5	0.25	0	0.2	0.428571	0.333333	0.428571	0.555556	0.333333	0.6	0.666667
166	0.5	0.6	0.555556	0.5	0.5	0.75	0.6	0.714286	0.428571	0.714286	0.666667	0.692308	0.733333	0.142857	0.25	0.2	0.333333	0.5	0.25	0	0.2	0.428571	0.333333	0.428571	0.555556	0.333333	0.6	0.666667
167	0.5	0.6	0.4	0.5	0.5	0.75	0.6	0.5	0.538462	0.714286	0.538462	0.571429	0.733333	0.142857	0.25	0.2	0.333333	0.5	0.25	0	0.2	0.428571	0.333333	0.428571	0.555556	0.333333	0.6	0.666667
168	0.6	0.454545	0.555556	0.636364	0.5	0.555556	0.6	0.5	0.538462	0.6	0.666667	0.692308	0.733333	0.142857	0.25	0.2	0.333333	0.5	0.25	0	0.2	0.428571	0.333333	0.428571	0.555556	0.333333	0.6	0.666667
169	0.411765	0.6	0.4	0.636364	0.5	0.75	0.777778	0.5	0.428571	0.6	0.818182	0.692308	0.625	0.142857	0.25	0.2	0.333333	0.5	0.25	0	0.2	0.428571	0.333333	0.428571	0.555556	0.333333	0.6	0.666667
170	0.5	0.6	0.555556	0.636364	0.5	0.555556	0.6	0.5	0.538462	0.6	0.666667	0.692308	0.625	0.142857	0.25	0.2	0.333333	0.5	0.25	0	0.2	0.428571	0.333333	0.428571	0.555556	0.333333	0.6	0.666667
171	0.333333	0.454545	0.555556	0.636364	0.714286	0.555556	0.6	0.6	0.428571	0.5	0.666667	0.692308	0.733333	0.142857	0.25	0.2	0.333333	0.5	0.25	0	0.2	0.428571	0.333333	0.428571	0.555556	0.333333	0.6	0.666667
172	0.333333	0.6	0.4	0.5	0.714286	0.555556	0.6	0.5	0.428571	0.6	0.666667	0.571429	0.733333	0.142857	0.25	0.2	0.333333	0.5	0.25	0	0.2	0.428571	0.333333	0.428571	0.555556	0.333333	0.6	0.666667
173	0.333333	0.6	0.4	0.636364	0.714286	0.555556	0.777778	0.5	0.428571	0.5	0.538462	0.571429	0.625	0.142857	0.25	0.2	0.333333	0.5	0.25	0	0.2	0.428571	0.333333	0.428571	0.555556	0.333333	0.6	0.666667
174	0.6	0.454545	0.555556	0.5	0.714286	0.555556	0.6	0.5	0.428571	0.6	0.538462	0.571429	0.625	0.142857	0.25	0.2	0.333333	0.5	0.25	0	0.2	0.428571	0.333333	0.428571	0.555556	0.333333	0.6	0.666667
175	0.411765	0.454545	0.4	0.5	0.5	0.75	0.777778	0.5	0.666667	0.5	0.538462	0.571429	0.733333	0.142857	0.25	0.2	0.333333	0.5	0.25	0	0.2	0.428571	0.333333	0.428571	0.555556	0.333333	0.6	0.666667
176	0.411765	0.454545	0.4	0.636364	0.714286	0.555556	0.6	0.5	0.666667	0.5	0.666667	0.692308	0.733333	0.142857	0.25	0.2	0.333333	0.5	0.25	0	0.2	0.428571	0.333333	0.428571	0.555556	0.333333	0.6	0.666667
177	0.411765	0.6	0.4	0.5	0.714286	0.555556	0.777778	0.6	0.538462	0.5	0.666667	0.692308	0.625	0.142857	0.25	0.2	0.333333	0.5	0.25	0	0.2	0.428571	0.333333	0.428571	0.555556	0.333333	0.6	0.666667
178	0.6	0.6	0.555556	0.5	0.5	0.75	0.6	0.6	0.428571	0.5	0.538462	0.692308	0.625	0.142857	0.25	0.2	0.333333	0.5	0.25	0	0.2	0.428571	0.333333	0.428571	0.555556	0.333333	0.6	0.666667
179	0.333333	0.6	0.555556	0.5	0.714286	0.75	0.6	0.5	0.538462	0.6	0.538462	0.692308	0.625	0.142857	0.25	0.2	0.333333	0.5	0.25	0	0.2	0.428571	0.333333	0.428571	0.555556	0.333333	0.6	0.666667
180	0.411765	0.6	0.4	0.5	0.5	0.75	0.777778	0.6	0.538462	0.5	0.538462	0.571429	0.733333	0.142857	0.25	0.2	0.333333	0.5	0.25	0	0.2	0.428571	0.333333	0.428571	0.555556	0.333333	0.6	0.666667
181	0.5	0.454545	0.4	0.636364	0.5	0.555556	0.777778	0.714286	0.538462	0.5	0.538462	0.692308	0.625	0.333333	0.25	0.2	0.333333	0.5	0.25	0	0.2	0.428571	0.333333	0.428571	0.555556	0.333333	0.6	0.666667
182	0.714286	0.6	0.4	0.5	0.5	0.75	0.6	0.6	0.538462	0.6	0.538462	0.692308	0.625	0.142857	0.25	0.2	0.333333	0.5	0.25	0	0.2	0.428571	0.333333	0.428571	0.555556	0.333333	0.6	0.666667
183	0.5	0.454545	0.4	0.5	0.5	0.75	0.6	0.6	0.428571	0.5	0.818182	0.571429	0.733333	0.142857	0.25	0.2	0.333333	0.5	0.25	0	0.2	0.428571	0.333333	0.428571	0.555556	0.333333	0.6	0.666667
184	0.411765	0.454545	0.555556	0.5	0.5	0.555556	0.6	0.6	0.538462	0.5	0.538462	0.571429	0.733333	0.142857	0.25	0.2	0.333333	0.5	0.428571	0	0.2	0.428571	0.333333	0.428571	0.555556	0.333333	0.6	0.666667
185	0.411765	0.6	0.4	0.5	0.714286	0.75	0.6	0.5	0.538462	0.5	0.538462	0.692308	0.733333	0.142857	0.25	0.2	0.333333	0.5	0.25	0	0.2	0.428571	0.333333	0.428571	0.555556	0.333333	0.6	0.666667
186	0.411765	0.454545	0.555556	0.5	0.714286	0.555556	0.6	0.6	0.428571	0.5	0.666667	0.692308	0.857143	0.142857	0.25	0.2	0.333333	0.5	0.25	0	0.2	0.428571	0.333333	0.428571	0.555556	0.333333	0.6	0.666667
187	0.714286	0.6	0.4	0.5	0.714286	0.75	0.6	0.5	0.538462	0.5	0.666667	0.571429	0.625	0.142857	0.25	0.2	0.333333	0.5	0.25	0	0.2	0.428571	0.333333	0.428571	0.555556	0.333333	0.6	0.666667
188	0.6	0.6	0.555556	0.636364	0.714286	0.75	0.777778	0.5	0.538462	0.6	0.666667	0.692308	0.733333	0.142857	0.25	0.2	0.333333	0.5	0.25	0	0.2	0.428571	0.333333	0.428571	0.555556	0.333333	0.6	0.666667
189	0.5	0.6	0.555556	0.636364	0.714286	0.75	0.777778	0.6	0.428571	0.5	0.666667	0.692308	0.733333	0.142857	0.25	0.2	0.333333	0.5	0.25	0	0.2	0.428571	0.333333	0.428571	0.555556	0.333333	0.6	0.666667
190	0.714286	0.6	0.4	0.5	0.714286	0.75	0.6	0.6	0.538462	0.714286	0.538462	0.571429	0.625	0.142857	0.25	0.2	0.333333	0.5	0.25	0	0.2	0.428571	0.333333	0.666667	0.555556	0.333333	0.6	0.666667
191	0.6	0.6	0.4	0.5	0.5	0.555556	0.6	0.6	0.428571	0.5	0.666667	0.692308	0.625	0.142857	0.25	0.2	0.333333	0.5	0.25	0	0.2	0.428571	0.333333	0.428571	0.555556	0.333333	0.6	0.666667
192	0.5	0.454545	0.555556	0.5	0.5	0.75	0.6	0.5	0.428571	0.5	0.666667	0.571429	0.625	0.142857	0.25	0.2	0.333333	0.5	0.25	0	0.2	0.428571	0.333333	0.428571	0.75	0.333333	0.6	0.666667
193	0.5	0.454545	0.555556	0.5	0.5	0.555556	0.777778	0.6	0.428571	0.6	0.538462	0.692308	0.733333	0.142857	0.25	0.2	0.333333	0.5	0.25	0	0.2	0.428571	0.333333	0.666667	0.555556	0.333333	0.6	0.666667
194	0.411765	0.6	0.4	0.5	0.714286	0.75	0.6	0.6	0.538462	0.5	0.538462	0.833333	0.625	0.142857	0.25	0.2	0.333333	0.5	0.25	0	0.2	0.428571	0.333333	0.428571	0.555556	0.333333	0.6	0.666667
195	0.333333	0.454545	0.555556	0.5	0.714286	0.75	0.777778	0.5	0.538462	0.6	0.538462	0.692308	0.625	0.142857	0.25	0.2	0.333333	0.5	0.25	0	0.2	0.428571	0.333333	0.428571	0.555556	0.333333	0.6	0.666667
196	0.411765	0.454545	0.555556	0.5	0.714286	0.75	0.6	0.6	0.428571	0.5	0.538462	0.692308	0.733333	0.142857	0.25	0.2	0.333333	0.5	0.25	0	0.2	0.428571	0.333333	0.428571	0.555556	0.333333	0.6	0.666667
197	0.411765	0.454545	0.555556	0.5	0.714286	0.75	0.6	0.6	0.538462	0.6	0.538462	0.692308	0.733333	0.142857	0.25	0.2	0.333333	0.5	0.428571	0	0.2	0.428571	0.333333	0.428571	0.555556	0.333333	0.6	0.666667
198	0.6	0.454545	0.555556	0.636364	0.5	0.555556	0.6	0.6	0.428571	0.5	0.538462	0.692308	0.733333	0.142857	0.25	0.2	0.333333	0.5	0.25	0	0.2	0.428571	0.333333	0.428571	0.555556	0.333333	0.6	0.666667
199	0.411765	0.6	0.4	0.5	0.5	0.555556	0.777778	0.5	0.538462	0.6	0.666667	0.571429	0.733333	0.142857	0.25	0.2	0.333333	0.5	0.25	0	0.2	0.428571	0.333333	0.428571	0.555556	0.333333	0.6	0.666667
200	0.333333	0.6	0.4	0.8	0.714286	0.555556	0.6	0.714286	0.538462	0.6	0.666667	0.692308	0.733333	0.142857	0.25	0.2	0.333333	0.5	0.25	0	0.2	0.428571	0.333333	0.428571	0.555556	0.333333	0.6	0.666667
201	0.411765	0.6	0.4	0.5	0.714286	0.555556	0.777778	0.5	0.428571	0.6	0.538462	0.571429	0.733333	0.142857	0.25	0.2	0.333333	0.5	0.25	0	0.2	0.428571	0.333333	0.428571	0.555556	0.333333	0.6	0.666667
202	0.411765	0.454545	0.555556	0.5	0.5	0.555556	0.777778	0.6	0.428571	0.5	0.666667	0.692308	0.733333	0.142857	0.25	0.2	0.333333	0.5	0.25	0	0.2	0.428571	0.333333	0.428571	0.555556	0.333333	0.6	0.666667
203	0.411765	0.6	0.555556	0.5	0.5	0.555556	0.6	0.5	0.538462	0.5	0.538462	0.692308	0.625	0.142857	0.428571	0.2	0.333333	0.5	0.25	0	0.2	0.428571	0.333333	0.428571	0.555556	0.333333	0.6	0.666667
204	0.5	0.6	0.555556	0.5	0.5	0.555556	0.6	0.5	0.428571	0.5	0.666667	0.692308	0.625	0.142857	0.25	0.2	0.333333	0.5	0.25	0	0.2	0.428571	0.333333	0.428571	0.555556	0.333333	0.6	0.666667
205	0.5	0.454545	0.4	0.636364	0.714286	0.75	0.6	0.5	0.538462	0.5	0.666667	0.571429	0.625	0.142857	0.25	0.2	0.333333	0.5	0.428571	0	0.2	0.428571	0.333333	0.428571	0.555556	0.333333	0.6	0.666667
206	0.6	0.454545	0.4	0.5	0.714286	0.555556	0.777778	0.6	0.428571	0.5	0.666667	0.571429	0.625	0.142857	0.25	0.2	0.333333	0.5	0.25	0	0.2	0.428571	0.333333	0.428571	0.555556	0.333333	0.6	0.666667
207	0.6	0.6	0.555556	0.5	0.5	0.555556	0.777778	0.5	0.538462	0.5	0.666667	0.692308	0.625	0.142857	0.25	0.2	0.333333	0.5	0.25	0	0.2	0.428571	0.333333	0.428571	0.555556	0.333333	0.6	0.666667
208	0.5	0.454545	0.4	0.5	0.714286	0.555556	0.6	0.6	0.428571	0.5	0.666667	0.692308	0.625	0.142857	0.25	0.2	0.333333	0.5	0.25	0	0.2	0.428571	0.333333	0.428571	0.555556	0.333333	0.6	0.666667
209	0.5	0.454545	0.4	0.5	0.714286	0.75	0.6	0.5	0.428571	0.6	0.538462	0.833333	0.625	0.142857	0.25	0.2	0.333333	0.5	0.25	0	0.2	0.428571	0.333333	0.428571	0.555556	0.333333	0.6	0.666667
210	0.6	0.6	0.555556	0.636364	0.714286	0.555556	0.6	0.5	0.428571	0.6	0.538462	0.692308	0.625	0.142857	0.25	0.2	0.333333	0.5	0.25	0	0.2	0.428571	0.333333	0.428571	0.555556	0.333333	0.6	0.666667
211	0.6	0.454545	0.4	0.5	0.5	0.75	0.777778	0.6	0.538462	0.6	0.538462	0.571429	0.625	0.142857	0.25	0.2	0.333333	0.5	0.25	0	0.2	0.428571	0.333333	0.428571	0.555556	0.333333	0.6	0.666667
212	0.714286	0.6	0.4	0.636364	0.5	0.555556	0.6	0.5	0.428571	0.5	0.538462	0.692308	0.625	0.142857	0.25	0.2	0.333333	0.5	0.25	0	0.2	0.428571	0.333333	0.428571	0.555556	0.333333	0.6	0.666667
213	0.5	0.454545	0.4	0.5	0.5	0.555556	0.6	0.6	0.428571	0.6	0.666667	0.833333	0.625	0.142857	0.25	0.2	0.333333	0.5	0.25	0	0.2	0.428571	0.333333	0.428571	0.555556	0.333333	0.6	0.666667
214	0.411765	0.454545	0.4	0.5	0.5	0.555556	0.777778	0.5	0.538462	0.6	0.538462	0.571429	0.733333	0.142857	0.25	0.2	0.333333	0.5	0.25	0	0.2	0.428571	0.333333	0.428571	0.555556	0.333333	0.6	0.666667
215	0.5	0.6	0.4	0.5	0.5	0.555556	0.6	0.5	0.428571	0.6	0.666667	0.571429	0.625	0.142857	0.25	0.2	0.333333	0.5	0.25	0	0.2	0.428571	0.333333	0.428571	0.555556	0.333333	0.6	0.666667
216	0.5	0.454545	0.4	0.5	0.5	0.75	0.6	0.6	0.428571	0.5	0.666667	0.571429	0.625	0.142857	0.25	0.2	0.333333	0.5	0.25	0	0.2	0.428571	0.333333	0.428571	0.555556	0.333333	0.6	0.666667
217	0.6	0.454545	0.4	0.5	0.5	0.75	0.777778	0.5	0.538462	0.5	0.666667	0.571429	0.733333	0.333333	0.25	0.2	0.333333	0.5	0.25	0	0.2	0.428571	0.333333	0.428571	0.555556	0.333333	0.6	0.666667
218	0.411765	0.6	0.4	0.5	0.714286	0.75	0.6	0.5	0.538462	0.6	0.666667	0.692308	0.625	0.142857	0.25	0.2	0.333333	0.5	0.25	0	0.2	0.428571	0.333333	0.428571	0.555556	0.333333	0.6	0.666667
219	0.6	0.454545	0.4	0.5	0.714286	0.75	0.6	0.5	0.428571	0.6	0.666667	0.571429	0.625	0.142857	0.25	0.2	0.333333	0.5	0.428571	0	0.2	0.428571	0.333333	0.428571	0.555556	0.333333	0.6	0.666667
220	0.5	0.6	0.4	0.5	0.5	0.555556	0.6	0.5	0.428571	0.5	0.666667	0.692308	0.625	0.142857	0.25	0.2	0.333333	0.5	0.25	0	0.2	0.428571	0.333333	0.428571	0.555556	0.333333	0.6	0.666667
221	0.5	0.6	0.4	0.5	0.5	0.555556	0.6	0.6	0.538462	0.5	0.666667	0.692308	0.625	0.142857	0.25	0.2	0.333333	0.5	0.25	0	0.2	0.428571	0.333333	0.428571	0.555556	0.333333	0.6	0.666667
222	0.411765	0.454545	0.555556	0.5	0.714286	0.555556	0.777778	0.6	0.538462	0.6	0.666667	0.571429	0.625	0.142857	0.25	0.2	0.333333	0.5	0.25	0	0.2	0.428571	0.333333	0.428571	0.555556	0.333333	0.6	0.666667
223	0.5	0.454545	0.555556	0.5	0.714286	0.75	0.6	0.6	0.538462	0.5	0.666667	0.692308	0.625	0.142857	0.25	0.2	0.333333	0.5	0.25	0	0.2	0.428571	0.333333	0.428571	0.555556	0.333333	0.6	0.666667
224	0.6	0.454545	0.4	0.5	0.5	0.75	0.6	0.5	0.428571	0.5	0.666667	0.692308	0.733333	0.142857	0.25	0.2	0.333333	0.5	0.25	0	0.2	0.428571	0.333333	0.428571	0.555556	0.333333	0.6	0.666667
225	0.5	0.6	0.555556	0.636364	0.714286	0.75	0.6	0.6	0.428571	0.5	0.666667	0.692308	0.733333	0.142857	0.25	0.2	0.333333	0.5	0.25	0	0.2	0.428571	0.333333	0.428571	0.555556	0.333333	0.6	0.666667
226	0.411765	0.454545	0.555556	0.636364	0.5	0.75	0.777778	0.6	0.538462	0.6	0.538462	0.692308	0.625	0.142857	0.25	0.2	0.333333	0.5	0.25	0	0.2	0.428571	0.333333	0.428571	0.555556	0.333333	0.6	0.666667
227	0.5	0.454545	0.4	0.5	0.5	0.555556	0.777778	0.5	0.538462	0.6	0.538462	0.692308	0.625	0.142857	0.25	0.2	0.333333	0.5	0.25	0	0.2	0.428571	0.333333	0.428571	0.555556	0.333333	0.6	0.666667
228	0.5	0.6	0.555556	0.5	0.5	0.75	0.777778	0.5	0.428571	0.5	0.538462	0.571429	0.625	0.142857	0.25	0.2	0.333333	0.5	0.25	0	0.2	0.428571	0.333333	0.428571	0.555556	0.333333	0.6	0.666667
229	0.6	0.454545	0.4	0.5	0.5	0.555556	0.6	0.5	0.666667	0.5	0.666667	0.571429	0.625	0.142857	0.25	0.2	0.333333	0.5	0.25	0	0.2	0.428571	0.333333	0.428571	0.555556	0.333333	0.6	0.666667
230	0.333333	0.6	0.4	0.636364	0.714286	0.75	0.6	0.6	0.428571	0.5	0.666667	0.692308	0.625	0.142857	0.25	0.2	0.333333	0.5	0.25	0	0.2	0.428571	0.333333	0.428571	0.75	0.333333	0.6	0.666667
231	0.5	0.454545	0.4	0.636364	0.5	0.555556	0.6	0.5	0.428571	0.5	0.666667	0.571429	0.625	0.142857	0.25	0.2	0.333333	0.5	0.25	0	0.2	0.428571	0.333333	0.428571	0.555556	0.333333	0.6	0.666667
232	0.5	0.454545	0.4	0.636364	0.5	0.555556	0.6	0.6	0.428571	0.6	0.538462	0.692308	0.733333	0.142857	0.25	0.2	0.333333	0.5	0.25	0	0.2	0.428571	0.333333	0.428571	0.555556	0.333333	0.6	0.666667
233	0.6	0.454545	0.555556	0.5	0.714286	0.75	0.6	0.6	0.538462	0.5	0.538462	0.571429	0.733333	0.142857	0.25	0.2	0.333333	0.5	0.25	0	0.2	0.428571	0.333333	0.428571	0.555556	0.333333	0.6	0.666667
234	0.411765	0.6	0.555556	0.5	0.714286	0.555556	0.6	0.6	0.428571	0.5	0.666667	0.692308	0.733333	0.142857	0.25	0.2	0.333333	0.5	0.25	0	0.2	0.428571	0.333333	0.428571	0.555556	0.333333	0.6	0.666667
235	0.411765	0.6	0.4	0.5	0.5	0.555556	0.6	0.5	0.538462	0.6	0.666667	0.692308	0.625	0.142857	0.25	0.2	0.333333	0.5	0.25	0	0.2	0.428571	0.333333	0.428571	0.555556	0.333333	0.6	0.666667
236	0.6	0.6	0.4	0.636364	0.714286	0.555556	0.6	0.5	0.428571	0.714286	0.538462	0.692308	0.625	0.142857	0.25	0.2	0.333333	0.5	0.25	0	0.2	0.428571	0.333333	0.428571	0.555556	0.333333	0.6	0.666667
237	0.333333	0.6	0.555556	0.5	0.714286	0.555556	0.6	0.5	0.538462	0.5	0.538462	0.692308	0.625	0.142857	0.25	0.2	0.333333	0.5	0.25	0	0.2	0.428571	0.333333	0.428571	0.555556	0.333333	0.6	0.666667
238	0.5	0.6	0.555556	0.636364	0.5	0.555556	0.6	0.5	0.428571	0.5	0.538462	0.692308	0.625	0.142857	0.25	0.2	0.333333	0.5	0.25	0	0.2	0.428571	0.333333	0.428571	0.555556	0.333333	0.6	0.666667
239	0.411765	0.6	0.4	0.5	0.5	0.555556	0.777778	0.6	0.428571	0.5	0.818182	0.692308	0.733333	0.142857	0.25	0.2	0.333333	0.5	0.25	0	0.2	0.428571	0.333333	0.428571	0.555556	0.333333	0.6	0.666667
240	0.411765	0.6	0.555556	0.5	0.714286	0.555556	0.6	0.6	0.538462	0.5	0.538462	0.571429	0.625	0.142857	0.25	0.2	0.333333	0.5	0.25	0	0.2	0.428571	0.333333	0.428571	0.555556	0.333333	0.6	0.666667
241	0.411765	0.6	0.4	0.5	0.5	0.75	0.6	0.6	0.538462	0.6	0.666667	0.571429	0.733333	0.142857	0.25	0.2	0.333333	0.5	0.25	0	0.2	0.428571	0.333333	0.428571	0.555556	0.333333	0.6	0.666667
242	0.411765	0.454545	0.555556	0.5	0.5	0.75	0.6	0.5	0.428571	0.5	0.538462	0.692308	0.733333	0.142857	0.25	0.2	0.333333	0.5	0.25	0	0.2	0.428571	0.333333	0.428571	0.555556	0.333333	0.6	0.666667
243	0.6	0.6	0.555556	0.5	0.714286	0.75	0.6	0.5	0.538462	0.6	0.538462	0.571429	0.733333	0.142857	0.25	0.2	0.333333	0.5	0.25	0	0.2	0.428571	0.333333	0.428571	0.555556	0.333333	0.6	0.666667
244	0.5	0.6	0.555556	0.636364	0.5	0.555556	0.6	0.5	0.538462	0.5	0.666667	0.692308	0.625	0.142857	0.25	0.2	0.333333	0.5	0.25	0	0.2	0.428571	0.333333	0.428571	0.555556	0.333333	0.6	0.666667
245	0.5	0.454545	0.4	0.636364	0.5	0.555556	0.6	0.5	0.428571	0.6	0.666667	0.571429	0.625	0.142857	0.25	0.2	0.333333	0.5	0.25	0	0.2	0.428571	0.333333	0.428571	0.555556	0.333333	0.6	0.666667
246	0.411765	0.454545	0.4	0.5	0.5	0.75	0.6	0.6	0.538462	0.5	0.666667	0.692308	0.625	0.142857	0.25	0.2	0.333333	0.5	0.25	0	0.2	0.428571	0.333333	0.428571	0.555556	0.333333	0.6	0.666667
247	0.5	0.6	0.555556	0.5	0.5	0.75	0.6	0.5	0.428571	0.5	0.538462	0.571429	0.625	0.333333	0.25	0.2	0.333333	0.5	0.25	0	0.2	0.428571	0.333333	0.428571	0.555556	0.333333	0.6	0.666667
248	0.6	0.454545	0.555556	0.5	0.5	0.75	0.6	0.6	0.538462	0.5	0.538462	0.692308	0.733333	0.142857	0.25	0.2	0.333333	0.5	0.25	0	0.2	0.428571	0.333333	0.428571	0.555556	0.333333	0.6	0.666667
249	0.5	0.454545	0.4	0.5	0.714286	0.555556	0.6	0.5	0.428571	0.5	0.538462	0.692308	0.733333	0.142857	0.25	0.2	0.333333	0.5	0.25	0	0.2	0.428571	0.333333	0.428571	0.555556	0.333333	0.6	0.666667
250	0.411765	0.454545	0.555556	0.636364	0.5	0.75	0.777778	0.5	0.666667	0.6	0.818182	0.833333	0.625	0.333333	0.25	0.2	0.333333	0.5	0.428571	0	0.2	0.428571	0.333333	0.428571	0.555556	0.333333	0.6	0.666667
251	0.5	0.454545	0.4	0.636364	0.5	0.555556	0.6	0.714286	0.538462	0.5	0.666667	0.692308	0.733333	0.142857	0.25	0.2	0.333333	0.5	0.25	0	0.2	0.428571	0.333333	0.428571	0.555556	0.333333	0.6	0.666667
252	0.411765	0.454545	0.555556	0.5	0.714286	0.555556	0.6	0.714286	0.428571	0.6	0.666667	0.571429	0.733333	0.142857	0.25	0.2	0.333333	0.5	0.25	0	0.2	0.428571	0.333333	0.428571	0.555556	0.333333	0.6	0.666667
253	0.5	0.454545	0.4	0.5	0.714286	0.75	0.6	0.6	0.428571	0.5	0.666667	0.571429	0.625	0.142857	0.25	0.2	0.333333	0.5	0.428571	0	0.2	0.428571	0.333333	0.428571	0.555556	0.333333	0.6	0.666667
254	0.411765	0.6	0.555556	0.636364	0.714286	0.555556	0.6	0.5	0.538462	0.714286	0.666667	0.833333	0.733333	0.142857	0.25	0.2	0.333333	0.5	0.25	0	0.2	0.428571	0.333333	0.428571	0.555556	0.333333	0.6	0.666667
255	0.5	0.454545	0.4	0.636364	0.5	0.555556	0.777778	0.6	0.428571	0.5	0.538462	0.571429	0.733333	0.142857	0.25	0.2	0.333333	0.5	0.25	0	0.2	0.428571	0.333333	0.428571	0.555556	0.333333	0.6	0.666667
256	0.5	0.454545	0.555556	0.636364	0.5	0.555556	0.6	0.5	0.428571	0.6	0.666667	0.692308	0.625	0.142857	0.25	0.2	0.333333	0.5	0.25	0	0.2	0.428571	0.333333	0.428571	0.555556	0.333333	0.6	0.666667
257	0.6	0.454545	0.4	0.636364	0.714286	0.555556	0.6	0.6	0.428571	0.714286	0.666667	0.571429	0.733333	0.142857	0.25	0.2	0.333333	0.5	0.25	0	0.2	0.428571	0.333333	0.428571	0.555556	0.333333	0.6	0.666667
258	0.5	0.6	0.4	0.5	0.714286	0.555556	0.6	0.6	0.538462	0.5	0.538462	0.833333	0.733333	0.142857	0.25	0.2	0.333333	0.5	0.25	0	0.2	0.428571	0.333333	0.428571	0.555556	0.333333	0.6	0.666667
259	0.714286	0.454545	0.555556	0.636364	0.714286	0.555556	0.6	0.6	0.428571	0.5	0.538462	0.571429	0.733333	0.142857	0.25	0.2	0.333333	0.5	0.25	0	0.2	0.428571	0.333333	0.428571	0.555556	0.333333	0.6	0.666667
260	0.5	0.6	0.4	0.5	0.714286	0.555556	0.6	0.6	0.428571	0.5	0.538462	0.571429	0.625	0.142857	0.25	0.2	0.333333	0.5	0.25	0	0.2	0.428571	0.333333	0.428571	0.555556	0.333333	0.6	0.666667
261	0.411765	0.6	0.555556	0.5	0.5	0.555556	0.777778	0.5	0.538462	0.6	0.666667	0.571429	0.733333	0.142857	0.25	0.2	0.333333	0.5	0.25	0	0.2	0.428571	0.333333	0.428571	0.555556	0.333333	0.6	0.666667
262	0.5	0.454545	0.555556	0.5	0.714286	0.555556	0.777778	0.714286	0.666667	0.6	0.666667	0.692308	0.625	0.142857	0.25	0.2	0.333333	0.5	0.25	0	0.2	0.428571	0.333333	0.428571	0.555556	0.333333	0.6	0.666667
263	0.6	0.454545	0.4	0.636364	0.5	0.555556	0.6	0.6	0.428571	0.6	0.666667	0.692308	0.625	0.142857	0.25	0.2	0.333333	0.5	0.25	0	0.2	0.428571	0.333333	0.428571	0.555556	0.333333	0.6	0.666667
264	0.6	0.6	0.555556	0.636364	0.5	0.555556	0.777778	0.5	0.538462	0.5	0.818182	0.833333	0.733333	0.142857	0.25	0.2	0.333333	0.5	0.25	0	0.2	0.428571	0.333333	0.428571	0.555556	0.333333	0.6	0.666667
265	0.5	0.6	0.4	0.636364	0.5	0.75	0.6	0.5	0.666667	0.5	0.666667	0.692308	0.625	0.142857	0.25	0.2	0.333333	0.5	0.25	0	0.2	0.428571	0.333333	0.428571	0.555556	0.333333	0.6	0.666667
266	0.5	0.454545	0.4	0.5	0.5	0.555556	0.6	0.6	0.428571	0.5	0.538462	0.571429	0.857143	0.142857	0.25	0.2	0.333333	0.5	0.25	0	0.2	0.428571	0.333333	0.428571	0.555556	0.333333	0.6	0.666667
267	0.5	0.454545	0.555556	0.5	0.5	0.75	0.777778	0.5	0.538462	0.5	0.538462	0.692308	0.733333	0.142857	0.25	0.2	0.333333	0.5	0.25	0	0.2	0.428571	0.333333	0.428571	0.555556	0.333333	0.6	0.666667
268	0.6	0.6	0.4	0.636364	0.714286	0.555556	0.777778	0.714286	0.428571	0.6	0.538462	0.571429	0.733333	0.142857	0.25	0.2	0.333333	0.5	0.25	0	0.2	0.428571	0.333333	0.428571	0.555556	0.333333	0.6	0.666667
269	0.5	0.454545	0.555556	0.636364	0.714286	0.75	0.777778	0.5	0.666667	0.5	0.538462	0.571429	0.625	0.142857	0.25	0.2	0.333333	0.5	0.25	0	0.2	0.428571	0.333333	0.428571	0.555556	0.333333	0.6	0.666667
270	0.5	0.454545	0.555556	0.636364	0.714286	0.555556	0.777778	0.6	0.538462	0.5	0.666667	0.571429	0.625	0.142857	0.25	0.2	0.333333	0.5	0.25	0	0.2	0.428571	0.333333	0.428571	0.555556	0.333333	0.6	0.666667
271	0.411765	0.6	0.555556	0.636364	0.5	0.555556	0.6	0.5	0.428571	0.5	0.666667	0.571429	0.625	0.142857	0.25	0.2	0.333333	0.5	0.25	0	0.2	0.428571	0.333333	0.428571	0.555556	0.333333	0.6	0.666667
272	0.411765	0.6	0.555556	0.636364	0.714286	0.555556	0.777778	0.5	0.538462	0.5	0.666667	0.571429	0.625	0.142857	0.25	0.2	0.333333	0.5	0.25	0	0.2	0.428571	0.333333	0.428571	0.555556	0.333333	0.6	0.666667
273	0.5	0.6	0.555556	0.5	0.5	0.555556	0.6	0.6	0.538462	0.5	0.666667	0.571429	0.733333	0.142857	0.428571	0.2	0.333333	0.5	0.25	0	0.2	0.428571	0.333333	0.428571	0.555556	0.333333	0.6	0.666667
274	0.6	0.6	0.4	0.5	0.5	0.75	0.777778	0.6	0.428571	0.5	0.666667	0.692308	0.625	0.142857	0.25	0.2	0.333333	0.5	0.25	0	0.2	0.428571	0.333333	0.428571	0.555556	0.333333	0.6	0.666667
275	0.5	0.454545	0.555556	0.5	0.5	0.75	0.777778	0.6	0.538462	0.5	0.666667	0.692308	0.733333	0.142857	0.25	0.2	0.333333	0.5	0.25	0	0.2	0.428571	0.333333	0.428571	0.555556	0.333333	0.6	0.666667
276	0.5	0.454545	0.555556	0.636364	0.5	0.555556	0.6	0.5	0.538462	0.5	0.538462	0.692308	0.733333	0.142857	0.25	0.2	0.333333	0.5	0.25	0	0.2	0.428571	0.333333	0.428571	0.555556	0.333333	0.6	0.666667
277	0.6	0.6	0.4	0.636364	0.5	0.555556	0.777778	0.6	0.428571	0.5	0.538462	0.692308	0.625	0.142857	0.25	0.2	0.333333	0.5	0.25	0	0.2	0.428571	0.333333	0.428571	0.555556	0.333333	0.6	0.666667
278	0.6	0.454545	0.555556	0.5	0.714286	0.75	0.6	0.5	0.428571	0.5	0.538462	0.692308	0.733333	0.142857	0.25	0.2	0.333333	0.5	0.25	0	0.2	0.428571	0.333333	0.666667	0.555556	0.333333	0.6	0.666667
279	0.5	0.6	0.4	0.636364	0.714286	0.75	0.6	0.6	0.538462	0.6	0.538462	0.833333	0.733333	0.142857	0.25	0.2	0.333333	0.5	0.25	0	0.2	0.428571	0.333333	0.428571	0.555556	0.333333	0.6	0.666667
280	0.5	0.454545	0.555556	0.5	0.714286	0.555556	0.6	0.6	0.538462	0.6	0.666667	0.692308	0.625	0.142857	0.25	0.2	0.333333	0.5	0.25	0	0.2	0.428571	0.333333	0.428571	0.555556	0.333333	0.6	0.666667
281	0.5	0.454545	0.555556	0.5	0.5	0.75	0.6	0.5	0.538462	0.5	0.538462	0.692308	0.625	0.142857	0.25	0.2	0.333333	0.5	0.25	0	0.2	0.428571	0.333333	0.428571	0.555556	0.333333	0.6	0.666667
282	0.411765	0.454545	0.555556	0.636364	0.714286	0.75	0.6	0.5	0.538462	0.5	0.538462	0.692308	0.733333	0.142857	0.25	0.2	0.333333	0.5	0.25	0	0.2	0.428571	0.333333	0.428571	0.555556	0.333333	0.6	0.666667
283	0.714286	0.6	0.555556	0.636364	0.714286	0.555556	0.6	0.6	0.428571	0.5	0.538462	0.692308	0.733333	0.142857	0.25	0.2	0.333333	0.5	0.25	0	0.2	0.428571	0.333333	0.428571	0.555556	0.333333	0.6	0.666667
284	0.411765	0.454545	0.4	0.636364	0.714286	0.555556	0.6	0.6	0.428571	0.5	0.666667	0.692308	0.625	0.142857	0.25	0.2	0.333333	0.5	0.25	0	0.2	0.428571	0.333333	0.428571	0.555556	0.333333	0.6	0.666667
285	0.5	0.454545	0.4	0.636364	0.714286	0.75	0.777778	0.5	0.538462	0.6	0.666667	0.692308	0.733333	0.142857	0.25	0.2	0.333333	0.5	0.25	0	0.2	0.428571	0.333333	0.428571	0.555556	0.333333	0.6	0.666667
286	0.411765	0.454545	0.4	0.636364	0.714286	0.75	0.777778	0.5	0.538462	0.5	0.666667	0.692308	0.625	0.142857	0.25	0.2	0.333333	0.5	0.25	0	0.2	0.428571	0.333333	0.428571	0.555556	0.333333	0.6	0.666667
287	0.6	0.454545	0.555556	0.636364	0.714286	0.75	0.6	0.714286	0.538462	0.5	0.666667	0.571429	0.625	0.142857	0.25	0.2	0.333333	0.5	0.25	0	0.2	0.428571	0.333333	0.428571	0.555556	0.333333	0.6	0.666667
288	0.5	0.454545	0.555556	0.636364	0.714286	0.75	0.6	0.5	0.538462	0.5	0.666667	0.692308	0.733333	0.142857	0.25	0.2	0.333333	0.5	0.25	0	0.2	0.428571	0.333333	0.428571	0.555556	0.333333	0.6	0.666667
289	0.5	0.6	0.555556	0.636364	0.714286	0.555556	0.6	0.714286	0.428571	0.5	0.666667	0.692308	0.733333	0.142857	0.25	0.2	0.333333	0.5	0.25	0	0.2	0.428571	0.333333	0.428571	0.555556	0.333333	0.6	0.666667
290	0.6	0.6	0.555556	0.636364	0.5	0.75	0.6	0.5	0.538462	0.6	0.666667	0.692308	0.733333	0.142857	0.25	0.2	0.333333	0.5	0.25	0	0.2	0.428571	0.333333	0.428571	0.555556	0.333333	0.6	0.666667
291	0.5	0.6	0.555556	0.636364	0.714286	0.555556	0.6	0.5	0.538462	0.5	0.666667	0.571429	0.625	0.142857	0.25	0.2	0.333333	0.5	0.428571	0	0.2	0.428571	0.333333	0.428571	0.555556	0.333333	0.6	0.666667
292	0.411765	0.454545	0.555556	0.636364	0.714286	0.75	0.6	0.5	0.428571	0.6	0.666667	0.571429	0.625	0.142857	0.25	0.2	0.333333	0.5	0.25	0	0.2	0.428571	0.333333	0.428571	0.555556	0.333333	0.6	0.666667
293	0.411765	0.6	0.4	0.5	0.714286	0.555556	0.6	0.6	0.538462	0.5	0.538462	0.692308	0.625	0.142857	0.25	0.2	0.333333	0.5	0.25	0	0.2	0.428571	0.333333	0.428571	0.555556	0.333333	0.6	0.666667
294	0.5	0.454545	0.4	0.5	0.714286	0.555556	0.777778	0.6	0.428571	0.5	0.666667	0.571429	0.625	0.142857	0.25	0.2	0.333333	0.5	0.25	0	0.2	0.428571	0.333333	0.666667	0.555556	0.333333	0.6	0.666667
295	0.411765	0.6	0.555556	0.636364	0.714286	0.75	0.6	0.6	0.428571	0.5	0.666667	0.692308	0.625	0.142857	0.25	0.2	0.333333	0.5	0.25	0	0.2	0.428571	0.333333	0.428571	0.555556	0.333333	0.6	0.666667
296	0.411765	0.6	0.555556	0.636364	0.714286	0.555556	0.6	0.6	0.538462	0.5	0.666667	0.833333	0.733333	0.142857	0.25	0.2	0.333333	0.5	0.25	0	0.2	0.428571	0.333333	0.428571	0.555556	0.333333	0.6	0.666667
297	0.5	0.454545	0.555556	0.636364	0.714286	0.555556	0.6	0.5	0.538462	0.5	0.666667	0.692308	0.733333	0.142857	0.25	0.2	0.333333	0.5	0.25	0	0.2	0.428571	0.333333	0.428571	0.555556	0.333333	0.6	0.666667
298	0.6	0.454545	0.4	0.5	0.714286	0.555556	0.6	0.6	0.538462	0.5	0.666667	0.571429	0.733333	0.142857	0.25	0.2	0.333333	0.5	0.25	0	0.2	0.428571	0.333333	0.428571	0.555556	0.333333	0.6	0.666667
299	0.411765	0.454545	0.555556	0.5	0.5	0.75	0.6	0.5	0.538462	0.5	0.538462	0.692308	0.733333	0.142857	0.25	0.2	0.333333	0.5	0.25	0	0.2	0.428571	0.333333	0.428571	0.555556	0.333333	0.6	0.666667
300	0.714286	0.6	0.4	0.5	0.714286	0.75	0.777778	0.6	0.538462	0.6	0.666667	0.571429	0.733333	0.142857	0.25	0.2	0.333333	0.5	0.25	0	0.2	0.428571	0.333333	0.428571	0.555556	0.333333	0.6	0.666667
301	0.411765	0.6	0.555556	0.636364	0.714286	0.75	0.6	0.6	0.428571	0.6	0.666667	0.692308	0.625	0.142857	0.25	0.2	0.333333	0.5	0.25	0	0.2	0.428571	0.333333	0.428571	0.555556	0.333333	0.6	0.666667
302	0.411765	0.6	0.555556	0.636364	0.714286	0.75	0.777778	0.6	0.428571	0.5	0.666667	0.692308	0.625	0.142857	0.25	0.2	0.333333	0.5	0.25	0	0.2	0.428571	0.333333	0.428571	0.555556	0.333333	0.6	0.666667
303	0.5	0.454545	0.4	0.5	0.5	0.555556	0.6	0.5	0.538462	0.5	0.666667	0.571429	0.625	0.142857	0.25	0.2	0.333333	0.5	0.25	0	0.2	0.428571	0.333333	0.428571	0.555556	0.333333	0.6	0.666667
304	0.333333	0.6	0.555556	0.5	0.714286	0.555556	0.6	0.5	0.666667	0.5	0.538462	0.692308	0.733333	0.142857	0.25	0.2	0.333333	0.5	0.25	0	0.2	0.428571	0.333333	0.428571	0.555556	0.333333	0.6	0.666667
305	0.5	0.6	0.4	0.5	0.714286	0.75	0.777778	0.6	0.666667	0.6	0.666667	0.571429	0.733333	0.142857	0.25	0.2	0.333333	0.5	0.25	0	0.2	0.428571	0.333333	0.666667	0.555556	0.333333	0.6	0.666667
306	0.6	0.454545	0.555556	0.636364	0.714286	0.75	0.6	0.5	0.428571	0.5	0.666667	0.571429	0.625	0.142857	0.25	0.2	0.333333	0.5	0.25	0	0.2	0.428571	0.333333	0.428571	0.555556	0.333333	0.6	0.666667
307	0.411765	0.6	0.555556	0.5	0.5	0.75	0.6	0.6	0.538462	0.5	0.538462	0.571429	0.733333	0.142857	0.25	0.2	0.333333	0.5	0.25	0	0.2	0.428571	0.333333	0.428571	0.555556	0.333333	0.6	0.666667
308	0.5	0.6	0.555556	0.636364	0.5	0.75	0.6	0.6	0.538462	0.5	0.538462	0.833333	0.625	0.142857	0.25	0.2	0.333333	0.5	0.25	0	0.2	0.428571	0.333333	0.428571	0.555556	0.333333	0.6	0.666667
309	0.411765	0.454545	0.555556	0.636364	0.714286	0.75	0.777778	0.5	0.538462	0.5	0.538462	0.692308	0.625	0.142857	0.25	0.2	0.333333	0.5	0.25	0	0.2	0.428571	0.333333	0.428571	0.555556	0.333333	0.6	0.666667
310	0.5	0.454545	0.555556	0.636364	0.5	0.555556	0.6	0.6	0.538462	0.6	0.666667	0.692308	0.733333	0.142857	0.25	0.2	0.333333	0.5	0.25	0	0.2	0.428571	0.333333	0.428571	0.555556	0.333333	0.6	0.666667
311	0.714286	0.6	0.555556	0.636364	0.714286	0.75	0.6	0.6	0.428571	0.5	0.538462	0.692308	0.857143	0.142857	0.25	0.2	0.333333	0.5	0.25	0	0.2	0.428571	0.333333	0.428571	0.555556	0.333333	0.6	0.666667
312	0.411765	0.6	0.4	0.636364	0.714286	0.555556	0.6	0.6	0.428571	0.5	0.538462	0.571429	0.733333	0.333333	0.25	0.2	0.333333	0.5	0.25	0	0.2	0.428571	0.333333	0.428571	0.555556	0.333333	0.6	0.666667
313	0.411765	0.6	0.555556	0.5	0.5	0.555556	0.6	0.6	0.538462	0.5	0.538462	0.692308	0.733333	0.142857	0.25	0.2	0.333333	0.5	0.25	0	0.2	0.428571	0.333333	0.428571	0.555556	0.333333	0.6	0.666667
314	0.333333	0.454545	0.555556	0.5	0.714286	0.75	0.6	0.5	0.428571	0.5	0.538462	0.571429	0.625	0.142857	0.25	0.2	0.333333	0.5	0.25	0	0.2	0.428571	0.333333	0.428571	0.555556	0.333333	0.6	0.666667
315	0.5	0.6	0.4	0.5	0.5	0.555556	0.777778	0.5	0.428571	0.5	0.666667	0.692308	0.625	0.333333	0.25	0.2	0.333333	0.5	0.25	0	0.2	0.428571	0.333333	0.428571	0.555556	0.333333	0.6	0.666667
316	0.5	0.454545	0.4	0.5	0.5	0.555556	0.6	0.5	0.538462	0.5	0.538462	0.692308	0.625	0.333333	0.25	0.2	0.333333	0.5	0.25	0	0.2	0.428571	0.333333	0.428571	0.555556	0.333333	0.6	0.666667
317	0.6	0.6	0.555556	0.636364	0.714286	0.555556	0.777778	0.5	0.538462	0.6	0.666667	0.692308	0.733333	0.142857	0.25	0.2	0.333333	0.5	0.25	0	0.2	0.428571	0.333333	0.428571	0.555556	0.333333	0.6	0.666667
318	0.411765	0.6	0.555556	0.5	0.5	0.75	0.6	0.5	0.538462	0.5	0.666667	0.571429	0.625	0.142857	0.25	0.2	0.333333	0.5	0.25	0	0.2	0.428571	0.333333	0.428571	0.555556	0.333333	0.6	0.666667
319	0.6	0.454545	0.555556	0.636364	0.5	0.75	0.6	0.5	0.538462	0.5	0.538462	0.571429	0.733333	0.142857	0.25	0.2	0.333333	0.5	0.25	0	0.2	0.428571	0.333333	0.428571	0.75	0.333333	0.6	0.666667
320	0.846154	0.454545	0.555556	0.636364	0.5	0.75	0.6	0.6	0.428571	0.5	0.538462	0.571429	0.625	0.142857	0.25	0.2	0.333333	0.5	0.25	0	0.2	0.428571	0.333333	0.428571	0.555556	0.333333	0.6	0.666667
321	0.5	0.6	0.555556	0.636364	0.714286	0.555556	0.777778	0.5	0.428571	0.6	0.666667	0.571429	0.625	0.142857	0.25	0.2	0.333333	0.5	0.25	0	0.2	0.428571	0.333333	0.428571	0.555556	0.333333	0.6	0.666667
322	0.6	0.6	0.555556	0.5	0.714286	0.555556	0.6	0.5	0.538462	0.5	0.666667	0.571429	0.733333	0.142857	0.428571	0.2	0.333333	0.5	0.25	0	0.2	0.428571	0.333333	0.428571	0.555556	0.333333	0.6	0.666667
323	0.5	0.6	0.4	0.636364	0.714286	0.75	0.6	0.6	0.538462	0.5	0.666667	0.571429	0.625	0.142857	0.25	0.2	0.333333	0.5	0.25	0	0.2	0.428571	0.333333	0.428571	0.555556	0.333333	0.6	0.666667
324	0.411765	0.454545	0.555556	0.636364	0.5	0.555556	0.6	0.6	0.666667	0.5	0.538462	0.692308	0.733333	0.142857	0.25	0.2	0.333333	0.5	0.25	0	0.2	0.428571	0.333333	0.428571	0.555556	0.333333	0.6	0.666667
325	0.6	0.454545	0.4	0.5	0.714286	0.555556	0.6	0.5	0.538462	0.5	0.666667	0.692308	0.625	0.142857	0.25	0.2	0.333333	0.5	0.25	0	0.2	0.428571	0.333333	0.428571	0.555556	0.333333	0.6	0.666667
326	0.5	0.6	0.4	0.636364	0.5	0.555556	0.777778	0.5	0.428571	0.714286	0.666667	0.692308	0.625	0.142857	0.25	0.2	0.333333	0.5	0.25	0	0.2	0.428571	0.333333	0.428571	0.555556	0.333333	0.6	0.666667
327	0.411765	0.454545	0.555556	0.636364	0.714286	0.75	0.6	0.5	0.428571	0.714286	0.666667	0.692308	0.733333	0.142857	0.25	0.2	0.333333	0.5	0.25	0	0.2	0.428571	0.333333	0.428571	0.555556	0.333333	0.6	0.666667
328	0.411765	0.454545	0.555556	0.5	0.5	0.555556	0.777778	0.6	0.538462	0.714286	0.538462	0.571429	0.625	0.142857	0.25	0.2	0.333333	0.5	0.25	0	0.2	0.428571	0.333333	0.428571	0.555556	0.333333	0.6	0.666667
329	0.411765	0.6	0.4	0.5	0.5	0.555556	0.777778	0.6	0.666667	0.5	0.666667	0.571429	0.625	0.142857	0.25	0.2	0.333333	0.5	0.25	0	0.2	0.428571	0.333333	0.428571	0.555556	0.333333	0.6	0.666667
330	0.6	0.6	0.4	0.5	0.5	0.555556	0.6	0.6	0.666667	0.5	0.538462	0.571429	0.625	0.142857	0.25	0.2	0.333333	0.5	0.25	0	0.2	0.428571	0.333333	0.428571	0.555556	0.333333	0.6	0.666667
331	0.5	0.454545	0.4	0.636364	0.5	0.75	0.6	0.714286	0.428571	0.5	0.538462	0.571429	0.733333	0.142857	0.25	0.2	0.333333	0.5	0.25	0	0.2	0.428571	0.333333	0.428571	0.555556	0.333333	0.6	0.666667
332	0.5	0.454545	0.555556	0.5	0.5	0.75	0.777778	0.714286	0.538462	0.5	0.538462	0.571429	0.625	0.142857	0.25	0.2	0.333333	0.5	0.25	0	0.2	0.428571	0.333333	0.428571	0.555556	0.333333	0.6	0.666667
333	0.5	0.6	0.4	0.636364	0.5	0.75	0.6	0.6	0.538462	0.5	0.538462	0.692308	0.625	0.142857	0.25	0.2	0.333333	0.5	0.25	0	0.2	0.428571	0.333333	0.428571	0.555556	0.333333	0.6	0.666667
334	0.411765	0.454545	0.555556	0.636364	0.714286	0.555556	0.777778	0.6	0.538462	0.6	0.666667	0.692308	0.733333	0.142857	0.25	0.2	0.333333	0.5	0.25	0	0.2	0.428571	0.333333	0.428571	0.555556	0.333333	0.6	0.666667
335	0.714286	0.454545	0.555556	0.636364	0.5	0.555556	0.6	0.6	0.538462	0.5	0.538462	0.692308	0.625	0.142857	0.25	0.2	0.333333	0.5	0.25	0	0.2	0.428571	0.333333	0.428571	0.555556	0.333333	0.6	0.666667
336	0.6	0.454545	0.4	0.5	0.714286	0.555556	0.777778	0.5	0.428571	0.6	0.538462	0.692308	0.733333	0.142857	0.25	0.2	0.333333	0.5	0.25	0	0.2	0.428571	0.333333	0.428571	0.555556	0.333333	0.6	0.666667
337	0.6	0.6	0.555556	0.636364	0.714286	0.555556	0.777778	0.6	0.538462	0.6	0.666667	0.571429	0.733333	0.142857	0.25	0.2	0.333333	0.5	0.25	0	0.2	0.428571	0.333333	0.428571	0.555556	0.333333	0.6	0.666667
338	0.411765	0.454545	0.555556	0.5	0.714286	0.555556	0.6	0.6	0.428571	0.5	0.818182	0.571429	0.625	0.142857	0.25	0.2	0.333333	0.5	0.25	0	0.2	0.428571	0.333333	0.428571	0.555556	0.333333	0.6	0.666667
339	0.6	0.454545	0.4	0.636364	0.5	0.75	0.6	0.6	0.538462	0.5	0.666667	0.692308	0.733333	0.333333	0.25	0.2	0.333333	0.5	0.25	0	0.2	0.428571	0.333333	0.428571	0.555556	0.333333	0.6	0.666667
340	0.411765	0.454545	0.4	0.5	0.714286	0.75	0.6	0.6	0.428571	0.6	0.666667	0.692308	0.733333	0.142857	0.25	0.2	0.333333	0.5	0.25	0	0.2	0.428571	0.333333	0.428571	0.555556	0.333333	0.6	0.666667
341	0.333333	0.454545	0.555556	0.636364	0.5	0.555556	0.6	0.714286	0.428571	0.5	0.666667	0.571429	0.733333	0.142857	0.25	0.2	0.333333	0.5	0.25	0	0.2	0.428571	0.333333	0.428571	0.555556	0.333333	0.6	0.666667
342	0.333333	0.6	0.4	0.636364	0.714286	0.555556	0.777778	0.6	0.538462	0.5	0.666667	0.571429	0.625	0.142857	0.25	0.2	0.333333	0.5	0.25	0	0.2	0.428571	0.333333	0.428571	0.555556	0.333333	0.6	0.666667
343	0.5	0.6	0.4	0.636364	0.714286	0.75	0.6	0.5	0.538462	0.5	0.538462	0.692308	0.733333	0.142857	0.25	0.2	0.333333	0.5	0.25	0	0.2	0.428571	0.333333	0.428571	0.555556	0.333333	0.6	0.666667
344	0.5	0.6	0.555556	0.5	0.5	0.555556	0.777778	0.6	0.538462	0.5	0.538462	0.571429	0.625	0.142857	0.25	0.2	0.333333	0.5	0.25	0	0.2	0.428571	0.333333	0.428571	0.555556	0.333333	0.6	0.666667
345	0.6	0.454545	0.555556	0.636364	0.5	0.75	0.777778	0.6	0.538462	0.5	0.538462	0.692308	0.625	0.142857	0.25	0.2	0.333333	0.5	0.25	0	0.2	0.428571	0.333333	0.428571	0.555556	0.333333	0.6	0.666667
346	0.5	0.6	0.4	0.5	0.714286	0.75	0.6	0.5	0.538462	0.6	0.666667	0.692308	0.733333	0.142857	0.25	0.2	0.333333	0.5	0.25	0	0.2	0.428571	0.333333	0.428571	0.555556	0.333333	0.6	0.666667
347	0.5	0.6	0.4	0.636364	0.714286	0.75	0.6	0.6	0.538462	0.5	0.538462	0.571429	0.733333	0.142857	0.25	0.2	0.333333	0.5	0.25	0	0.2	0.428571	0.333333	0.428571	0.555556	0.333333	0.6	0.666667
348	0.411765	0.454545	0.4	0.5	0.5	0.555556	0.6	0.6	0.538462	0.6	0.538462	0.692308	0.857143	0.142857	0.25	0.2	0.333333	0.5	0.25	0	0.2	0.428571	0.333333	0.428571	0.555556	0.333333	0.6	0.666667
349	0.6	0.454545	0.555556	0.636364	0.5	0.75	0.6	0.6	0.428571	0.6	0.538462	0.571429	0.733333	0.142857	0.25	0.2	0.333333	0.5	0.25	0	0.2	0.428571	0.333333	0.428571	0.555556	0.333333	0.6	0.666667
350	0.411765	0.6	0.4	0.636364	0.5	0.555556	0.6	0.5	0.538462	0.5	0.666667	0.571429	0.625	0.142857	0.25	0.2	0.333333	0.5	0.25	0	0.2	0.428571	0.333333	0.428571	0.555556	0.333333	0.6	0.666667
351	0.411765	0.6	0.4	0.636364	0.714286	0.75	0.6	0.6	0.538462	0.5	0.666667	0.571429	0.625	0.142857	0.25	0.2	0.333333	0.5	0.25	0	0.2	0.428571	0.6	0.428571	0.555556	0.333333	0.6	0.666667
352	0.5	0.454545	0.4	0.636364	0.714286	0.75	0.6	0.6	0.428571	0.5	0.666667	0.692308	0.857143	0.142857	0.25	0.2	0.333333	0.5	0.25	0	0.2	0.428571	0.333333	0.428571	0.555556	0.333333	0.6	0.666667
353	0.714286	0.6	0.555556	0.636364	0.5	0.555556	0.777778	0.5	0.538462	0.5	0.538462	0.571429	0.733333	0.142857	0.25	0.2	0.333333	0.5	0.25	0	0.2	0.428571	0.333333	0.428571	0.555556	0.333333	0.6	0.666667
354	0.6	0.454545	0.4	0.636364	0.5	0.75	0.777778	0.6	0.428571	0.5	0.538462	0.692308	0.733333	0.142857	0.25	0.2	0.333333	0.5	0.25	0	0.2	0.428571	0.333333	0.428571	0.555556	0.333333	0.6	0.666667
355	0.6	0.454545	0.4	0.5	0.714286	0.75	0.6	0.6	0.428571	0.5	0.818182	0.833333	0.733333	0.142857	0.25	0.2	0.333333	0.5	0.25	0	0.2	0.428571	0.333333	0.428571	0.555556	0.333333	0.6	0.666667
356	0.6	0.6	0.4	0.636364	0.5	0.555556	0.777778	0.6	0.428571	0.5	0.666667	0.571429	0.625	0.142857	0.25	0.2	0.333333	0.5	0.25	0	0.2	0.428571	0.333333	0.428571	0.555556	0.333333	0.6	0.666667
357	0.6	0.6	0.4	0.5	0.5	0.75	0.6	0.6	0.538462	0.5	0.666667	0.571429	0.733333	0.142857	0.25	0.2	0.333333	0.5	0.25	0	0.2	0.428571	0.333333	0.428571	0.555556	0.333333	0.6	0.666667
358	0.5	0.6	0.4	0.5	0.714286	0.555556	0.6	0.5	0.666667	0.6	0.666667	0.571429	0.733333	0.142857	0.25	0.2	0.333333	0.5	0.25	0	0.2	0.428571	0.333333	0.428571	0.555556	0.333333	0.6	0.666667
359	0.5	0.6	0.4	0.636364	0.5	0.75	0.6	0.5	0.428571	0.5	0.666667	0.571429	0.733333	0.142857	0.25	0.2	0.333333	0.5	0.25	0	0.2	0.428571	0.333333	0.428571	0.555556	0.333333	0.6	0.666667
360	0.6	0.454545	0.555556	0.5	0.714286	0.75	0.6	0.5	0.428571	0.6	0.666667	0.692308	0.733333	0.142857	0.25	0.2	0.333333	0.5	0.25	0	0.2	0.428571	0.333333	0.428571	0.555556	0.333333	0.6	0.666667
361	0.6	0.6	0.555556	0.5	0.714286	0.75	0.6	0.6	0.538462	0.6	0.666667	0.692308	0.625	0.142857	0.25	0.2	0.333333	0.5	0.25	0	0.2	0.428571	0.333333	0.428571	0.555556	0.333333	0.6	0.666667
362	0.5	0.454545	0.4	0.5	0.714286	0.555556	0.6	0.5	0.428571	0.6	0.538462	0.692308	0.625	0.142857	0.25	0.2	0.333333	0.5	0.25	0	0.2	0.428571	0.333333	0.428571	0.555556	0.333333	0.6	0.666667
363	0.5	0.6	0.555556	0.8	0.5	0.75	0.777778	0.6	0.428571	0.5	0.666667	0.833333	0.625	0.142857	0.25	0.2	0.333333	0.5	0.25	0	0.2	0.428571	0.333333	0.428571	0.555556	0.333333	0.6	0.666667
364	0.411765	0.6	0.4	0.5	0.714286	0.555556	0.6	0.5	0.538462	0.5	0.666667	0.692308	0.733333	0.142857	0.25	0.2	0.333333	0.5	0.25	0	0.2	0.428571	0.333333	0.428571	0.555556	0.333333	0.6	0.666667
365	0.6	0.454545	0.555556	0.5	0.5	0.75	0.777778	0.5	0.538462	0.5	0.818182	0.571429	0.733333	0.142857	0.25	0.2	0.333333	0.5	0.428571	0	0.2	0.428571	0.6	0.428571	0.555556	0.333333	0.6	0.666667
366	0.411765	0.454545	0.555556	0.636364	0.5	0.75	0.777778	0.5	0.538462	0.6	0.666667	0.692308	0.625	0.142857	0.25	0.2	0.333333	0.5	0.25	0	0.2	0.428571	0.333333	0.428571	0.555556	0.333333	0.6	0.666667
367	0.5	0.6	0.4	0.636364	0.714286	0.75	0.777778	0.5	0.428571	0.5	0.538462	0.692308	0.625	0.142857	0.25	0.2	0.333333	0.5	0.25	0	0.2	0.428571	0.333333	0.428571	0.555556	0.333333	0.6	0.666667
368	0.5	0.454545	0.555556	0.636364	0.5	0.75	0.6	0.5	0.428571	0.6	0.666667	0.833333	0.625	0.142857	0.25	0.2	0.333333	0.5	0.25	0	0.2	0.428571	0.333333	0.428571	0.555556	0.333333	0.6	0.666667
369	0.5	0.6	0.555556	0.5	0.714286	0.555556	0.6	0.5	0.538462	0.6	0.818182	0.571429	0.857143	0.142857	0.25	0.2	0.333333	0.5	0.25	0	0.2	0.428571	0.333333	0.428571	0.555556	0.333333	0.6	0.666667
370	0.333333	0.6	0.4	0.5	0.5	0.75	0.6	0.5	0.428571	0.5	0.538462	0.571429	0.733333	0.142857	0.25	0.2	0.333333	0.5	0.25	0	0.2	0.428571	0.333333	0.428571	0.555556	0.333333	0.6	0.666667
371	0.6	0.454545	0.555556	0.636364	0.5	0.555556	0.6	0.5	0.428571	0.5	0.666667	0.692308	0.625	0.142857	0.25	0.2	0.333333	0.5	0.25	0	0.2	0.428571	0.333333	0.428571	0.555556	0.333333	0.6	0.666667
372	0.5	0.6	0.555556	0.636364	0.5	0.555556	0.6	0.6	0.538462	0.5	0.538462	0.571429	0.733333	0.142857	0.25	0.2	0.333333	0.5	0.25	0	0.2	0.428571	0.333333	0.428571	0.555556	0.333333	0.6	0.666667
373	0.6	0.6	0.4	0.636364	0.5	0.555556	0.6	0.6	0.538462	0.5	0.666667	0.692308	0.733333	0.142857	0.25	0.2	0.333333	0.5	0.25	0	0.2	0.428571	0.333333	0.428571	0.555556	0.333333	0.6	0.666667
374	0.5	0.6	0.555556	0.5	0.5	0.75	0.6	0.6	0.538462	0.5	0.538462	0.692308	0.733333	0.142857	0.25	0.2	0.333333	0.5	0.25	0	0.2	0.428571	0.333333	0.428571	0.555556	0.333333	0.6	0.666667
375	0.6	0.454545	0.4	0.636364	0.5	0.75	0.6	0.6	0.428571	0.5	0.666667	0.571429	0.625	0.142857	0.25	0.2	0.333333	0.5	0.25	0	0.2	0.428571	0.333333	0.428571	0.555556	0.333333	0.6	0.666667
376	0.6	0.454545	0.555556	0.5	0.5	0.555556	0.777778	0.5	0.428571	0.6	0.666667	0.692308	0.733333	0.142857	0.25	0.2	0.333333	0.5	0.25	0	0.2	0.428571	0.333333	0.428571	0.555556	0.333333	0.6	0.666667
377	0.6	0.6	0.555556	0.636364	0.714286	0.75	0.6	0.5	0.428571	0.6	0.538462	0.571429	0.733333	0.142857	0.25	0.2	0.333333	0.5	0.25	0	0.2	0.428571	0.333333	0.428571	0.555556	0.333333	0.6	0.666667
378	0.5	0.454545	0.555556	0.636364	0.714286	0.555556	0.6	0.5	0.428571	0.714286	0.666667	0.571429	0.625	0.142857	0.25	0.2	0.333333	0.5	0.25	0	0.2	0.428571	0.333333	0.428571	0.555556	0.333333	0.6	0.666667
379	0.714286	0.454545	0.4	0.636364	0.5	0.555556	0.6	0.5	0.428571	0.5	0.538462	0.692308	0.625	0.142857	0.25	0.2	0.333333	0.5	0.25	0	0.2	0.428571	0.333333	0.428571	0.555556	0.333333	0.6	0.666667
380	0.411765	0.6	0.555556	0.636364	0.5	0.75	0.777778	0.5	0.538462	0.6	0.538462	0.571429	0.625	0.142857	0.25	0.2	0.333333	0.5	0.25	0	0.2	0.428571	0.333333	0.428571	0.555556	0.333333	0.6	0.666667
381	0.411765	0.454545	0.555556	0.5	0.714286	0.555556	0.6	0.5	0.428571	0.6	0.538462	0.692308	0.625	0.142857	0.25	0.2	0.333333	0.5	0.25	0	0.2	0.428571	0.333333	0.428571	0.555556	0.333333	0.6	0.666667
382	0.411765	0.6	0.4	0.5	0.5	0.555556	0.6	0.5	0.538462	0.5	0.538462	0.571429	0.857143	0.142857	0.25	0.2	0.333333	0.5	0.428571	0	0.2	0.428571	0.333333	0.428571	0.555556	0.333333	0.6	0.666667
383	0.6	0.6	0.555556	0.636364	0.714286	0.555556	0.6	0.6	0.538462	0.5	0.538462	0.692308	0.733333	0.142857	0.25	0.2	0.333333	0.5	0.25	0	0.2	0.428571	0.333333	0.666667	0.555556	0.333333	0.6	0.666667
384	0.6	0.6	0.4	0.636364	0.5	0.555556	0.6	0.5	0.538462	0.5	0.666667	0.571429	0.733333	0.142857	0.428571	0.2	0.333333	0.5	0.25	0	0.2	0.428571	0.333333	0.428571	0.555556	0.333333	0.6	0.666667
385	0.6	0.454545	0.4	0.636364	0.5	0.75	0.6	0.5	0.428571	0.5	0.666667	0.571429	0.625	0.142857	0.25	0.2	0.333333	0.5	0.25	0	0.2	0.428571	0.333333	0.428571	0.555556	0.333333	0.6	0.666667
386	0.5	0.454545	0.4	0.5	0.5	0.555556	0.6	0.6	0.538462	0.6	0.538462	0.571429	0.625	0.142857	0.25	0.2	0.333333	0.5	0.25	0	0.2	0.428571	0.333333	0.428571	0.555556	0.333333	0.6	0.666667
387	0.333333	0.454545	0.4	0.636364	0.714286	0.75	0.6	0.6	0.428571	0.6	0.666667	0.692308	0.733333	0.142857	0.428571	0.2	0.333333	0.5	0.25	0	0.2	0.428571	0.333333	0.428571	0.555556	0.333333	0.6	0.666667
388	0.6	0.454545	0.4	0.636364	0.5	0.75	0.777778	0.6	0.428571	0.5	0.538462	0.571429	0.625	0.142857	0.25	0.2	0.333333	0.5	0.25	0	0.2	0.428571	0.333333	0.428571	0.555556	0.333333	0.6	0.666667
389	0.6	0.6	0.555556	0.636364	0.5	0.555556	0.777778	0.5	0.538462	0.6	0.666667	0.571429	0.625	0.142857	0.25	0.2	0.333333	0.5	0.25	0	0.2	0.428571	0.333333	0.428571	0.555556	0.333333	0.6	0.666667
390	0.5	0.454545	0.555556	0.636364	0.5	0.555556	0.6	0.6	0.666667	0.5	0.666667	0.692308	0.625	0.142857	0.25	0.2	0.333333	0.5	0.25	0	0.2	0.428571	0.333333	0.428571	0.555556	0.333333	0.6	0.666667
391	0.714286	0.6	0.555556	0.5	0.5	0.555556	0.6	0.5	0.538462	0.6	0.538462	0.571429	0.625	0.142857	0.25	0.2	0.333333	0.5	0.25	0	0.2	0.428571	0.333333	0.428571	0.555556	0.333333	0.6	0.666667
392	0.6	0.6	0.4	0.5	0.714286	0.75	0.6	0.5	0.428571	0.5	0.666667	0.571429	0.625	0.142857	0.25	0.2	0.333333	0.5	0.25	0	0.2	0.428571	0.333333	0.428571	0.555556	0.333333	0.6	0.666667
393	0.5	0.6	0.555556	0.5	0.714286	0.75	0.6	0.5	0.428571	0.5	0.666667	0.692308	0.857143	0.142857	0.25	0.2	0.333333	0.5	0.25	0	0.2	0.428571	0.333333	0.428571	0.555556	0.333333	0.6	0.666667
394	0.6	0.6	0.555556	0.636364	0.714286	0.75	0.6	0.5	0.428571	0.5	0.666667	0.692308	0.625	0.142857	0.25	0.2	0.333333	0.5	0.25	0	0.2	0.428571	0.333333	0.428571	0.75	0.333333	0.6	0.666667
395	0.411765	0.454545	0.555556	0.5	0.714286	0.555556	0.6	0.5	0.538462	0.5	0.538462	0.692308	0.625	0.142857	0.25	0.2	0.333333	0.5	0.25	0	0.2	0.428571	0.333333	0.666667	0.555556	0.333333	0.6	0.666667
396	0.5	0.454545	0.555556	0.5	0.5	0.555556	0.6	0.5	0.428571	0.5	0.538462	0.692308	0.733333	0.142857	0.25	0.2	0.333333	0.5	0.25	0	0.2	0.428571	0.333333	0.428571	0.555556	0.333333	0.6	0.666667
397	0.6	0.6	0.4	0.5	0.5	0.75	0.6	0.5	0.538462	0.5	0.538462	0.692308	0.733333	0.142857	0.25	0.2	0.333333	0.5	0.25	0	0.2	0.428571	0.333333	0.428571	0.555556	0.333333	0.6	0.666667
398	0.411765	0.454545	0.4	0.5	0.5	0.555556	0.6	0.6	0.428571	0.6	0.538462	0.692308	0.733333	0.142857	0.25	0.2	0.333333	0.5	0.25	0	0.2	0.428571	0.333333	0.428571	0.555556	0.333333	0.6	0.666667
399	0.6	0.6	0.4	0.636364	0.714286	0.75	0.6	0.5	0.538462	0.5	0.666667	0.571429	0.625	0.142857	0.25	0.2	0.333333	0.5	0.25	0	0.2	0.428571	0.333333	0.428571	0.555556	0.333333	0.6	0.666667
400	0.5	0.454545	0.555556	0.5	0.714286	0.555556	0.6	0.5	0.538462	0.5	0.538462	0.692308	0.625	0.142857	0.25	0.2	0.333333	0.5	0.25	0	0.2	0.428571	0.333333	0.428571	0.555556	0.333333	0.6	0.666667
401	0.5	0.454545	0.4	0.5	0.714286	0.75	0.6	0.6	0.428571	0.5	0.818182	0.571429	0.625	0.142857	0.25	0.2	0.333333	0.5	0.25	0	0.2	0.428571	0.333333	0.428571	0.555556	0.333333	0.6	0.666667
402	0.333333	0.6	0.555556	0.636364	0.5	0.555556	0.6	0.6	0.428571	0.5	0.538462	0.571429	0.733333	0.142857	0.25	0.2	0.333333	0.5	0.25	0	0.2	0.428571	0.333333	0.428571	0.555556	0.333333	0.6	0.666667
403	0.411765	0.454545	0.4	0.636364	0.5	0.555556	0.6	0.5	0.538462	0.714286	0.538462	0.692308	0.733333	0.142857	0.25	0.2	0.333333	0.5	0.25	0	0.2	0.428571	0.333333	0.428571	0.555556	0.333333	0.6	0.666667
404	0.714286	0.6	0.4	0.5	0.714286	0.555556	0.6	0.5	0.428571	0.5	0.666667	0.692308	0.733333	0.142857	0.25	0.2	0.333333	0.5	0.25	0	0.2	0.428571	0.333333	0.428571	0.555556	0.333333	0.6	0.666667
405	0.411765	0.454545	0.555556	0.636364	0.714286	0.75	0.6	0.6	0.428571	0.6	0.666667	0.571429	0.625	0.142857	0.25	0.2	0.333333	0.5	0.25	0	0.2	0.428571	0.333333	0.428571	0.555556	0.333333	0.6	0.666667
406	0.5	0.454545	0.4	0.5	0.714286	0.555556	0.6	0.6	0.538462	0.5	0.666667	0.692308	0.625	0.142857	0.25	0.2	0.333333	0.5	0.25	0	0.2	0.428571	0.333333	0.428571	0.555556	0.333333	0.6	0.666667
407	0.5	0.454545	0.4	0.636364	0.714286	0.75	0.777778	0.6	0.538462	0.5	0.538462	0.692308	0.733333	0.142857	0.25	0.2	0.333333	0.5	0.25	0	0.2	0.428571	0.333333	0.428571	0.555556	0.333333	0.6	0.666667
408	0.5	0.6	0.4	0.636364	0.714286	0.75	0.777778	0.5	0.428571	0.6	0.666667	0.571429	0.625	0.142857	0.25	0.2	0.333333	0.5	0.25	0	0.2	0.428571	0.333333	0.428571	0.555556	0.333333	0.6	0.666667
409	0.411765	0.6	0.4	0.636364	0.5	0.555556	0.6	0.714286	0.538462	0.5	0.666667	0.571429	0.625	0.142857	0.25	0.2	0.333333	0.5	0.25	0	0.2	0.428571	0.333333	0.428571	0.555556	0.333333	0.6	0.666667
410	0.714286	0.454545	0.555556	0.5	0.714286	0.555556	0.777778	0.5	0.538462	0.6	0.666667	0.692308	0.733333	0.142857	0.25	0.2	0.333333	0.5	0.25	0	0.2	0.428571	0.333333	0.428571	0.555556	0.333333	0.6	0.666667
411	0.411765	0.6	0.555556	0.636364	0.5	0.75	0.6	0.6	0.428571	0.5	0.538462	0.692308	0.625	0.142857	0.25	0.2	0.333333	0.5	0.25	0	0.2	0.428571	0.333333	0.666667	0.555556	0.333333	0.6	0.666667
412	0.411765	0.454545	0.4	0.636364	0.5	0.75	0.6	0.5	0.538462	0.5	0.538462	0.692308	0.625	0.142857	0.25	0.2	0.333333	0.5	0.25	0	0.2	0.428571	0.333333	0.428571	0.555556	0.333333	0.6	0.666667
413	0.5	0.454545	0.555556	0.636364	0.5	0.555556	0.6	0.5	0.538462	0.5	0.538462	0.692308	0.625	0.142857	0.25	0.2	0.333333	0.5	0.25	0	0.2	0.428571	0.333333	0.428571	0.555556	0.333333	0.6	0.666667
414	0.5	0.454545	0.555556	0.636364	0.5	0.555556	0.6	0.6	0.538462	0.6	0.538462	0.833333	0.733333	0.142857	0.25	0.2	0.333333	0.5	0.25	0	0.2	0.428571	0.333333	0.428571	0.555556	0.333333	0.6	0.666667
415	0.333333	0.6	0.4	0.636364	0.5	0.555556	0.777778	0.6	0.538462	0.5	0.666667	0.571429	0.625	0.142857	0.25	0.2	0.333333	0.5	0.25	0	0.2	0.428571	0.333333	0.428571	0.555556	0.333333	0.6	0.666667
416	0.411765	0.454545	0.555556	0.5	0.5	0.555556	0.777778	0.6	0.428571	0.6	0.666667	0.571429	0.857143	0.142857	0.25	0.2	0.333333	0.5	0.25	0	0.2	0.428571	0.333333	0.428571	0.555556	0.333333	0.6	0.666667
417	0.5	0.6	0.4	0.5	0.5	0.555556	0.6	0.5	0.428571	0.6	0.666667	0.571429	0.625	0.142857	0.25	0.2	0.333333	0.5	0.25	0	0.2	0.428571	0.333333	0.428571	0.555556	0.333333	0.6	0.666667
418	0.714286	0.6	0.4	0.636364	0.714286	0.555556	0.6	0.6	0.538462	0.714286	0.666667	0.692308	0.857143	0.142857	0.25	0.2	0.333333	0.5	0.25	0	0.2	0.428571	0.333333	0.428571	0.555556	0.333333	0.6	0.666667
419	0.411765	0.454545	0.555556	0.5	0.714286	0.75	0.6	0.5	0.428571	0.5	0.666667	0.692308	0.625	0.142857	0.25	0.2	0.333333	0.5	0.25	0	0.2	0.428571	0.333333	0.428571	0.555556	0.333333	0.6	0.666667
420	0.846154	0.454545	0.4	0.5	0.714286	0.75	0.6	0.6	0.428571	0.5	0.666667	0.571429	0.625	0.142857	0.25	0.2	0.333333	0.5	0.25	0	0.2	0.428571	0.333333	0.428571	0.555556	0.333333	0.6	0.666667
421	0.5	0.454545	0.555556	0.636364	0.714286	0.75	0.6	0.5	0.538462	0.6	0.666667	0.692308	0.625	0.142857	0.25	0.2	0.333333	0.5	0.25	0	0.2	0.428571	0.333333	0.428571	0.555556	0.333333	0.6	0.666667
422	0.6	0.454545	0.4	0.5	0.5	0.75	0.6	0.6	0.428571	0.5	0.538462	0.571429	0.625	0.142857	0.25	0.2	0.333333	0.5	0.25	0	0.2	0.428571	0.333333	0.428571	0.555556	0.333333	0.6	0.666667
423	0.5	0.6	0.555556	0.636364	0.714286	0.555556	0.777778	0.6	0.428571	0.6	0.538462	0.571429	0.625	0.142857	0.25	0.2	0.333333	0.5	0.25	0	0.2	0.428571	0.333333	0.428571	0.555556	0.333333	0.6	0.666667
424	0.5	0.6	0.4	0.636364	0.714286	0.555556	0.6	0.6	0.428571	0.5	0.538462	0.571429	0.625	0.142857	0.25	0.2	0.333333	0.5	0.25	0	0.2	0.428571	0.333333	0.428571	0.555556	0.333333	0.6	0.666667
425	0.5	0.6	0.4	0.5	0.714286	0.555556	0.6	0.6	0.666667	0.5	0.538462	0.692308	0.625	0.142857	0.25	0.2	0.333333	0.5	0.25	0	0.2	0.428571	0.333333	0.428571	0.555556	0.333333	0.6	0.666667
426	0.5	0.6	0.555556	0.636364	0.5	0.75	0.6	0.5	0.538462	0.5	0.666667	0.571429	0.733333	0.142857	0.25	0.2	0.333333	0.5	0.25	0	0.2	0.428571	0.333333	0.428571	0.555556	0.333333	0.6	0.666667
427	0.5	0.6	0.4	0.636364	0.5	0.555556	0.777778	0.5	0.538462	0.5	0.538462	0.692308	0.733333	0.142857	0.25	0.2	0.333333	0.5	0.25	0	0.2	0.428571	0.333333	0.428571	0.555556	0.333333	0.6	0.666667
428	0.411765	0.454545	0.555556	0.636364	0.714286	0.555556	0.777778	0.5	0.428571	0.5	0.538462	0.571429	0.733333	0.142857	0.25	0.2	0.333333	0.5	0.25	0	0.2	0.428571	0.333333	0.428571	0.555556	0.333333	0.6	0.666667
429	0.6	0.454545	0.4	0.636364	0.714286	0.555556	0.6	0.5	0.538462	0.6	0.538462	0.571429	0.733333	0.142857	0.25	0.2	0.333333	0.5	0.25	0	0.2	0.428571	0.333333	0.428571	0.555556	0.333333	0.6	0.666667
430	0.5	0.454545	0.555556	0.636364	0.5	0.75	0.777778	0.5	0.428571	0.714286	0.666667	0.571429	0.625	0.142857	0.25	0.2	0.333333	0.5	0.25	0	0.2	0.428571	0.333333	0.428571	0.555556	0.333333	0.6	0.666667
431	0.5	0.6	0.4	0.636364	0.5	0.75	0.6	0.5	0.538462	0.5	0.666667	0.692308	0.733333	0.142857	0.25	0.2	0.333333	0.5	0.25	0	0.2	0.428571	0.333333	0.428571	0.555556	0.333333	0.6	0.666667
432	0.5	0.454545	0.4	0.636364	0.5	0.555556	0.6	0.6	0.538462	0.5	0.666667	0.692308	0.733333	0.142857	0.25	0.2	0.333333	0.5	0.25	0	0.2	0.428571	0.333333	0.428571	0.555556	0.333333	0.6	0.666667
433	0.5	0.6	0.555556	0.636364	0.714286	0.75	0.6	0.6	0.538462	0.5	0.666667	0.571429	0.625	0.142857	0.25	0.2	0.333333	0.5	0.25	0	0.2	0.428571	0.333333	0.428571	0.555556	0.333333	0.6	0.666667
434	0.5	0.6	0.555556	0.5	0.714286	0.75	0.6	0.5	0.428571	0.6	0.538462	0.833333	0.857143	0.142857	0.25	0.2	0.333333	0.5	0.25	0	0.2	0.428571	0.333333	0.428571	0.555556	0.333333	0.6	0.666667
435	0.411765	0.454545	0.555556	0.636364	0.5	0.555556	0.6	0.6	0.538462	0.5	0.538462	0.571429	0.733333	0.142857	0.25	0.2	0.333333	0.5	0.25	0	0.2	0.428571	0.333333	0.428571	0.555556	0.333333	0.6	0.666667
436	0.333333	0.454545	0.4	0.636364	0.714286	0.75	0.6	0.6	0.428571	0.5	0.666667	0.571429	0.625	0.142857	0.25	0.2	0.333333	0.5	0.25	0	0.2	0.428571	0.333333	0.428571	0.555556	0.333333	0.6	0.666667
437	0.411765	0.454545	0.4	0.636364	0.714286	0.75	0.6	0.5	0.428571	0.6	0.538462	0.571429	0.733333	0.142857	0.25	0.2	0.333333	0.5	0.25	0	0.2	0.428571	0.333333	0.428571	0.555556	0.333333	0.6	0.666667
438	0.5	0.454545	0.4	0.636364	0.5	0.75	0.6	0.714286	0.538462	0.6	0.666667	0.571429	0.625	0.142857	0.25	0.2	0.333333	0.5	0.25	0	0.2	0.428571	0.333333	0.428571	0.555556	0.333333	0.6	0.666667
439	0.5	0.454545	0.555556	0.5	0.5	0.555556	0.6	0.6	0.428571	0.5	0.666667	0.571429	0.733333	0.142857	0.25	0.2	0.333333	0.5	0.25	0	0.2	0.428571	0.333333	0.428571	0.555556	0.333333	0.6	0.666667
440	0.6	0.454545	0.555556	0.8	0.5	0.75	0.6	0.6	0.428571	0.5	0.666667	0.692308	0.625	0.142857	0.25	0.2	0.333333	0.5	0.25	0	0.2	0.428571	0.333333	0.428571	0.555556	0.333333	0.6	0.666667
441	0.5	0.6	0.555556	0.5	0.714286	0.75	0.6	0.5	0.538462	0.5	0.666667	0.571429	0.625	0.142857	0.25	0.2	0.333333	0.5	0.428571	0	0.2	0.428571	0.333333	0.428571	0.555556	0.333333	0.6	0.666667
442	0.411765	0.6	0.4	0.5	0.5	0.75	0.6	0.6	0.538462	0.5	0.666667	0.571429	0.625	0.142857	0.25	0.2	0.333333	0.5	0.25	0	0.2	0.428571	0.333333	0.428571	0.555556	0.333333	0.6	0.666667
443	0.5	0.454545	0.555556	0.636364	0.5	0.75	0.6	0.6	0.538462	0.6	0.666667	0.692308	0.625	0.142857	0.25	0.2	0.333333	0.5	0.25	0	0.2	0.428571	0.333333	0.428571	0.555556	0.333333	0.6	0.666667
444	0.5	0.454545	0.4	0.636364	0.5	0.75	0.6	0.6	0.666667	0.6	0.538462	0.692308	0.733333	0.142857	0.25	0.2	0.333333	0.5	0.25	0	0.2	0.428571	0.333333	0.428571	0.555556	0.333333	0.6	0.666667
445	0.6	0.454545	0.4	0.5	0.714286	0.555556	0.6	0.6	0.538462	0.6	0.666667	0.571429	0.625	0.142857	0.25	0.2	0.333333	0.5	0.25	0	0.2	0.428571	0.333333	0.428571	0.555556	0.333333	0.6	0.666667
446	0.5	0.6	0.555556	0.636364	0.714286	0.75	0.6	0.6	0.428571	0.5	0.538462	0.571429	0.733333	0.142857	0.25	0.2	0.333333	0.5	0.25	0	0.2	0.428571	0.333333	0.428571	0.555556	0.333333	0.6	0.666667
447	0.5	0.454545	0.555556	0.636364	0.714286	0.555556	0.6	0.5	0.538462	0.6	0.666667	0.692308	0.733333	0.142857	0.25	0.2	0.333333	0.5	0.25	0	0.2	0.428571	0.333333	0.428571	0.555556	0.333333	0.6	0.666667
448	0.5	0.454545	0.4	0.5	0.5	0.75	0.6	0.6	0.538462	0.6	0.538462	0.571429	0.733333	0.142857	0.25	0.2	0.333333	0.5	0.25	0	0.2	0.428571	0.333333	0.428571	0.555556	0.333333	0.6	0.666667
449	0.6	0.6	0.555556	0.5	0.714286	0.555556	0.777778	0.6	0.428571	0.5	0.666667	0.571429	0.625	0.333333	0.25	0.2	0.333333	0.5	0.25	0	0.2	0.428571	0.333333	0.428571	0.555556	0.333333	0.6	0.666667
450	0.6	0.6	0.4	0.5	0.5	0.75	0.6	0.5	0.428571	0.5	0.538462	0.571429	0.733333	0.142857	0.25	0.2	0.333333	0.5	0.25	0	0.2	0.428571	0.333333	0.428571	0.555556	0.333333	0.6	0.666667
451	0.714286	0.454545	0.555556	0.5	0.714286	0.555556	0.6	0.6	0.428571	0.5	0.666667	0.571429	0.625	0.142857	0.25	0.2	0.333333	0.5	0.428571	0	0.2	0.428571	0.333333	0.428571	0.555556	0.333333	0.6	0.666667
452	0.5	0.6	0.4	0.5	0.5	0.555556	0.777778	0.5	0.538462	0.6	0.666667	0.692308	0.733333	0.142857	0.25	0.2	0.333333	0.5	0.25	0	0.2	0.428571	0.333333	0.428571	0.555556	0.333333	0.6	0.666667
453	0.411765	0.454545	0.555556	0.636364	0.5	0.555556	0.6	0.6	0.428571	0.5	0.538462	0.692308	0.733333	0.142857	0.25	0.2	0.333333	0.5	0.25	0	0.2	0.428571	0.333333	0.428571	0.555556	0.333333	0.6	0.666667
454	0.5	0.454545	0.4	0.636364	0.5	0.555556	0.6	0.6	0.538462	0.714286	0.538462	0.692308	0.733333	0.142857	0.25	0.2	0.333333	0.5	0.25	0	0.2	0.428571	0.333333	0.428571	0.555556	0.333333	0.6	0.666667
455	0.411765	0.454545	0.555556	0.5	0.5	0.75	0.777778	0.5	0.428571	0.5	0.666667	0.692308	0.625	0.142857	0.25	0.2	0.333333	0.5	0.25	0	0.2	0.428571	0.333333	0.428571	0.555556	0.333333	0.6	0.666667
456	0.5	0.454545	0.4	0.5	0.5	0.75	0.6	0.6	0.428571	0.5	0.538462	0.571429	0.733333	0.333333	0.25	0.2	0.333333	0.5	0.25	0	0.2	0.428571	0.333333	0.428571	0.75	0.333333	0.6	0.666667
457	0.6	0.6	0.4	0.5	0.714286	0.75	0.6	0.5	0.428571	0.6	0.538462	0.571429	0.625	0.142857	0.25	0.2	0.333333	0.5	0.25	0	0.2	0.428571	0.6	0.428571	0.555556	0.333333	0.6	0.666667
458	0.714286	0.454545	0.555556	0.636364	0.5	0.75	0.6	0.6	0.538462	0.5	0.538462	0.692308	0.625	0.142857	0.25	0.2	0.333333	0.5	0.25	0	0.2	0.428571	0.333333	0.428571	0.555556	0.333333	0.6	0.666667
459	0.411765	0.6	0.4	0.636364	0.714286	0.75	0.6	0.6	0.428571	0.5	0.666667	0.692308	0.857143	0.142857	0.25	0.2	0.333333	0.5	0.25	0	0.2	0.428571	0.333333	0.428571	0.555556	0.333333	0.6	0.666667
460	0.6	0.454545	0.555556	0.5	0.5	0.75	0.6	0.5	0.538462	0.6	0.666667	0.571429	0.625	0.142857	0.25	0.2	0.333333	0.5	0.25	0	0.2	0.428571	0.333333	0.428571	0.555556	0.333333	0.6	0.666667
461	0.6	0.454545	0.555556	0.5	0.714286	0.555556	0.6	0.6	0.666667	0.5	0.666667	0.571429	0.733333	0.142857	0.25	0.2	0.333333	0.5	0.25	0	0.2	0.428571	0.333333	0.428571	0.555556	0.333333	0.6	0.666667
462	0.5	0.454545	0.4	0.5	0.5	0.555556	0.6	0.6	0.428571	0.5	0.666667	0.571429	0.733333	0.142857	0.25	0.2	0.333333	0.5	0.25	0	0.2	0.428571	0.333333	0.428571	0.555556	0.333333	0.6	0.666667
463	0.5	0.454545	0.555556	0.636364	0.5	0.555556	0.777778	0.5	0.538462	0.6	0.818182	0.571429	0.625	0.142857	0.25	0.2	0.333333	0.5	0.25	0	0.2	0.428571	0.333333	0.428571	0.555556	0.333333	0.6	0.666667
464	0.5	0.454545	0.555556	0.636364	0.714286	0.555556	0.777778	0.6	0.538462	0.5	0.666667	0.833333	0.625	0.142857	0.25	0.2	0.333333	0.5	0.25	0	0.2	0.428571	0.333333	0.428571	0.555556	0.333333	0.6	0.666667
465	0.5	0.454545	0.555556	0.636364	0.5	0.75	0.6	0.6	0.428571	0.5	0.666667	0.571429	0.625	0.142857	0.25	0.2	0.333333	0.5	0.25	0	0.2	0.428571	0.333333	0.428571	0.555556	0.333333	0.6	0.666667
466	0.411765	0.6	0.4	0.636364	0.5	0.75	0.6	0.6	0.538462	0.5	0.538462	0.692308	0.733333	0.142857	0.25	0.2	0.333333	0.5	0.25	0	0.2	0.428571	0.333333	0.428571	0.555556	0.333333	0.6	0.666667
467	0.6	0.6	0.555556	0.5	0.714286	0.75	0.6	0.6	0.538462	0.5	0.666667	0.571429	0.625	0.142857	0.25	0.2	0.333333	0.5	0.25	0	0.2	0.428571	0.333333	0.428571	0.555556	0.333333	0.6	0.666667
468	0.6	0.454545	0.4	0.5	0.714286	0.75	0.6	0.6	0.428571	0.5	0.666667	0.571429	0.625	0.142857	0.25	0.2	0.333333	0.5	0.25	0	0.2	0.428571	0.333333	0.428571	0.555556	0.333333	0.6	0.666667
469	0.6	0.6	0.555556	0.636364	0.5	0.75	0.777778	0.5	0.538462	0.5	0.538462	0.833333	0.733333	0.142857	0.25	0.2	0.333333	0.5	0.25	0	0.2	0.428571	0.333333	0.428571	0.555556	0.333333	0.6	0.666667
470	0.5	0.6	0.555556	0.5	0.714286	0.555556	0.6	0.5	0.428571	0.5	0.538462	0.571429	0.625	0.142857	0.25	0.2	0.333333	0.5	0.25	0	0.2	0.428571	0.333333	0.428571	0.555556	0.333333	0.6	0.666667
471	0.6	0.454545	0.4	0.636364	0.5	0.75	0.777778	0.5	0.538462	0.5	0.666667	0.692308	0.625	0.142857	0.25	0.2	0.333333	0.5	0.25	0	0.2	0.428571	0.333333	0.428571	0.555556	0.333333	0.6	0.666667
472	0.5	0.454545	0.555556	0.5	0.5	0.75	0.6	0.5	0.538462	0.5	0.666667	0.692308	0.625	0.142857	0.25	0.2	0.333333	0.5	0.25	0	0.2	0.428571	0.333333	0.428571	0.555556	0.333333	0.6	0.666667
473	0.5	0.454545	0.4	0.5	0.5	0.555556	0.6	0.5	0.428571	0.5	0.538462	0.692308	0.625	0.142857	0.25	0.2	0.333333	0.5	0.25	0	0.2	0.428571	0.333333	0.428571	0.555556	0.333333	0.6	0.666667
474	0.5	0.454545	0.555556	0.636364	0.5	0.555556	0.6	0.5	0.428571	0.5	0.666667	0.571429	0.625	0.142857	0.25	0.2	0.333333	0.5	0.25	0	0.2	0.428571	0.333333	0.428571	0.555556	0.333333	0.6	0.666667
475	0.6	0.454545	0.4	0.636364	0.5	0.555556	0.6	0.5	0.538462	0.5	0.666667	0.692308	0.857143	0.142857	0.25	0.2	0.333333	0.5	0.25	0	0.2	0.428571	0.333333	0.428571	0.555556	0.333333	0.6	0.666667
476	0.411765	0.454545	0.4	0.5	0.714286	0.555556	0.6	0.6	0.538462	0.6	0.666667	0.692308	0.733333	0.142857	0.25	0.2	0.333333	0.5	0.25	0	0.2	0.428571	0.333333	0.428571	0.555556	0.333333	0.6	0.666667
477	0.5	0.454545	0.555556	0.5	0.714286	0.555556	0.6	0.5	0.538462	0.5	0.666667	0.833333	0.625	0.142857	0.25	0.2	0.333333	0.5	0.25	0	0.2	0.428571	0.6	0.428571	0.555556	0.333333	0.6	0.666667
478	0.5	0.454545	0.4	0.5	0.714286	0.555556	0.6	0.6	0.428571	0.5	0.538462	0.692308	0.733333	0.142857	0.25	0.2	0.333333	0.5	0.25	0	0.2	0.428571	0.333333	0.428571	0.555556	0.333333	0.6	0.666667
479	0.6	0.6	0.555556	0.5	0.5	0.75	0.777778	0.6	0.538462	0.6	0.538462	0.692308	0.625	0.142857	0.25	0.2	0.333333	0.5	0.25	0	0.2	0.428571	0.333333	0.428571	0.555556	0.333333	0.6	0.666667
480	0.5	0.6	0.4	0.636364	0.5	0.75	0.777778	0.6	0.428571	0.6	0.538462	0.692308	0.625	0.333333	0.25	0.2	0.333333	0.5	0.25	0	0.2	0.428571	0.333333	0.428571	0.555556	0.333333	0.6	0.666667
481	0.6	0.454545	0.4	0.5	0.5	0.75	0.6	0.6	0.666667	0.5	0.666667	0.692308	0.625	0.142857	0.25	0.2	0.333333	0.5	0.25	0	0.2	0.428571	0.333333	0.428571	0.555556	0.333333	0.6	0.666667
482	0.5	0.6	0.4	0.636364	0.714286	0.75	0.6	0.714286	0.538462	0.5	0.666667	0.571429	0.733333	0.142857	0.25	0.2	0.333333	0.5	0.25	0	0.2	0.428571	0.333333	0.666667	0.555556	0.333333	0.6	0.666667
483	0.411765	0.454545	0.555556	0.636364	0.5	0.75	0.777778	0.5	0.538462	0.5	0.538462	0.692308	0.625	0.142857	0.25	0.2	0.333333	0.5	0.25	0	0.2	0.428571	0.333333	0.428571	0.555556	0.333333	0.6	0.666667
484	0.5	0.454545	0.555556	0.5	0.5	0.75	0.6	0.6	0.538462	0.6	0.538462	0.571429	0.733333	0.142857	0.25	0.2	0.333333	0.5	0.25	0	0.2	0.428571	0.333333	0.428571	0.75	0.333333	0.6	0.666667
485	0.5	0.6	0.4	0.5	0.5	0.555556	0.6	0.6	0.538462	0.6	0.666667	0.833333	0.625	0.142857	0.25	0.2	0.333333	0.5	0.25	0	0.2	0.428571	0.333333	0.428571	0.555556	0.333333	0.6	0.666667
486	0.5	0.454545	0.4	0.5	0.714286	0.75	0.6	0.5	0.538462	0.5	0.666667	0.692308	0.857143	0.142857	0.25	0.2	0.333333	0.5	0.25	0	0.2	0.428571	0.333333	0.428571	0.555556	0.333333	0.6	0.666667
487	0.5	0.454545	0.555556	0.5	0.5	0.555556	0.6	0.5	0.428571	0.6	0.538462	0.692308	0.625	0.142857	0.25	0.2	0.333333	0.5	0.25	0	0.2	0.428571	0.333333	0.428571	0.555556	0.333333	0.6	0.666667
488	0.5	0.6	0.555556	0.636364	0.714286	0.555556	0.6	0.714286	0.538462	0.5	0.538462	0.692308	0.733333	0.142857	0.25	0.2	0.333333	0.5	0.25	0	0.2	0.428571	0.333333	0.428571	0.555556	0.333333	0.6	0.666667
489	0.5	0.6	0.555556	0.636364	0.5	0.555556	0.6	0.6	0.538462	0.6	0.818182	0.571429	0.733333	0.142857	0.25	0.2	0.333333	0.5	0.25	0	0.2	0.428571	0.333333	0.428571	0.555556	0.333333	0.6	0.666667
490	0.5	0.6	0.4	0.5	0.714286	0.555556	0.6	0.5	0.538462	0.5	0.538462	0.692308	0.733333	0.142857	0.25	0.2	0.333333	0.5	0.25	0	0.2	0.428571	0.333333	0.428571	0.555556	0.333333	0.6	0.666667
491	0.5	0.6	0.555556	0.5	0.714286	0.75	0.6	0.5	0.666667	0.5	0.538462	0.571429	0.625	0.142857	0.25	0.2	0.333333	0.5	0.25	0	0.2	0.428571	0.333333	0.428571	0.555556	0.333333	0.6	0.666667
492	0.5	0.6	0.555556	0.636364	0.5	0.555556	0.6	0.6	0.538462	0.6	0.666667	0.692308	0.857143	0.142857	0.25	0.2	0.333333	0.5	0.25	0	0.2	0.428571	0.333333	0.428571	0.555556	0.333333	0.6	0.666667
493	0.411765	0.6	0.555556	0.636364	0.714286	0.555556	0.777778	0.6	0.538462	0.5	0.666667	0.692308	0.733333	0.142857	0.25	0.2	0.333333	0.5	0.25	0	0.2	0.428571	0.333333	0.428571	0.555556	0.333333	0.6	0.666667
494	0.5	0.454545	0.4	0.8	0.714286	0.75	0.6	0.6	0.538462	0.5	0.666667	0.692308	0.733333	0.142857	0.25	0.2	0.333333	0.5	0.25	0	0.2	0.428571	0.333333	0.428571	0.555556	0.333333	0.6	0.666667
495	0.5	0.6	0.4	0.5	0.714286	0.555556	0.6	0.6	0.428571	0.6	0.666667	0.571429	0.733333	0.142857	0.25	0.2	0.333333	0.5	0.25	0	0.2	0.428571	0.333333	0.428571	0.555556	0.333333	0.6	0.666667
496	0.5	0.6	0.4	0.636364	0.5	0.75	0.6	0.5	0.538462	0.6	0.666667	0.571429	0.625	0.142857	0.25	0.2	0.333333	0.5	0.25	0	0.2	0.428571	0.333333	0.428571	0.555556	0.333333	0.6	0.666667
497	0.411765	0.454545	0.555556	0.5	0.714286	0.75	0.6	0.6	0.428571	0.5	0.666667	0.571429	0.625	0.142857	0.25	0.2	0.333333	0.5	0.25	0	0.2	0.428571	0.333333	0.428571	0.555556	0.333333	0.6	0.666667
498	0.5	0.454545	0.4	0.5	0.5	0.75	0.6	0.6	0.428571	0.5	0.538462	0.692308	0.625	0.333333	0.25	0.2	0.333333	0.5	0.25	0	0.2	0.428571	0.333333	0.428571	0.555556	0.333333	0.6	0.666667
499	0.5	0.6	0.4	0.5	0.5	0.75	0.6	0.6	0.428571	0.5	0.818182	0.571429	0.733333	0.142857	0.25	0.2	0.333333	0.5	0.25	0	0.2	0.428571	0.333333	0.428571	0.555556	0.333333	0.6	0.666667
500	0.6	0.6	0.555556	0.5	0.5	0.555556	0.6	0.6	0.538462	0.5	0.538462	0.571429	0.625	0.142857	0.25	0.2	0.333333	0.5	0.428571	0	0.2	0.428571	0.333333	0.428571	0.555556	0.333333	0.6	0.666667
501	0.411765	0.6	0.555556	0.5	0.714286	0.555556	0.6	0.5	0.428571	0.6	0.666667	0.571429	0.625	0.142857	0.25	0.2	0.333333	0.5	0.25	0	0.2	0.428571	0.333333	0.428571	0.555556	0.333333	0.6	0.666667
502	0.5	0.6	0.555556	0.636364	0.5	0.555556	0.6	0.6	0.666667	0.5	0.538462	0.692308	0.733333	0.142857	0.25	0.2	0.333333	0.5	0.25	0	0.2	0.428571	0.333333	0.428571	0.555556	0.333333	0.6	0.666667
503	0.5	0.454545	0.555556	0.5	0.5	0.555556	0.6	0.5	0.428571	0.714286	0.538462	0.833333	0.733333	0.142857	0.25	0.2	0.333333	0.5	0.25	0	0.2	0.428571	0.333333	0.428571	0.555556	0.333333	0.6	0.666667
504	0.411765	0.6	0.555556	0.5	0.714286	0.75	0.777778	0.6	0.538462	0.5	0.666667	0.571429	0.733333	0.142857	0.25	0.2	0.333333	0.5	0.25	0	0.2	0.428571	0.333333	0.428571	0.555556	0.333333	0.6	0.666667
505	0.6	0.6	0.555556	0.5	0.714286	0.555556	0.6	0.6	0.428571	0.5	0.666667	0.692308	0.733333	0.142857	0.25	0.2	0.333333	0.5	0.25	0	0.2	0.428571	0.333333	0.428571	0.555556	0.333333	0.6	0.666667
506	0.5	0.454545	0.4	0.5	0.714286	0.75	0.777778	0.5	0.428571	0.5	0.666667	0.692308	0.733333	0.142857	0.25	0.2	0.333333	0.5	0.25	0	0.2	0.428571	0.333333	0.428571	0.555556	0.333333	0.6	0.666667
507	0.411765	0.6	0.555556	0.5	0.714286	0.555556	0.6	0.714286	0.428571	0.5	0.538462	0.692308	0.625	0.142857	0.25	0.2	0.333333	0.5	0.25	0	0.2	0.428571	0.333333	0.428571	0.555556	0.333333	0.6	0.666667
508	0.5	0.454545	0.4	0.636364	0.5	0.555556	0.6	0.5	0.428571	0.5	0.538462	0.692308	0.733333	0.142857	0.25	0.2	0.333333	0.5	0.25	0	0.2	0.428571	0.333333	0.428571	0.555556	0.333333	0.6	0.666667
509	0.333333	0.454545	0.555556	0.636364	0.5	0.75	0.6	0.6	0.428571	0.6	0.666667	0.571429	0.733333	0.142857	0.25	0.2	0.333333	0.5	0.25	0	0.2	0.428571	0.333333	0.428571	0.555556	0.333333	0.6	0.666667
510	0.6	0.6	0.555556	0.5	0.5	0.555556	0.6	0.5	0.428571	0.5	0.538462	0.571429	0.625	0.142857	0.25	0.2	0.333333	0.5	0.25	0	0.2	0.428571	0.333333	0.428571	0.555556	0.333333	0.6	0.666667
511	0.333333	0.454545	0.555556	0.636364	0.714286	0.555556	0.6	0.5	0.428571	0.5	0.538462	0.571429	0.733333	0.142857	0.25	0.2	0.333333	0.5	0.25	0	0.2	0.428571	0.333333	0.428571	0.555556	0.333333	0.6	0.666667
512	0.411765	0.6	0.555556	0.636364	0.714286	0.555556	0.777778	0.5	0.428571	0.5	0.538462	0.571429	0.733333	0.142857	0.25	0.2	0.333333	0.5	0.25	0	0.2	0.428571	0.333333	0.428571	0.555556	0.333333	0.6	0.666667
513	0.5	0.454545	0.4	0.636364	0.714286	0.555556	0.6	0.6	0.538462	0.6	0.666667	0.571429	0.625	0.142857	0.25	0.2	0.333333	0.5	0.25	0	0.2	0.428571	0.333333	0.428571	0.555556	0.333333	0.6	0.666667
514	0.6	0.454545	0.4	0.5	0.5	0.555556	0.777778	0.6	0.538462	0.5	0.666667	0.833333	0.733333	0.142857	0.25	0.2	0.333333	0.5	0.25	0	0.2	0.428571	0.333333	0.428571	0.555556	0.333333	0.6	0.666667
515	0.714286	0.454545	0.4	0.636364	0.5	0.75	0.6	0.6	0.428571	0.5	0.666667	0.692308	0.733333	0.333333	0.25	0.2	0.333333	0.5	0.25	0	0.2	0.428571	0.333333	0.428571	0.555556	0.333333	0.6	0.666667
516	0.714286	0.6	0.555556	0.5	0.5	0.75	0.6	0.6	0.428571	0.5	0.538462	0.571429	0.733333	0.142857	0.25	0.2	0.333333	0.5	0.25	0	0.2	0.428571	0.333333	0.428571	0.555556	0.333333	0.6	0.666667
517	0.6	0.454545	0.4	0.5	0.5	0.75	0.6	0.5	0.538462	0.5	0.538462	0.692308	0.625	0.142857	0.25	0.2	0.333333	0.5	0.25	0	0.2	0.428571	0.333333	0.428571	0.555556	0.333333	0.6	0.666667
518	0.6	0.454545	0.555556	0.636364	0.714286	0.555556	0.6	0.6	0.428571	0.5	0.538462	0.692308	0.733333	0.142857	0.25	0.2	0.333333	0.5	0.25	0	0.2	0.428571	0.333333	0.428571	0.555556	0.333333	0.6	0.666667
519	0.411765	0.454545	0.555556	0.636364	0.714286	0.75	0.6	0.6	0.538462	0.5	0.666667	0.692308	0.733333	0.142857	0.25	0.2	0.333333	0.5	0.25	0	0.2	0.428571	0.333333	0.428571	0.555556	0.333333	0.6	0.666667
520	0.6	0.454545	0.555556	0.5	0.714286	0.555556	0.6	0.5	0.428571	0.5	0.666667	0.692308	0.625	0.142857	0.25	0.2	0.333333	0.5	0.25	0	0.2	0.428571	0.333333	0.666667	0.555556	0.333333	0.6	0.666667
521	0.5	0.454545	0.555556	0.636364	0.5	0.75	0.6	0.5	0.428571	0.5	0.538462	0.692308	0.625	0.142857	0.25	0.2	0.333333	0.5	0.25	0	0.2	0.428571	0.333333	0.428571	0.555556	0.333333	0.6	0.666667
522	0.333333	0.6	0.4	0.636364	0.5	0.75	0.777778	0.5	0.538462	0.6	0.538462	0.571429	0.733333	0.142857	0.25	0.2	0.333333	0.5	0.25	0	0.2	0.428571	0.333333	0.428571	0.555556	0.333333	0.6	0.666667
523	0.6	0.454545	0.555556	0.5	0.5	0.555556	0.6	0.5	0.428571	0.6	0.666667	0.692308	0.625	0.142857	0.25	0.2	0.333333	0.5	0.25	0	0.2	0.428571	0.333333	0.428571	0.555556	0.333333	0.6	0.666667
524	0.6	0.6	0.555556	0.5	0.714286	0.75	0.6	0.5	0.428571	0.6	0.666667	0.571429	0.625	0.142857	0.25	0.2	0.333333	0.5	0.25	0	0.2	0.428571	0.333333	0.428571	0.555556	0.333333	0.6	0.666667
525	0.5	0.454545	0.555556	0.5	0.5	0.555556	0.777778	0.6	0.428571	0.5	0.666667	0.833333	0.625	0.142857	0.25	0.2	0.333333	0.5	0.25	0	0.2	0.428571	0.333333	0.428571	0.555556	0.333333	0.6	0.666667
526	0.6	0.6	0.555556	0.5	0.5	0.75	0.6	0.5	0.538462	0.6	0.538462	0.692308	0.625	0.142857	0.25	0.2	0.333333	0.5	0.25	0	0.2	0.428571	0.333333	0.428571	0.555556	0.333333	0.6	0.666667
527	0.5	0.6	0.4	0.636364	0.714286	0.75	0.6	0.5	0.428571	0.5	0.538462	0.833333	0.625	0.333333	0.25	0.2	0.333333	0.5	0.25	0	0.2	0.428571	0.333333	0.428571	0.555556	0.333333	0.6	0.666667
528	0.411765	0.454545	0.555556	0.636364	0.5	0.555556	0.777778	0.6	0.428571	0.714286	0.538462	0.571429	0.733333	0.142857	0.25	0.2	0.333333	0.5	0.25	0	0.2	0.428571	0.333333	0.428571	0.555556	0.333333	0.6	0.666667
529	0.411765	0.454545	0.4	0.636364	0.714286	0.75	0.6	0.5	0.538462	0.6	0.538462	0.571429	0.625	0.142857	0.25	0.2	0.333333	0.5	0.25	0	0.2	0.428571	0.333333	0.428571	0.555556	0.333333	0.6	0.666667
530	0.5	0.454545	0.555556	0.636364	0.5	0.555556	0.6	0.714286	0.538462	0.5	0.538462	0.692308	0.733333	0.142857	0.25	0.2	0.333333	0.5	0.25	0	0.2	0.428571	0.333333	0.428571	0.555556	0.333333	0.6	0.666667
531	0.411765	0.6	0.555556	0.636364	0.5	0.75	0.6	0.5	0.538462	0.5	0.818182	0.571429	0.625	0.142857	0.25	0.2	0.333333	0.5	0.25	0	0.2	0.428571	0.333333	0.428571	0.555556	0.333333	0.6	0.666667
532	0.5	0.6	0.4	0.5	0.5	0.75	0.6	0.6	0.428571	0.5	0.538462	0.571429	0.625	0.142857	0.25	0.2	0.333333	0.5	0.25	0	0.2	0.428571	0.333333	0.428571	0.555556	0.333333	0.6	0.666667
533	0.714286	0.6	0.4	0.5	0.714286	0.555556	0.6	0.6	0.538462	0.714286	0.666667	0.833333	0.625	0.142857	0.25	0.2	0.333333	0.5	0.25	0	0.2	0.428571	0.333333	0.428571	0.555556	0.333333	0.6	0.666667
534	0.5	0.454545	0.4	0.636364	0.714286	0.555556	0.6	0.5	0.538462	0.846154	0.538462	0.692308	0.625	0.142857	0.25	0.2	0.333333	0.5	0.25	0	0.2	0.428571	0.333333	0.428571	0.555556	0.333333	0.6	0.666667
535	0.5	0.454545	0.555556	0.636364	0.5	0.555556	0.6	0.6	0.538462	0.5	0.666667	0.692308	0.625	0.142857	0.25	0.2	0.333333	0.5	0.25	0	0.2	0.428571	0.333333	0.428571	0.555556	0.333333	0.6	0.666667
536	0.5	0.454545	0.555556	0.5	0.5	0.75	0.6	0.6	0.538462	0.5	0.538462	0.571429	0.733333	0.142857	0.25	0.2	0.333333	0.5	0.25	0	0.2	0.428571	0.333333	0.428571	0.555556	0.333333	0.6	0.666667
537	0.6	0.6	0.4	0.636364	0.5	0.555556	0.6	0.6	0.538462	0.6	0.538462	0.571429	0.625	0.142857	0.25	0.2	0.333333	0.5	0.25	0	0.2	0.428571	0.333333	0.428571	0.555556	0.333333	0.6	0.666667
538	0.714286	0.454545	0.4	0.5	0.714286	0.555556	0.777778	0.6	0.538462	0.6	0.538462	0.692308	0.625	0.142857	0.25	0.2	0.333333	0.5	0.25	0	0.2	0.428571	0.333333	0.428571	0.555556	0.333333	0.6	0.666667
539	0.6	0.454545	0.4	0.636364	0.5	0.75	0.6	0.6	0.538462	0.5	0.538462	0.571429	0.625	0.142857	0.25	0.2	0.333333	0.5	0.25	0	0.2	0.428571	0.333333	0.428571	0.555556	0.333333	0.6	0.666667
540	0.411765	0.6	0.4	0.636364	0.714286	0.75	0.6	0.6	0.538462	0.5	0.666667	0.571429	0.625	0.142857	0.25	0.2	0.333333	0.5	0.25	0	0.2	0.428571	0.333333	0.428571	0.555556	0.333333	0.6	0.666667
541	0.6	0.6	0.4	0.5	0.5	0.555556	0.6	0.5	0.538462	0.5	0.538462	0.692308	0.625	0.142857	0.25	0.2	0.333333	0.5	0.25	0	0.2	0.428571	0.333333	0.428571	0.555556	0.333333	0.6	0.666667
542	0.333333	0.6	0.555556	0.5	0.5	0.75	0.6	0.5	0.428571	0.5	0.538462	0.571429	0.857143	0.142857	0.25	0.2	0.333333	0.5	0.428571	0	0.2	0.428571	0.333333	0.428571	0.555556	0.333333	0.6	0.666667
543	0.411765	0.454545	0.4	0.5	0.5	0.555556	0.6	0.5	0.538462	0.6	0.666667	0.692308	0.733333	0.142857	0.25	0.2	0.333333	0.5	0.25	0	0.2	0.428571	0.333333	0.428571	0.555556	0.333333	0.6	0.666667
544	0.411765	0.6	0.555556	0.636364	0.5	0.555556	0.6	0.5	0.666667	0.5	0.538462	0.692308	0.733333	0.142857	0.25	0.2	0.333333	0.5	0.25	0	0.2	0.428571	0.333333	0.428571	0.555556	0.333333	0.6	0.666667
545	0.411765	0.6	0.555556	0.5	0.714286	0.555556	0.6	0.6	0.538462	0.5	0.666667	0.571429	0.733333	0.142857	0.25	0.2	0.333333	0.5	0.25	0	0.2	0.428571	0.333333	0.428571	0.555556	0.333333	0.6	0.666667
546	0.411765	0.6	0.4	0.5	0.714286	0.555556	0.6	0.5	0.538462	0.5	0.538462	0.571429	0.733333	0.142857	0.25	0.2	0.333333	0.5	0.25	0	0.2	0.428571	0.333333	0.428571	0.555556	0.333333	0.6	0.666667
547	0.6	0.6	0.555556	0.5	0.5	0.555556	0.6	0.6	0.538462	0.5	0.666667	0.692308	0.733333	0.142857	0.25	0.2	0.333333	0.5	0.25	0	0.2	0.428571	0.333333	0.428571	0.555556	0.333333	0.6	0.666667
548	0.6	0.6	0.4	0.636364	0.714286	0.75	0.6	0.6	0.428571	0.5	0.666667	0.571429	0.733333	0.142857	0.25	0.2	0.333333	0.5	0.25	0	0.2	0.428571	0.333333	0.428571	0.555556	0.333333	0.6	0.666667
549	0.6	0.454545	0.4	0.636364	0.5	0.555556	0.6	0.6	0.428571	0.6	0.538462	0.692308	0.625	0.142857	0.25	0.2	0.333333	0.5	0.25	0	0.2	0.428571	0.333333	0.428571	0.555556	0.333333	0.6	0.666667
550	0.411765	0.454545	0.555556	0.5	0.5	0.555556	0.6	0.5	0.428571	0.6	0.666667	0.692308	0.733333	0.142857	0.25	0.2	0.333333	0.5	0.25	0	0.2	0.428571	0.333333	0.428571	0.555556	0.333333	0.6	0.666667
551	0.714286	0.454545	0.555556	0.636364	0.714286	0.75	0.6	0.5	0.428571	0.6	0.538462	0.571429	0.733333	0.142857	0.25	0.2	0.333333	0.5	0.25	0	0.2	0.428571	0.333333	0.428571	0.555556	0.333333	0.6	0.666667
552	0.5	0.454545	0.555556	0.636364	0.714286	0.555556	0.777778	0.6	0.538462	0.5	0.666667	0.692308	0.625	0.142857	0.25	0.2	0.333333	0.5	0.25	0	0.2	0.428571	0.333333	0.428571	0.555556	0.333333	0.6	0.666667
553	0.6	0.6	0.555556	0.5	0.5	0.555556	0.6	0.5	0.428571	0.6	0.538462	0.692308	0.733333	0.142857	0.25	0.2	0.333333	0.5	0.25	0	0.2	0.428571	0.333333	0.428571	0.555556	0.333333	0.6	0.666667
554	0.411765	0.454545	0.4	0.5	0.5	0.75	0.6	0.714286	0.538462	0.5	0.666667	0.571429	0.625	0.142857	0.25	0.2	0.333333	0.5	0.25	0	0.2	0.428571	0.333333	0.428571	0.555556	0.333333	0.6	0.666667
555	0.411765	0.6	0.4	0.636364	0.714286	0.75	0.6	0.5	0.428571	0.5	0.666667	0.571429	0.733333	0.142857	0.25	0.2	0.333333	0.5	0.25	0	0.2	0.428571	0.333333	0.428571	0.555556	0.333333	0.6	0.666667
556	0.714286	0.454545	0.555556	0.5	0.714286	0.555556	0.6	0.5	0.538462	0.5	0.666667	0.571429	0.733333	0.142857	0.25	0.2	0.333333	0.5	0.25	0	0.2	0.428571	0.333333	0.428571	0.555556	0.333333	0.6	0.666667
557	0.6	0.454545	0.555556	0.636364	0.714286	0.75	0.777778	0.6	0.428571	0.5	0.666667	0.571429	0.625	0.142857	0.25	0.2	0.333333	0.5	0.25	0	0.2	0.428571	0.333333	0.428571	0.555556	0.333333	0.6	0.666667
558	0.411765	0.6	0.4	0.636364	0.714286	0.75	0.6	0.5	0.538462	0.5	0.666667	0.692308	0.625	0.142857	0.25	0.2	0.333333	0.5	0.25	0	0.2	0.428571	0.333333	0.428571	0.555556	0.333333	0.6	0.666667
559	0.333333	0.6	0.4	0.5	0.714286	0.555556	0.6	0.6	0.428571	0.5	0.538462	0.692308	0.625	0.142857	0.25	0.2	0.333333	0.5	0.25	0	0.2	0.428571	0.333333	0.428571	0.555556	0.333333	0.6	0.666667
560	0.5	0.6	0.4	0.5	0.714286	0.75	0.6	0.714286	0.538462	0.5	0.538462	0.692308	0.625	0.142857	0.25	0.2	0.333333	0.5	0.25	0	0.2	0.428571	0.333333	0.428571	0.555556	0.333333	0.6	0.666667
561	0.5	0.454545	0.4	0.5	0.714286	0.555556	0.6	0.6	0.538462	0.5	0.538462	0.571429	0.733333	0.142857	0.25	0.2	0.333333	0.5	0.25	0	0.2	0.428571	0.333333	0.428571	0.555556	0.333333	0.6	0.666667
562	0.6	0.454545	0.555556	0.5	0.714286	0.555556	0.6	0.5	0.428571	0.6	0.666667	0.571429	0.733333	0.142857	0.25	0.2	0.333333	0.5	0.25	0	0.2	0.428571	0.333333	0.428571	0.555556	0.333333	0.6	0.666667
563	0.5	0.454545	0.555556	0.5	0.714286	0.75	0.6	0.6	0.428571	0.5	0.666667	0.692308	0.733333	0.142857	0.25	0.2	0.333333	0.5	0.25	0	0.2	0.428571	0.333333	0.428571	0.555556	0.333333	0.6	0.666667
564	0.6	0.454545	0.4	0.636364	0.5	0.75	0.6	0.5	0.538462	0.5	0.538462	0.571429	0.625	0.142857	0.25	0.2	0.333333	0.5	0.25	0	0.2	0.428571	0.333333	0.428571	0.555556	0.333333	0.6	0.666667
565	0.411765	0.6	0.555556	0.636364	0.714286	0.75	0.6	0.6	0.428571	0.6	0.666667	0.692308	0.733333	0.142857	0.25	0.2	0.333333	0.5	0.25	0	0.2	0.428571	0.333333	0.428571	0.555556	0.333333	0.6	0.666667
566	0.411765	0.454545	0.555556	0.5	0.714286	0.75	0.6	0.5	0.428571	0.5	0.538462	0.692308	0.857143	0.142857	0.25	0.2	0.333333	0.5	0.25	0	0.2	0.428571	0.333333	0.428571	0.555556	0.333333	0.6	0.666667
567	0.411765	0.454545	0.4	0.5	0.714286	0.555556	0.6	0.5	0.538462	0.5	0.538462	0.571429	0.733333	0.142857	0.25	0.2	0.333333	0.5	0.25	0	0.2	0.428571	0.333333	0.428571	0.555556	0.333333	0.6	0.666667
568	0.5	0.454545	0.4	0.636364	0.5	0.75	0.6	0.6	0.538462	0.5	0.666667	0.833333	0.733333	0.142857	0.25	0.2	0.333333	0.5	0.25	0	0.2	0.428571	0.333333	0.428571	0.555556	0.333333	0.6	0.666667
569	0.5	0.454545	0.4	0.636364	0.714286	0.555556	0.777778	0.6	0.428571	0.5	0.666667	0.692308	0.625	0.142857	0.25	0.2	0.333333	0.5	0.25	0	0.2	0.428571	0.333333	0.428571	0.555556	0.333333	0.6	0.666667
570	0.6	0.6	0.555556	0.636364	0.5	0.75	0.6	0.5	0.428571	0.5	0.666667	0.692308	0.733333	0.142857	0.25	0.2	0.333333	0.5	0.25	0	0.2	0.428571	0.333333	0.428571	0.555556	0.333333	0.6	0.666667
571	0.714286	0.454545	0.555556	0.636364	0.5	0.75	0.6	0.6	0.428571	0.5	0.666667	0.571429	0.625	0.142857	0.25	0.2	0.333333	0.5	0.25	0	0.2	0.428571	0.333333	0.428571	0.555556	0.333333	0.6	0.666667
572	0.6	0.6	0.4	0.636364	0.714286	0.75	0.6	0.6	0.428571	0.6	0.666667	0.833333	0.625	0.142857	0.25	0.2	0.333333	0.5	0.25	0	0.2	0.428571	0.333333	0.428571	0.555556	0.333333	0.6	0.666667
573	0.5	0.454545	0.555556	0.636364	0.714286	0.75	0.6	0.5	0.538462	0.5	0.666667	0.692308	0.733333	0.142857	0.25	0.2	0.333333	0.5	0.25	0	0.2	0.428571	0.333333	0.428571	0.555556	0.333333	0.6	0.666667
574	0.5	0.6	0.4	0.636364	0.5	0.555556	0.6	0.5	0.538462	0.5	0.666667	0.692308	0.625	0.142857	0.25	0.2	0.333333	0.5	0.25	0	0.2	0.428571	0.333333	0.428571	0.555556	0.333333	0.6	0.666667
575	0.411765	0.454545	0.4	0.5	0.5	0.75	0.6	0.5	0.538462	0.5	0.666667	0.692308	0.733333	0.142857	0.25	0.2	0.333333	0.5	0.25	0	0.2	0.428571	0.333333	0.428571	0.555556	0.333333	0.6	0.666667
576	0.411765	0.6	0.555556	0.636364	0.5	0.75	0.777778	0.6	0.428571	0.5	0.666667	0.571429	0.733333	0.142857	0.25	0.2	0.333333	0.5	0.25	0	0.2	0.428571	0.333333	0.428571	0.555556	0.333333	0.6	0.666667
577	0.5	0.6	0.4	0.5	0.714286	0.75	0.6	0.5	0.538462	0.5	0.538462	0.692308	0.625	0.142857	0.25	0.2	0.333333	0.5	0.25	0	0.2	0.428571	0.333333	0.428571	0.555556	0.333333	0.6	0.666667
578	0.5	0.454545	0.4	0.636364	0.5	0.75	0.6	0.5	0.428571	0.5	0.538462	0.692308	0.625	0.142857	0.25	0.2	0.333333	0.5	0.25	0	0.2	0.428571	0.333333	0.428571	0.555556	0.333333	0.6	0.666667
579	0.6	0.454545	0.555556	0.636364	0.714286	0.75	0.777778	0.6	0.428571	0.5	0.538462	0.571429	0.625	0.142857	0.25	0.2	0.333333	0.5	0.25	0	0.2	0.428571	0.333333	0.428571	0.555556	0.333333	0.6	0.666667
580	0.5	0.454545	0.555556	0.5	0.714286	0.555556	0.777778	0.6	0.538462	0.5	0.538462	0.571429	0.733333	0.142857	0.25	0.2	0.333333	0.5	0.25	0	0.2	0.428571	0.333333	0.428571	0.555556	0.333333	0.6	0.666667
581	0.411765	0.6	0.555556	0.5	0.714286	0.75	0.6	0.5	0.538462	0.5	0.538462	0.571429	0.733333	0.142857	0.25	0.2	0.333333	0.5	0.25	0	0.2	0.428571	0.333333	0.428571	0.555556	0.333333	0.6	0.666667
582	0.411765	0.454545	0.555556	0.5	0.5	0.75	0.6	0.5	0.428571	0.6	0.666667	0.692308	0.733333	0.142857	0.25	0.2	0.333333	0.5	0.25	0	0.2	0.428571	0.333333	0.428571	0.555556	0.333333	0.6	0.666667
583	0.5	0.454545	0.555556	0.636364	0.5	0.75	0.6	0.6	0.538462	0.5	0.666667	0.571429	0.733333	0.142857	0.25	0.2	0.333333	0.5	0.25	0	0.2	0.428571	0.333333	0.428571	0.555556	0.333333	0.6	0.666667
584	0.6	0.454545	0.555556	0.636364	0.5	0.555556	0.6	0.6	0.666667	0.5	0.666667	0.571429	0.625	0.333333	0.25	0.2	0.333333	0.5	0.25	0	0.2	0.428571	0.333333	0.428571	0.555556	0.333333	0.6	0.666667
585	0.5	0.454545	0.555556	0.636364	0.714286	0.75	0.6	0.6	0.666667	0.5	0.666667	0.692308	0.733333	0.142857	0.25	0.2	0.333333	0.5	0.25	0	0.2	0.428571	0.333333	0.428571	0.555556	0.333333	0.6	0.666667
586	0.333333	0.6	0.4	0.5	0.714286	0.75	0.6	0.6	0.538462	0.6	0.538462	0.571429	0.733333	0.333333	0.25	0.2	0.333333	0.5	0.25	0	0.2	0.428571	0.333333	0.428571	0.555556	0.333333	0.6	0.666667
587	0.714286	0.454545	0.555556	0.636364	0.714286	0.555556	0.6	0.5	0.538462	0.5	0.538462	0.571429	0.733333	0.142857	0.25	0.2	0.333333	0.5	0.25	0	0.2	0.428571	0.333333	0.428571	0.75	0.333333	0.6	0.666667
588	0.411765	0.6	0.555556	0.636364	0.5	0.75	0.6	0.6	0.538462	0.6	0.666667	0.833333	0.733333	0.142857	0.25	0.2	0.333333	0.5	0.25	0	0.2	0.428571	0.333333	0.428571	0.555556	0.333333	0.6	0.666667
589	0.5	0.454545	0.4	0.636364	0.714286	0.75	0.6	0.6	0.538462	0.5	0.666667	0.571429	0.625	0.142857	0.25	0.2	0.333333	0.5	0.25	0	0.2	0.428571	0.333333	0.428571	0.555556	0.333333	0.6	0.666667
590	0.714286	0.6	0.555556	0.5	0.5	0.75	0.6	0.5	0.538462	0.5	0.666667	0.571429	0.625	0.142857	0.25	0.2	0.333333	0.5	0.25	0	0.2	0.428571	0.333333	0.428571	0.555556	0.333333	0.6	0.666667
591	0.411765	0.6	0.4	0.5	0.714286	0.555556	0.6	0.6	0.538462	0.5	0.666667	0.692308	0.625	0.142857	0.25	0.2	0.333333	0.5	0.25	0	0.2	0.428571	0.333333	0.428571	0.555556	0.333333	0.6	0.666667
592	0.411765	0.454545	0.555556	0.636364	0.5	0.75	0.6	0.5	0.428571	0.6	0.538462	0.692308	0.733333	0.142857	0.25	0.2	0.333333	0.5	0.25	0	0.2	0.428571	0.333333	0.428571	0.555556	0.333333	0.6	0.666667
593	0.714286	0.6	0.555556	0.5	0.5	0.75	0.6	0.6	0.538462	0.6	0.666667	0.692308	0.733333	0.142857	0.25	0.2	0.333333	0.5	0.25	0	0.2	0.428571	0.333333	0.428571	0.555556	0.333333	0.6	0.666667
594	0.411765	0.6	0.4	0.636364	0.5	0.75	0.6	0.5	0.538462	0.6	0.666667	0.571429	0.857143	0.142857	0.25	0.2	0.333333	0.5	0.25	0	0.2	0.428571	0.333333	0.428571	0.555556	0.333333	0.6	0.666667
595	0.5	0.6	0.555556	0.636364	0.5	0.75	0.6	0.6	0.538462	0.6	0.666667	0.692308	0.733333	0.142857	0.25	0.2	0.333333	0.5	0.25	0	0.2	0.428571	0.333333	0.428571	0.555556	0.333333	0.6	0.666667
596	0.5	0.6	0.555556	0.5	0.5	0.555556	0.6	0.6	0.428571	0.5	0.538462	0.571429	0.625	0.142857	0.25	0.2	0.333333	0.5	0.25	0	0.2	0.428571	0.333333	0.428571	0.555556	0.333333	0.6	0.666667
597	0.333333	0.6	0.555556	0.5	0.5	0.75	0.6	0.5	0.428571	0.6	0.666667	0.571429	0.857143	0.142857	0.25	0.2	0.333333	0.5	0.25	0	0.2	0.428571	0.333333	0.428571	0.555556	0.333333	0.6	0.666667
598	0.411765	0.6	0.4	0.636364	0.714286	0.555556	0.6	0.5	0.538462	0.6	0.538462	0.571429	0.733333	0.142857	0.25	0.2	0.333333	0.5	0.25	0	0.2	0.428571	0.333333	0.428571	0.555556	0.333333	0.6	0.666667
599	0.6	0.454545	0.555556	0.5	0.714286	0.555556	0.6	0.6	0.428571	0.6	0.538462	0.571429	0.625	0.333333	0.25	0.2	0.333333	0.5	0.25	0	0.2	0.428571	0.6	0.428571	0.555556	0.333333	0.6	0.666667
600	0.5	0.6	0.4	0.5	0.5	0.555556	0.6	0.6	0.428571	0.6	0.818182	0.571429	0.733333	0.142857	0.25	0.2	0.333333	0.5	0.25	0	0.2	0.428571	0.333333	0.428571	0.555556	0.333333	0.6	0.666667
601	0.5	0.6	0.4	0.5	0.5	0.555556	0.6	0.6	0.538462	0.6	0.538462	0.692308	0.733333	0.142857	0.25	0.2	0.333333	0.5	0.25	0	0.2	0.428571	0.333333	0.428571	0.555556	0.333333	0.6	0.666667
602	0.714286	0.454545	0.555556	0.5	0.5	0.555556	0.6	0.5	0.538462	0.5	0.666667	0.692308	0.733333	0.142857	0.25	0.2	0.333333	0.5	0.25	0	0.2	0.428571	0.333333	0.428571	0.555556	0.333333	0.6	0.666667
603	0.411765	0.454545	0.4	0.5	0.5	0.555556	0.6	0.5	0.428571	0.5	0.818182	0.692308	0.733333	0.142857	0.25	0.2	0.333333	0.5	0.25	0	0.2	0.428571	0.333333	0.428571	0.555556	0.333333	0.6	0.666667
604	0.411765	0.454545	0.555556	0.636364	0.714286	0.555556	0.777778	0.5	0.428571	0.6	0.666667	0.571429	0.857143	0.142857	0.25	0.2	0.333333	0.5	0.25	0	0.2	0.428571	0.333333	0.666667	0.555556	0.333333	0.6	0.666667
605	0.6	0.454545	0.555556	0.5	0.714286	0.75	0.6	0.6	0.538462	0.5	0.538462	0.571429	0.625	0.142857	0.25	0.2	0.333333	0.5	0.428571	0	0.2	0.428571	0.333333	0.428571	0.555556	0.333333	0.6	0.666667
606	0.6	0.6	0.555556	0.5	0.714286	0.75	0.6	0.5	0.538462	0.5	0.666667	0.692308	0.733333	0.142857	0.25	0.2	0.333333	0.5	0.25	0	0.2	0.428571	0.333333	0.428571	0.555556	0.333333	0.6	0.666667
607	0.5	0.454545	0.4	0.636364	0.5	0.555556	0.6	0.6	0.538462	0.5	0.666667	0.692308	0.733333	0.142857	0.25	0.2	0.333333	0.5	0.25	0	0.2	0.428571	0.333333	0.428571	0.555556	0.333333	0.6	0.666667
608	0.6	0.6	0.555556	0.5	0.714286	0.75	0.6	0.5	0.538462	0.5	0.666667	0.692308	0.733333	0.142857	0.25	0.2	0.333333	0.5	0.25	0	0.2	0.428571	0.333333	0.428571	0.555556	0.333333	0.6	0.666667
609	0.6	0.6	0.4	0.5	0.714286	0.75	0.6	0.5	0.538462	0.714286	0.538462	0.692308	0.733333	0.142857	0.25	0.2	0.333333	0.5	0.25	0	0.2	0.428571	0.6	0.428571	0.555556	0.333333	0.6	0.666667
610	0.5	0.6	0.555556	0.636364	0.714286	0.75	0.777778	0.5	0.538462	0.6	0.538462	0.692308	0.625	0.142857	0.25	0.2	0.333333	0.5	0.25	0	0.2	0.428571	0.333333	0.428571	0.555556	0.333333	0.6	0.666667
611	0.6	0.454545	0.555556	0.5	0.5	0.75	0.6	0.6	0.428571	0.5	0.666667	0.692308	0.625	0.142857	0.25	0.2	0.333333	0.5	0.25	0	0.2	0.428571	0.333333	0.428571	0.555556	0.333333	0.6	0.666667
612	0.5	0.454545	0.555556	0.5	0.714286	0.75	0.6	0.6	0.428571	0.5	0.666667	0.571429	0.857143	0.142857	0.25	0.2	0.333333	0.5	0.25	0	0.2	0.428571	0.333333	0.428571	0.555556	0.333333	0.6	0.666667
613	0.714286	0.454545	0.555556	0.5	0.714286	0.75	0.6	0.5	0.538462	0.5	0.666667	0.692308	0.733333	0.142857	0.25	0.2	0.333333	0.5	0.25	0	0.2	0.428571	0.333333	0.428571	0.555556	0.333333	0.6	0.666667
614	0.6	0.6	0.555556	0.636364	0.714286	0.555556	0.6	0.6	0.428571	0.5	0.666667	0.571429	0.733333	0.142857	0.428571	0.2	0.333333	0.5	0.25	0	0.2	0.428571	0.333333	0.428571	0.555556	0.333333	0.6	0.666667
615	0.6	0.454545	0.4	0.5	0.5	0.75	0.6	0.5	0.538462	0.5	0.818182	0.571429	0.625	0.142857	0.25	0.2	0.333333	0.5	0.25	0	0.2	0.428571	0.333333	0.428571	0.555556	0.333333	0.6	0.666667
616	0.5	0.6	0.555556	0.636364	0.5	0.555556	0.6	0.6	0.538462	0.5	0.538462	0.692308	0.625	0.142857	0.25	0.2	0.333333	0.5	0.25	0	0.2	0.428571	0.333333	0.428571	0.555556	0.333333	0.6	0.666667
617	0.5	0.6	0.4	0.636364	0.714286	0.75	0.6	0.6	0.428571	0.714286	0.538462	0.571429	0.733333	0.142857	0.25	0.2	0.333333	0.5	0.25	0	0.2	0.428571	0.333333	0.428571	0.555556	0.333333	0.6	0.666667
618	0.5	0.6	0.555556	0.636364	0.5	0.75	0.777778	0.6	0.538462	0.6	0.538462	0.692308	0.733333	0.142857	0.25	0.2	0.333333	0.5	0.25	0	0.2	0.428571	0.333333	0.428571	0.555556	0.333333	0.6	0.666667
619	0.411765	0.6	0.555556	0.636364	0.5	0.555556	0.6	0.5	0.538462	0.6	0.666667	0.692308	0.733333	0.142857	0.25	0.2	0.333333	0.5	0.25	0	0.2	0.428571	0.333333	0.428571	0.555556	0.333333	0.6	0.666667
620	0.6	0.454545	0.4	0.636364	0.714286	0.75	0.777778	0.6	0.428571	0.5	0.666667	0.571429	0.733333	0.142857	0.25	0.2	0.333333	0.5	0.25	0	0.2	0.428571	0.333333	0.428571	0.555556	0.333333	0.6	0.666667
621	0.411765	0.6	0.4	0.636364	0.5	0.75	0.6	0.5	0.428571	0.5	0.666667	0.571429	0.625	0.142857	0.25	0.2	0.333333	0.5	0.25	0	0.2	0.428571	0.333333	0.428571	0.555556	0.333333	0.6	0.666667
622	0.411765	0.454545	0.4	0.636364	0.5	0.555556	0.6	0.6	0.538462	0.6	0.666667	0.692308	0.733333	0.142857	0.25	0.2	0.333333	0.5	0.25	0	0.2	0.428571	0.333333	0.428571	0.555556	0.333333	0.6	0.666667
623	0.5	0.6	0.555556	0.636364	0.714286	0.75	0.777778	0.5	0.538462	0.5	0.666667	0.571429	0.733333	0.142857	0.25	0.2	0.333333	0.5	0.25	0	0.2	0.428571	0.333333	0.428571	0.555556	0.333333	0.6	0.666667
624	0.5	0.454545	0.4	0.636364	0.5	0.555556	0.777778	0.6	0.538462	0.6	0.666667	0.692308	0.625	0.142857	0.25	0.2	0.333333	0.5	0.25	0	0.2	0.428571	0.333333	0.428571	0.555556	0.333333	0.6	0.666667
625	0.411765	0.6	0.4	0.636364	0.714286	0.555556	0.6	0.6	0.428571	0.5	0.666667	0.571429	0.625	0.142857	0.25	0.2	0.333333	0.5	0.25	0	0.2	0.428571	0.333333	0.428571	0.555556	0.333333	0.6	0.666667
626	0.411765	0.454545	0.4	0.5	0.714286	0.75	0.6	0.6	0.428571	0.5	0.666667	0.571429	0.625	0.142857	0.25	0.2	0.333333	0.5	0.25	0	0.2	0.428571	0.333333	0.428571	0.555556	0.333333	0.6	0.666667
627	0.411765	0.6	0.555556	0.636364	0.714286	0.75	0.6	0.5	0.538462	0.6	0.538462	0.833333	0.625	0.142857	0.25	0.2	0.333333	0.5	0.25	0	0.2	0.428571	0.6	0.428571	0.555556	0.333333	0.6	0.666667
628	0.411765	0.6	0.4	0.5	0.5	0.555556	0.6	0.6	0.428571	0.5	0.538462	0.692308	0.733333	0.142857	0.25	0.2	0.333333	0.5	0.25	0	0.2	0.428571	0.333333	0.428571	0.555556	0.333333	0.6	0.666667
629	0.5	0.454545	0.555556	0.5	0.5	0.555556	0.6	0.714286	0.538462	0.6	0.538462	0.833333	0.733333	0.142857	0.25	0.2	0.333333	0.5	0.25	0	0.2	0.428571	0.333333	0.428571	0.555556	0.333333	0.6	0.666667
630	0.714286	0.454545	0.4	0.636364	0.5	0.555556	0.6	0.6	0.428571	0.6	0.538462	0.692308	0.733333	0.142857	0.25	0.2	0.333333	0.5	0.25	0	0.2	0.428571	0.333333	0.666667	0.555556	0.333333	0.6	0.666667
631	0.5	0.6	0.4	0.636364	0.714286	0.555556	0.777778	0.6	0.428571	0.5	0.538462	0.571429	0.625	0.142857	0.25	0.2	0.333333	0.5	0.25	0	0.2	0.428571	0.333333	0.428571	0.555556	0.333333	0.6	0.666667
632	0.714286	0.6	0.4	0.5	0.714286	0.555556	0.6	0.6	0.428571	0.5	0.666667	0.571429	0.733333	0.142857	0.25	0.2	0.333333	0.5	0.25	0	0.2	0.428571	0.333333	0.428571	0.555556	0.333333	0.6	0.666667
633	0.5	0.454545	0.4	0.636364	0.714286	0.555556	0.6	0.5	0.428571	0.714286	0.538462	0.571429	0.625	0.142857	0.25	0.2	0.333333	0.5	0.25	0	0.2	0.428571	0.333333	0.428571	0.555556	0.333333	0.6	0.666667
634	0.6	0.454545	0.555556	0.636364	0.5	0.555556	0.777778	0.6	0.428571	0.5	0.666667	0.692308	0.625	0.142857	0.25	0.2	0.333333	0.5	0.25	0	0.2	0.428571	0.333333	0.428571	0.555556	0.333333	0.6	0.666667
635	0.411765	0.454545	0.4	0.636364	0.714286	0.555556	0.6	0.5	0.428571	0.5	0.538462	0.833333	0.733333	0.142857	0.25	0.2	0.333333	0.5	0.25	0	0.2	0.428571	0.333333	0.428571	0.555556	0.333333	0.6	0.666667
636	0.714286	0.454545	0.555556	0.636364	0.714286	0.555556	0.777778	0.6	0.666667	0.6	0.666667	0.692308	0.857143	0.333333	0.25	0.2	0.333333	0.5	0.25	0	0.2	0.428571	0.333333	0.428571	0.555556	0.333333	0.6	0.666667
637	0.6	0.454545	0.4	0.5	0.5	0.555556	0.6	0.6	0.538462	0.5	0.666667	0.571429	0.625	0.142857	0.25	0.2	0.333333	0.5	0.25	0	0.2	0.428571	0.6	0.428571	0.555556	0.333333	0.6	0.666667
638	0.411765	0.454545	0.4	0.636364	0.714286	0.75	0.6	0.5	0.428571	0.5	0.538462	0.692308	0.733333	0.142857	0.25	0.2	0.333333	0.5	0.25	0	0.2	0.428571	0.333333	0.428571	0.555556	0.333333	0.6	0.666667
639	0.411765	0.6	0.555556	0.636364	0.5	0.75	0.6	0.5	0.538462	0.5	0.666667	0.692308	0.733333	0.142857	0.25	0.2	0.333333	0.5	0.25	0	0.2	0.428571	0.333333	0.428571	0.555556	0.333333	0.6	0.666667
640	0.5	0.454545	0.4	0.5	0.5	0.555556	0.6	0.5	0.538462	0.5	0.666667	0.571429	0.625	0.142857	0.25	0.2	0.333333	0.5	0.25	0	0.2	0.428571	0.333333	0.428571	0.555556	0.333333	0.6	0.666667
641	0.411765	0.454545	0.555556	0.636364	0.714286	0.75	0.6	0.5	0.538462	0.5	0.666667	0.571429	0.625	0.142857	0.25	0.2	0.333333	0.5	0.25	0	0.2	0.428571	0.333333	0.428571	0.555556	0.333333	0.6	0.666667
642	0.6	0.454545	0.4	0.5	0.5	0.555556	0.6	0.5	0.428571	0.5	0.538462	0.692308	0.733333	0.142857	0.25	0.2	0.333333	0.5	0.25	0	0.2	0.428571	0.333333	0.428571	0.555556	0.333333	0.6	0.666667
643	0.411765	0.454545	0.555556	0.636364	0.5	0.75	0.6	0.6	0.428571	0.5	0.538462	0.571429	0.625	0.142857	0.25	0.2	0.333333	0.5	0.25	0	0.2	0.428571	0.333333	0.428571	0.555556	0.333333	0.6	0.666667
644	0.5	0.454545	0.555556	0.5	0.714286	0.555556	0.777778	0.6	0.538462	0.5	0.538462	0.571429	0.625	0.142857	0.25	0.2	0.333333	0.5	0.25	0	0.2	0.428571	0.333333	0.428571	0.555556	0.333333	0.6	0.666667
645	0.5	0.6	0.4	0.5	0.5	0.555556	0.6	0.6	0.538462	0.6	0.538462	0.692308	0.733333	0.142857	0.25	0.2	0.333333	0.5	0.25	0	0.2	0.428571	0.333333	0.428571	0.555556	0.333333	0.6	0.666667
646	0.5	0.6	0.555556	0.636364	0.5	0.75	0.6	0.6	0.428571	0.6	0.666667	0.571429	0.625	0.142857	0.25	0.2	0.333333	0.5	0.25	0	0.2	0.428571	0.333333	0.428571	0.555556	0.333333	0.6	0.666667
647	0.5	0.454545	0.555556	0.5	0.714286	0.555556	0.777778	0.5	0.538462	0.5	0.666667	0.571429	0.625	0.142857	0.25	0.2	0.333333	0.5	0.25	0	0.2	0.428571	0.333333	0.428571	0.555556	0.333333	0.6	0.666667
648	0.411765	0.6	0.555556	0.636364	0.5	0.555556	0.6	0.5	0.538462	0.6	0.666667	0.692308	0.733333	0.142857	0.25	0.2	0.333333	0.5	0.25	0	0.2	0.428571	0.333333	0.428571	0.555556	0.333333	0.6	0.666667
649	0.411765	0.6	0.4	0.636364	0.714286	0.75	0.6	0.714286	0.538462	0.6	0.538462	0.571429	0.857143	0.142857	0.25	0.2	0.333333	0.5	0.25	0	0.2	0.428571	0.333333	0.428571	0.555556	0.333333	0.6	0.666667
650	0.5	0.454545	0.555556	0.5	0.714286	0.555556	0.777778	0.6	0.428571	0.5	0.538462	0.692308	0.625	0.142857	0.25	0.2	0.333333	0.5	0.25	0	0.2	0.428571	0.333333	0.428571	0.555556	0.333333	0.6	0.666667
651	0.411765	0.6	0.4	0.5	0.714286	0.555556	0.6	0.5	0.538462	0.6	0.538462	0.571429	0.625	0.142857	0.25	0.2	0.333333	0.5	0.25	0	0.2	0.428571	0.333333	0.428571	0.555556	0.333333	0.6	0.666667
652	0.5	0.6	0.4	0.5	0.714286	0.555556	0.6	0.5	0.538462	0.6	0.538462	0.833333	0.857143	0.142857	0.25	0.2	0.333333	0.5	0.25	0	0.2	0.428571	0.333333	0.428571	0.555556	0.333333	0.6	0.666667
653	0.333333	0.6	0.4	0.5	0.714286	0.75	0.6	0.6	0.538462	0.6	0.666667	0.571429	0.733333	0.142857	0.25	0.2	0.333333	0.5	0.25	0	0.2	0.428571	0.333333	0.428571	0.555556	0.333333	0.6	0.666667
654	0.333333	0.6	0.4	0.636364	0.5	0.75	0.6	0.5	0.538462	0.5	0.666667	0.692308	0.625	0.142857	0.25	0.2	0.333333	0.5	0.25	0	0.2	0.428571	0.333333	0.428571	0.555556	0.333333	0.6	0.666667
655	0.714286	0.454545	0.4	0.5	0.714286	0.555556	0.6	0.5	0.428571	0.5	0.538462	0.833333	0.733333	0.142857	0.25	0.2	0.333333	0.5	0.25	0	0.2	0.428571	0.333333	0.428571	0.555556	0.333333	0.6	0.666667
656	0.411765	0.454545	0.555556	0.636364	0.714286	0.555556	0.6	0.6	0.538462	0.5	0.666667	0.692308	0.857143	0.142857	0.25	0.2	0.333333	0.5	0.25	0	0.2	0.428571	0.333333	0.428571	0.555556	0.333333	0.6	0.666667
657	0.714286	0.454545	0.4	0.636364	0.5	0.75	0.777778	0.5	0.538462	0.5	0.538462	0.571429	0.625	0.142857	0.25	0.2	0.333333	0.5	0.25	0	0.2	0.428571	0.333333	0.428571	0.555556	0.333333	0.6	0.666667
658	0.6	0.6	0.4	0.5	0.5	0.75	0.6	0.6	0.666667	0.5	0.538462	0.692308	0.625	0.142857	0.25	0.2	0.333333	0.5	0.25	0	0.2	0.428571	0.333333	0.428571	0.555556	0.333333	0.6	0.666667
659	0.411765	0.454545	0.4	0.636364	0.714286	0.75	0.6	0.6	0.538462	0.5	0.666667	0.692308	0.625	0.142857	0.25	0.2	0.333333	0.5	0.25	0	0.2	0.428571	0.333333	0.428571	0.555556	0.333333	0.6	0.666667
660	0.5	0.454545	0.555556	0.8	0.5	0.75	0.6	0.5	0.538462	0.6	0.666667	0.571429	0.625	0.142857	0.25	0.2	0.333333	0.5	0.25	0	0.2	0.428571	0.333333	0.428571	0.555556	0.333333	0.6	0.666667
661	0.5	0.454545	0.555556	0.636364	0.5	0.75	0.6	0.5	0.538462	0.5	0.666667	0.571429	0.733333	0.142857	0.25	0.2	0.333333	0.5	0.25	0	0.2	0.428571	0.333333	0.428571	0.555556	0.333333	0.6	0.666667
662	0.411765	0.6	0.4	0.5	0.714286	0.75	0.6	0.6	0.538462	0.5	0.538462	0.571429	0.733333	0.142857	0.25	0.2	0.333333	0.5	0.25	0	0.2	0.428571	0.333333	0.428571	0.555556	0.333333	0.6	0.666667
663	0.5	0.454545	0.4	0.5	0.714286	0.555556	0.777778	0.6	0.428571	0.6	0.538462	0.692308	0.857143	0.142857	0.25	0.2	0.333333	0.5	0.25	0	0.2	0.428571	0.333333	0.428571	0.555556	0.333333	0.6	0.666667
664	0.6	0.454545	0.555556	0.5	0.5	0.555556	0.777778	0.6	0.538462	0.5	0.666667	0.692308	0.733333	0.142857	0.25	0.2	0.333333	0.5	0.25	0	0.2	0.428571	0.333333	0.428571	0.555556	0.333333	0.6	0.666667
665	0.411765	0.6	0.555556	0.636364	0.5	0.555556	0.6	0.714286	0.428571	0.5	0.666667	0.692308	0.733333	0.142857	0.25	0.2	0.333333	0.5	0.25	0	0.2	0.428571	0.333333	0.428571	0.555556	0.333333	0.6	0.666667
666	0.5	0.6	0.4	0.636364	0.5	0.555556	0.6	0.5	0.538462	0.5	0.538462	0.571429	0.625	0.142857	0.25	0.2	0.333333	0.5	0.25	0	0.2	0.428571	0.333333	0.428571	0.555556	0.333333	0.6	0.666667
667	0.411765	0.454545	0.4	0.5	0.5	0.75	0.6	0.6	0.428571	0.6	0.666667	0.692308	0.733333	0.142857	0.25	0.2	0.333333	0.5	0.25	0	0.2	0.428571	0.333333	0.428571	0.555556	0.333333	0.6	0.666667
668	0.5	0.6	0.4	0.636364	0.5	0.555556	0.6	0.6	0.538462	0.6	0.666667	0.571429	0.625	0.142857	0.25	0.2	0.333333	0.5	0.25	0	0.2	0.428571	0.333333	0.428571	0.555556	0.333333	0.6	0.666667
669	0.333333	0.454545	0.555556	0.636364	0.5	0.75	0.6	0.5	0.538462	0.5	0.666667	0.692308	0.733333	0.142857	0.25	0.2	0.333333	0.5	0.25	0	0.2	0.428571	0.333333	0.428571	0.555556	0.333333	0.6	0.666667
670	0.5	0.454545	0.555556	0.636364	0.5	0.75	0.6	0.5	0.428571	0.5	0.666667	0.692308	0.733333	0.142857	0.25	0.2	0.333333	0.5	0.25	0	0.2	0.428571	0.333333	0.428571	0.555556	0.333333	0.6	0.666667
671	0.333333	0.6	0.4	0.636364	0.714286	0.555556	0.777778	0.5	0.538462	0.5	0.538462	0.571429	0.625	0.142857	0.25	0.2	0.333333	0.5	0.25	0	0.2	0.428571	0.333333	0.428571	0.555556	0.333333	0.6	0.666667
672	0.5	0.454545	0.555556	0.5	0.714286	0.75	0.777778	0.5	0.428571	0.6	0.666667	0.571429	0.625	0.142857	0.25	0.2	0.333333	0.5	0.25	0	0.2	0.428571	0.333333	0.428571	0.75	0.333333	0.6	0.666667
673	0.411765	0.454545	0.555556	0.5	0.5	0.555556	0.777778	0.6	0.428571	0.6	0.818182	0.571429	0.625	0.142857	0.25	0.2	0.333333	0.5	0.25	0	0.2	0.428571	0.333333	0.428571	0.555556	0.333333	0.6	0.666667
674	0.5	0.454545	0.4	0.5	0.714286	0.555556	0.6	0.5	0.428571	0.5	0.538462	0.571429	0.733333	0.142857	0.25	0.2	0.333333	0.5	0.25	0	0.2	0.428571	0.333333	0.428571	0.555556	0.333333	0.6	0.666667
675	0.5	0.454545	0.4	0.636364	0.714286	0.555556	0.6	0.5	0.428571	0.5	0.666667	0.692308	0.625	0.142857	0.25	0.2	0.333333	0.5	0.25	0	0.2	0.428571	0.333333	0.428571	0.555556	0.333333	0.6	0.666667
676	0.411765	0.454545	0.4	0.636364	0.714286	0.555556	0.6	0.5	0.538462	0.6	0.538462	0.692308	0.625	0.142857	0.25	0.2	0.333333	0.5	0.428571	0	0.2	0.428571	0.333333	0.428571	0.555556	0.333333	0.6	0.666667
677	0.5	0.6	0.4	0.5	0.714286	0.75	0.6	0.6	0.428571	0.5	0.818182	0.692308	0.733333	0.142857	0.25	0.2	0.333333	0.5	0.25	0	0.2	0.428571	0.333333	0.428571	0.555556	0.333333	0.6	0.666667
678	0.5	0.454545	0.4	0.636364	0.5	0.555556	0.6	0.6	0.538462	0.5	0.538462	0.692308	0.733333	0.142857	0.25	0.2	0.333333	0.5	0.25	0	0.2	0.428571	0.333333	0.428571	0.555556	0.333333	0.6	0.666667
679	0.333333	0.6	0.4	0.5	0.5	0.75	0.6	0.6	0.666667	0.6	0.538462	0.692308	0.625	0.142857	0.25	0.2	0.333333	0.5	0.25	0	0.2	0.428571	0.333333	0.428571	0.555556	0.333333	0.6	0.666667
680	0.411765	0.6	0.4	0.5	0.5	0.555556	0.6	0.5	0.538462	0.6	0.538462	0.692308	0.733333	0.142857	0.25	0.2	0.333333	0.5	0.25	0	0.2	0.428571	0.333333	0.428571	0.555556	0.333333	0.6	0.666667
681	0.6	0.6	0.555556	0.636364	0.5	0.75	0.777778	0.6	0.428571	0.5	0.666667	0.692308	0.733333	0.142857	0.25	0.2	0.333333	0.5	0.25	0	0.2	0.428571	0.333333	0.428571	0.555556	0.333333	0.6	0.666667
682	0.6	0.6	0.555556	0.5	0.714286	0.75	0.777778	0.5	0.538462	0.5	0.538462	0.571429	0.625	0.142857	0.25	0.2	0.333333	0.5	0.25	0	0.2	0.428571	0.333333	0.428571	0.555556	0.333333	0.6	0.666667
683	0.6	0.454545	0.4	0.5	0.714286	0.555556	0.6	0.6	0.428571	0.5	0.666667	0.571429	0.733333	0.142857	0.25	0.2	0.333333	0.5	0.25	0	0.2	0.428571	0.333333	0.428571	0.555556	0.333333	0.6	0.666667
684	0.6	0.6	0.555556	0.636364	0.5	0.75	0.777778	0.5	0.428571	0.5	0.818182	0.692308	0.733333	0.142857	0.25	0.2	0.333333	0.5	0.25	0	0.2	0.428571	0.333333	0.428571	0.555556	0.333333	0.6	0.666667
685	0.411765	0.454545	0.555556	0.636364	0.714286	0.555556	0.6	0.6	0.428571	0.6	0.538462	0.571429	0.733333	0.142857	0.25	0.2	0.333333	0.5	0.25	0	0.2	0.428571	0.333333	0.428571	0.555556	0.333333	0.6	0.666667
686	0.333333	0.454545	0.4	0.636364	0.714286	0.75	0.6	0.5	0.538462	0.5	0.538462	0.571429	0.733333	0.142857	0.25	0.2	0.333333	0.5	0.25	0	0.2	0.428571	0.333333	0.428571	0.555556	0.333333	0.6	0.666667
687	0.5	0.6	0.4	0.5	0.5	0.75	0.6	0.6	0.428571	0.6	0.538462	0.692308	0.857143	0.142857	0.25	0.2	0.333333	0.5	0.25	0	0.2	0.428571	0.333333	0.666667	0.555556	0.333333	0.6	0.666667
688	0.6	0.454545	0.555556	0.636364	0.714286	0.75	0.6	0.5	0.428571	0.5	0.538462	0.571429	0.733333	0.142857	0.25	0.2	0.333333	0.5	0.25	0	0.2	0.428571	0.333333	0.428571	0.555556	0.333333	0.6	0.666667
689	0.5	0.6	0.555556	0.5	0.714286	0.555556	0.6	0.6	0.428571	0.5	0.818182	0.571429	0.625	0.142857	0.25	0.2	0.333333	0.5	0.25	0	0.2	0.428571	0.333333	0.428571	0.555556	0.333333	0.6	0.666667
690	0.6	0.6	0.4	0.636364	0.5	0.75	0.6	0.6	0.666667	0.6	0.666667	0.571429	0.625	0.142857	0.25	0.2	0.333333	0.5	0.25	0	0.2	0.428571	0.333333	0.428571	0.555556	0.333333	0.6	0.666667
691	0.411765	0.6	0.555556	0.636364	0.5	0.555556	0.777778	0.6	0.538462	0.5	0.538462	0.692308	0.625	0.142857	0.25	0.2	0.333333	0.5	0.25	0	0.2	0.428571	0.333333	0.428571	0.555556	0.333333	0.6	0.666667
692	0.5	0.454545	0.555556	0.5	0.5	0.555556	0.6	0.714286	0.538462	0.6	0.538462	0.833333	0.625	0.142857	0.25	0.2	0.333333	0.5	0.25	0	0.2	0.428571	0.333333	0.428571	0.555556	0.333333	0.6	0.666667
693	0.411765	0.6	0.555556	0.5	0.5	0.75	0.6	0.6	0.428571	0.5	0.538462	0.692308	0.625	0.142857	0.25	0.2	0.333333	0.5	0.25	0	0.2	0.428571	0.333333	0.428571	0.555556	0.333333	0.6	0.666667
694	0.6	0.6	0.4	0.5	0.714286	0.75	0.6	0.5	0.538462	0.5	0.538462	0.692308	0.625	0.142857	0.25	0.2	0.333333	0.5	0.25	0	0.2	0.428571	0.333333	0.428571	0.555556	0.333333	0.6	0.666667
695	0.5	0.454545	0.555556	0.8	0.714286	0.75	0.777778	0.5	0.428571	0.5	0.666667	0.571429	0.625	0.142857	0.25	0.2	0.333333	0.5	0.25	0	0.2	0.428571	0.333333	0.428571	0.555556	0.333333	0.6	0.666667
696	0.6	0.454545	0.4	0.636364	0.714286	0.555556	0.777778	0.6	0.428571	0.5	0.666667	0.571429	0.733333	0.142857	0.25	0.2	0.333333	0.5	0.25	0	0.2	0.428571	0.333333	0.428571	0.555556	0.333333	0.6	0.666667
697	0.5	0.454545	0.555556	0.5	0.714286	0.555556	0.6	0.6	0.538462	0.5	0.538462	0.692308	0.733333	0.142857	0.25	0.2	0.333333	0.5	0.25	0	0.2	0.428571	0.333333	0.666667	0.555556	0.333333	0.6	0.666667
698	0.333333	0.454545	0.555556	0.636364	0.714286	0.555556	0.6	0.5	0.538462	0.5	0.666667	0.692308	0.625	0.142857	0.25	0.2	0.333333	0.5	0.25	0	0.2	0.428571	0.333333	0.428571	0.555556	0.333333	0.6	0.666667
699	0.6	0.454545	0.4	0.636364	0.714286	0.75	0.6	0.5	0.538462	0.5	0.538462	0.692308	0.625	0.142857	0.25	0.2	0.333333	0.5	0.25	0	0.2	0.428571	0.333333	0.428571	0.555556	0.333333	0.6	0.666667
700	0.5	0.6	0.4	0.636364	0.714286	0.555556	0.777778	0.6	0.428571	0.5	0.666667	0.692308	0.625	0.142857	0.25	0.2	0.333333	0.5	0.25	0	0.2	0.428571	0.333333	0.428571	0.555556	0.333333	0.6	0.666667
701	0.6	0.6	0.555556	0.5	0.714286	0.75	0.777778	0.5	0.428571	0.6	0.538462	0.571429	0.733333	0.142857	0.25	0.2	0.333333	0.5	0.25	0	0.2	0.428571	0.333333	0.428571	0.555556	0.333333	0.6	0.666667
702	0.6	0.454545	0.4	0.5	0.714286	0.75	0.777778	0.6	0.666667	0.5	0.538462	0.692308	0.733333	0.142857	0.25	0.2	0.333333	0.5	0.25	0	0.2	0.428571	0.333333	0.428571	0.555556	0.333333	0.6	0.666667
703	0.5	0.454545	0.4	0.5	0.714286	0.75	0.6	0.6	0.428571	0.5	0.538462	0.692308	0.625	0.142857	0.25	0.2	0.333333	0.5	0.25	0	0.2	0.428571	0.333333	0.428571	0.555556	0.333333	0.6	0.666667
704	0.5	0.6	0.555556	0.5	0.5	0.75	0.6	0.714286	0.538462	0.5	0.538462	0.571429	0.733333	0.142857	0.25	0.2	0.333333	0.5	0.25	0	0.2	0.428571	0.333333	0.428571	0.555556	0.333333	0.6	0.666667
705	0.6	0.454545	0.555556	0.5	0.5	0.555556	0.6	0.5	0.538462	0.5	0.666667	0.692308	0.625	0.142857	0.25	0.2	0.333333	0.5	0.25	0	0.2	0.428571	0.333333	0.428571	0.555556	0.333333	0.6	0.666667
706	0.5	0.6	0.555556	0.636364	0.714286	0.555556	0.777778	0.6	0.428571	0.5	0.666667	0.692308	0.733333	0.142857	0.25	0.2	0.333333	0.5	0.25	0	0.2	0.428571	0.333333	0.428571	0.555556	0.333333	0.6	0.666667
707	0.5	0.454545	0.555556	0.5	0.714286	0.75	0.6	0.5	0.538462	0.6	0.666667	0.692308	0.733333	0.142857	0.25	0.2	0.333333	0.5	0.25	0	0.2	0.428571	0.333333	0.428571	0.75	0.333333	0.6	0.666667
708	0.6	0.6	0.555556	0.5	0.5	0.555556	0.6	0.6	0.538462	0.5	0.538462	0.692308	0.625	0.142857	0.25	0.2	0.333333	0.5	0.25	0	0.2	0.428571	0.333333	0.428571	0.555556	0.333333	0.6	0.666667
709	0.333333	0.6	0.555556	0.5	0.5	0.75	0.777778	0.5	0.428571	0.6	0.666667	0.692308	0.733333	0.142857	0.25	0.2	0.333333	0.5	0.25	0	0.2	0.428571	0.333333	0.428571	0.555556	0.333333	0.6	0.666667
710	0.411765	0.6	0.555556	0.636364	0.5	0.555556	0.6	0.6	0.428571	0.6	0.666667	0.571429	0.625	0.142857	0.25	0.2	0.333333	0.5	0.25	0	0.2	0.428571	0.333333	0.428571	0.555556	0.333333	0.6	0.666667
711	0.411765	0.6	0.555556	0.5	0.5	0.75	0.6	0.714286	0.428571	0.5	0.666667	0.692308	0.625	0.333333	0.25	0.2	0.333333	0.5	0.25	0	0.2	0.428571	0.333333	0.428571	0.555556	0.333333	0.6	0.666667
712	0.6	0.454545	0.4	0.636364	0.714286	0.75	0.777778	0.5	0.428571	0.5	0.538462	0.692308	0.733333	0.142857	0.25	0.2	0.333333	0.5	0.25	0	0.2	0.428571	0.333333	0.428571	0.555556	0.333333	0.6	0.666667
713	0.5	0.454545	0.4	0.5	0.5	0.75	0.777778	0.6	0.538462	0.5	0.538462	0.692308	0.625	0.142857	0.25	0.2	0.333333	0.5	0.25	0	0.2	0.428571	0.333333	0.428571	0.555556	0.333333	0.6	0.666667
714	0.5	0.6	0.4	0.636364	0.5	0.555556	0.6	0.6	0.428571	0.6	0.666667	0.692308	0.625	0.142857	0.25	0.2	0.333333	0.5	0.25	0	0.2	0.428571	0.333333	0.428571	0.555556	0.333333	0.6	0.666667
715	0.6	0.454545	0.4	0.5	0.714286	0.75	0.6	0.6	0.428571	0.5	0.538462	0.692308	0.733333	0.142857	0.25	0.2	0.333333	0.5	0.25	0	0.2	0.428571	0.333333	0.428571	0.555556	0.333333	0.6	0.666667
716	0.333333	0.454545	0.4	0.636364	0.714286	0.555556	0.6	0.5	0.538462	0.5	0.666667	0.571429	0.625	0.142857	0.25	0.2	0.333333	0.5	0.25	0	0.2	0.428571	0.333333	0.428571	0.555556	0.333333	0.6	0.666667
717	0.6	0.454545	0.555556	0.636364	0.5	0.75	0.777778	0.6	0.428571	0.5	0.538462	0.692308	0.733333	0.142857	0.25	0.2	0.333333	0.5	0.25	0	0.2	0.428571	0.333333	0.428571	0.555556	0.333333	0.6	0.666667
718	0.411765	0.6	0.555556	0.5	0.714286	0.75	0.6	0.6	0.538462	0.6	0.666667	0.571429	0.625	0.142857	0.25	0.2	0.333333	0.5	0.25	0	0.2	0.428571	0.333333	0.428571	0.555556	0.333333	0.6	0.666667
719	0.411765	0.6	0.4	0.636364	0.714286	0.75	0.777778	0.6	0.428571	0.5	0.666667	0.692308	0.625	0.142857	0.25	0.2	0.333333	0.5	0.25	0	0.2	0.428571	0.333333	0.428571	0.555556	0.333333	0.6	0.666667
720	0.5	0.454545	0.4	0.636364	0.5	0.75	0.6	0.6	0.538462	0.5	0.538462	0.692308	0.625	0.142857	0.25	0.2	0.333333	0.5	0.25	0	0.2	0.428571	0.333333	0.428571	0.555556	0.333333	0.6	0.666667
721	0.5	0.454545	0.555556	0.636364	0.714286	0.555556	0.6	0.5	0.428571	0.6	0.666667	0.571429	0.733333	0.142857	0.25	0.2	0.333333	0.5	0.25	0	0.2	0.428571	0.333333	0.428571	0.555556	0.333333	0.6	0.666667
722	0.5	0.6	0.4	0.636364	0.5	0.555556	0.6	0.5	0.538462	0.5	0.666667	0.571429	0.625	0.142857	0.25	0.2	0.333333	0.5	0.25	0	0.2	0.428571	0.333333	0.428571	0.555556	0.333333	0.6	0.666667
723	0.5	0.454545	0.555556	0.636364	0.714286	0.555556	0.6	0.6	0.428571	0.5	0.538462	0.692308	0.733333	0.333333	0.25	0.2	0.333333	0.5	0.25	0	0.2	0.428571	0.333333	0.428571	0.555556	0.333333	0.6	0.666667
724	0.333333	0.454545	0.4	0.5	0.714286	0.555556	0.6	0.5	0.428571	0.6	0.818182	0.692308	0.625	0.142857	0.25	0.2	0.333333	0.5	0.25	0	0.2	0.428571	0.333333	0.428571	0.555556	0.333333	0.6	0.666667
725	0.714286	0.454545	0.555556	0.5	0.5	0.555556	0.777778	0.5	0.538462	0.6	0.538462	0.692308	0.733333	0.142857	0.25	0.2	0.333333	0.5	0.25	0	0.2	0.428571	0.333333	0.428571	0.555556	0.333333	0.6	0.666667
726	0.6	0.6	0.555556	0.5	0.714286	0.75	0.6	0.6	0.428571	0.6	0.666667	0.571429	0.733333	0.142857	0.25	0.2	0.333333	0.5	0.25	0	0.2	0.428571	0.6	0.428571	0.555556	0.333333	0.6	0.666667
727	0.714286	0.6	0.4	0.636364	0.714286	0.555556	0.777778	0.5	0.538462	0.5	0.666667	0.571429	0.733333	0.333333	0.25	0.2	0.333333	0.5	0.25	0	0.2	0.428571	0.333333	0.428571	0.555556	0.333333	0.6	0.666667
728	0.411765	0.454545	0.555556	0.5	0.5	0.555556	0.777778	0.6	0.428571	0.6	0.666667	0.571429	0.625	0.142857	0.25	0.2	0.333333	0.5	0.25	0	0.2	0.428571	0.333333	0.428571	0.555556	0.333333	0.6	0.666667
729	0.5	0.454545	0.4	0.636364	0.5	0.555556	0.6	0.5	0.538462	0.5	0.538462	0.571429	0.625	0.142857	0.25	0.2	0.333333	0.5	0.25	0	0.2	0.428571	0.333333	0.428571	0.555556	0.333333	0.6	0.666667
730	0.411765	0.454545	0.555556	0.636364	0.5	0.75	0.6	0.5	0.428571	0.5	0.538462	0.692308	0.733333	0.142857	0.25	0.2	0.333333	0.5	0.25	0	0.2	0.428571	0.333333	0.428571	0.555556	0.333333	0.6	0.666667
731	0.6	0.6	0.4	0.636364	0.5	0.75	0.6	0.5	0.538462	0.5	0.538462	0.692308	0.733333	0.142857	0.25	0.2	0.333333	0.5	0.25	0	0.2	0.428571	0.333333	0.428571	0.555556	0.333333	0.6	0.666667
732	0.411765	0.6	0.4	0.5	0.714286	0.555556	0.6	0.6	0.538462	0.5	0.666667	0.692308	0.625	0.142857	0.25	0.2	0.333333	0.5	0.25	0	0.2	0.428571	0.333333	0.428571	0.555556	0.333333	0.6	0.666667
733	0.333333	0.6	0.4	0.5	0.714286	0.75	0.6	0.6	0.428571	0.5	0.666667	0.571429	0.625	0.142857	0.25	0.2	0.333333	0.5	0.25	0	0.2	0.428571	0.333333	0.428571	0.555556	0.333333	0.6	0.666667
734	0.6	0.454545	0.4	0.5	0.5	0.555556	0.6	0.6	0.428571	0.5	0.538462	0.692308	0.733333	0.142857	0.25	0.2	0.333333	0.5	0.25	0	0.2	0.428571	0.333333	0.428571	0.555556	0.333333	0.6	0.666667
735	0.5	0.6	0.555556	0.5	0.5	0.75	0.6	0.6	0.538462	0.5	0.666667	0.692308	0.733333	0.142857	0.25	0.2	0.333333	0.5	0.25	0	0.2	0.428571	0.333333	0.428571	0.555556	0.333333	0.6	0.666667
736	0.6	0.454545	0.4	0.636364	0.714286	0.75	0.6	0.714286	0.538462	0.5	0.538462	0.571429	0.625	0.333333	0.25	0.2	0.333333	0.5	0.25	0	0.2	0.428571	0.333333	0.428571	0.555556	0.333333	0.6	0.666667
737	0.5	0.6	0.4	0.636364	0.714286	0.75	0.6	0.5	0.428571	0.5	0.666667	0.692308	0.857143	0.142857	0.25	0.2	0.333333	0.5	0.25	0	0.2	0.428571	0.333333	0.428571	0.555556	0.333333	0.6	0.666667
738	0.411765	0.6	0.4	0.636364	0.5	0.555556	0.777778	0.5	0.538462	0.6	0.666667	0.692308	0.625	0.142857	0.25	0.2	0.333333	0.5	0.25	0	0.2	0.428571	0.333333	0.428571	0.555556	0.333333	0.6	0.666667
739	0.5	0.6	0.555556	0.636364	0.5	0.75	0.6	0.6	0.538462	0.5	0.666667	0.571429	0.857143	0.142857	0.25	0.2	0.333333	0.5	0.25	0	0.2	0.428571	0.333333	0.428571	0.555556	0.333333	0.6	0.666667
740	0.411765	0.6	0.4	0.636364	0.5	0.555556	0.777778	0.6	0.538462	0.5	0.538462	0.692308	0.733333	0.142857	0.25	0.2	0.333333	0.5	0.25	0	0.2	0.428571	0.333333	0.428571	0.555556	0.333333	0.6	0.666667
741	0.411765	0.454545	0.4	0.636364	0.714286	0.555556	0.6	0.6	0.428571	0.5	0.538462	0.692308	0.733333	0.142857	0.25	0.2	0.333333	0.5	0.428571	0	0.2	0.428571	0.333333	0.428571	0.555556	0.333333	0.6	0.666667
742	0.714286	0.6	0.4	0.5	0.5	0.75	0.6	0.6	0.538462	0.6	0.666667	0.692308	0.625	0.142857	0.25	0.2	0.333333	0.5	0.25	0	0.2	0.428571	0.333333	0.428571	0.555556	0.333333	0.6	0.666667
743	0.411765	0.6	0.555556	0.5	0.5	0.75	0.6	0.5	0.538462	0.5	0.666667	0.571429	0.733333	0.142857	0.25	0.2	0.333333	0.5	0.25	0	0.2	0.428571	0.333333	0.428571	0.555556	0.333333	0.6	0.666667
744	0.5	0.454545	0.555556	0.5	0.714286	0.75	0.6	0.6	0.666667	0.6	0.666667	0.571429	0.733333	0.142857	0.25	0.2	0.333333	0.5	0.25	0	0.2	0.428571	0.333333	0.428571	0.555556	0.333333	0.6	0.666667
745	0.5	0.454545	0.4	0.636364	0.714286	0.75	0.777778	0.5	0.538462	0.6	0.538462	0.571429	0.733333	0.142857	0.25	0.2	0.333333	0.5	0.25	0	0.2	0.428571	0.333333	0.428571	0.555556	0.333333	0.6	0.666667
746	0.6	0.6	0.555556	0.636364	0.5	0.555556	0.6	0.5	0.428571	0.5	0.538462	0.571429	0.733333	0.142857	0.25	0.2	0.333333	0.5	0.25	0	0.2	0.428571	0.333333	0.428571	0.555556	0.333333	0.6	0.666667
747	0.6	0.6	0.4	0.5	0.5	0.555556	0.6	0.6	0.428571	0.5	0.818182	0.571429	0.733333	0.142857	0.25	0.2	0.333333	0.5	0.25	0	0.2	0.428571	0.333333	0.428571	0.555556	0.333333	0.6	0.666667
748	0.6	0.454545	0.4	0.5	0.5	0.75	0.777778	0.5	0.538462	0.5	0.666667	0.692308	0.625	0.142857	0.25	0.2	0.333333	0.5	0.25	0	0.2	0.428571	0.333333	0.428571	0.555556	0.333333	0.6	0.666667
749	0.411765	0.454545	0.555556	0.636364	0.5	0.75	0.6	0.5	0.428571	0.5	0.538462	0.571429	0.625	0.142857	0.25	0.2	0.333333	0.5	0.25	0	0.2	0.428571	0.333333	0.428571	0.555556	0.333333	0.6	0.666667
750	0.5	0.454545	0.555556	0.636364	0.714286	0.75	0.6	0.5	0.428571	0.5	0.666667	0.692308	0.625	0.142857	0.25	0.2	0.333333	0.5	0.25	0	0.2	0.428571	0.333333	0.428571	0.555556	0.333333	0.6	0.666667
751	0.411765	0.6	0.4	0.5	0.5	0.75	0.6	0.5	0.428571	0.6	0.666667	0.692308	0.733333	0.142857	0.25	0.2	0.333333	0.5	0.25	0	0.2	0.428571	0.333333	0.428571	0.555556	0.333333	0.6	0.666667
752	0.6	0.454545	0.555556	0.636364	0.5	0.555556	0.6	0.6	0.538462	0.5	0.538462	0.692308	0.625	0.142857	0.25	0.2	0.333333	0.5	0.25	0	0.2	0.428571	0.333333	0.428571	0.555556	0.333333	0.6	0.666667
753	0.5	0.6	0.555556	0.5	0.5	0.75	0.777778	0.5	0.538462	0.6	0.538462	0.692308	0.625	0.142857	0.25	0.2	0.333333	0.5	0.25	0	0.2	0.428571	0.333333	0.428571	0.555556	0.333333	0.6	0.666667
754	0.411765	0.6	0.555556	0.5	0.5	0.555556	0.777778	0.6	0.538462	0.5	0.666667	0.692308	0.733333	0.142857	0.25	0.2	0.333333	0.5	0.25	0	0.2	0.428571	0.333333	0.428571	0.555556	0.333333	0.6	0.666667
755	0.846154	0.6	0.4	0.636364	0.5	0.75	0.777778	0.6	0.428571	0.5	0.538462	0.833333	0.625	0.142857	0.25	0.2	0.333333	0.5	0.25	0	0.2	0.428571	0.333333	0.428571	0.555556	0.333333	0.6	0.666667
756	0.333333	0.6	0.4	0.636364	0.5	0.555556	0.6	0.6	0.538462	0.5	0.818182	0.692308	0.625	0.142857	0.25	0.2	0.333333	0.5	0.25	0	0.2	0.428571	0.333333	0.428571	0.555556	0.333333	0.6	0.666667
757	0.5	0.454545	0.4	0.5	0.714286	0.75	0.6	0.6	0.538462	0.5	0.538462	0.692308	0.625	0.142857	0.25	0.2	0.333333	0.5	0.25	0	0.2	0.428571	0.333333	0.428571	0.555556	0.333333	0.6	0.666667
758	0.6	0.454545	0.555556	0.636364	0.714286	0.75	0.6	0.6	0.538462	0.5	0.666667	0.571429	0.733333	0.142857	0.25	0.2	0.333333	0.5	0.25	0	0.2	0.428571	0.333333	0.428571	0.555556	0.333333	0.6	0.666667
759	0.6	0.6	0.555556	0.5	0.714286	0.75	0.777778	0.6	0.538462	0.5	0.538462	0.692308	0.625	0.142857	0.25	0.2	0.333333	0.5	0.25	0	0.2	0.428571	0.6	0.666667	0.555556	0.333333	0.6	0.666667
760	0.411765	0.6	0.555556	0.5	0.5	0.75	0.6	0.6	0.428571	0.6	0.538462	0.571429	0.733333	0.142857	0.25	0.2	0.333333	0.5	0.25	0	0.2	0.428571	0.333333	0.428571	0.555556	0.333333	0.6	0.666667
761	0.6	0.454545	0.4	0.636364	0.5	0.555556	0.777778	0.5	0.538462	0.5	0.818182	0.692308	0.733333	0.142857	0.25	0.2	0.333333	0.5	0.428571	0	0.2	0.428571	0.333333	0.428571	0.555556	0.333333	0.6	0.666667
762	0.411765	0.6	0.555556	0.636364	0.5	0.555556	0.6	0.6	0.538462	0.5	0.666667	0.833333	0.733333	0.142857	0.25	0.2	0.333333	0.5	0.25	0	0.2	0.428571	0.333333	0.428571	0.555556	0.333333	0.6	0.666667
763	0.6	0.6	0.4	0.636364	0.714286	0.75	0.6	0.6	0.428571	0.6	0.538462	0.571429	0.625	0.142857	0.25	0.2	0.333333	0.5	0.25	0	0.2	0.428571	0.333333	0.428571	0.555556	0.333333	0.6	0.666667
764	0.5	0.6	0.4	0.636364	0.714286	0.555556	0.6	0.6	0.428571	0.5	0.666667	0.692308	0.733333	0.142857	0.25	0.2	0.333333	0.5	0.25	0	0.2	0.428571	0.333333	0.428571	0.555556	0.333333	0.6	0.666667
765	0.411765	0.454545	0.555556	0.636364	0.5	0.555556	0.777778	0.6	0.538462	0.5	0.666667	0.571429	0.857143	0.142857	0.25	0.2	0.333333	0.5	0.25	0	0.2	0.428571	0.333333	0.428571	0.555556	0.333333	0.6	0.666667
766	0.333333	0.454545	0.555556	0.5	0.714286	0.75	0.6	0.5	0.428571	0.5	0.538462	0.571429	0.733333	0.142857	0.25	0.2	0.333333	0.5	0.25	0	0.2	0.428571	0.333333	0.428571	0.555556	0.333333	0.6	0.666667
767	0.5	0.454545	0.4	0.636364	0.5	0.555556	0.6	0.5	0.538462	0.6	0.666667	0.571429	0.625	0.142857	0.25	0.2	0.333333	0.5	0.25	0	0.2	0.428571	0.333333	0.428571	0.555556	0.333333	0.6	0.666667
768	0.6	0.454545	0.4	0.636364	0.714286	0.75	0.6	0.5	0.428571	0.5	0.666667	0.692308	0.733333	0.142857	0.25	0.2	0.333333	0.5	0.25	0	0.2	0.428571	0.333333	0.428571	0.555556	0.333333	0.6	0.666667
769	0.6	0.6	0.4	0.5	0.5	0.75	0.6	0.6	0.538462	0.5	0.538462	0.571429	0.625	0.333333	0.25	0.2	0.333333	0.5	0.25	0	0.2	0.428571	0.333333	0.428571	0.555556	0.333333	0.6	0.666667
770	0.411765	0.454545	0.4	0.5	0.5	0.555556	0.6	0.6	0.538462	0.5	0.666667	0.692308	0.625	0.333333	0.25	0.2	0.333333	0.5	0.25	0	0.2	0.428571	0.333333	0.428571	0.555556	0.333333	0.6	0.666667
771	0.411765	0.6	0.4	0.5	0.5	0.75	0.6	0.5	0.538462	0.5	0.666667	0.692308	0.625	0.142857	0.25	0.2	0.333333	0.5	0.25	0	0.2	0.428571	0.333333	0.428571	0.555556	0.333333	0.6	0.666667
772	0.411765	0.454545	0.4	0.636364	0.714286	0.555556	0.6	0.5	0.428571	0.5	0.666667	0.571429	0.625	0.142857	0.25	0.2	0.333333	0.5	0.25	0	0.2	0.428571	0.333333	0.428571	0.555556	0.333333	0.6	0.666667
773	0.333333	0.454545	0.555556	0.5	0.714286	0.75	0.6	0.5	0.538462	0.5	0.818182	0.692308	0.625	0.142857	0.25	0.2	0.333333	0.5	0.25	0	0.2	0.428571	0.333333	0.428571	0.555556	0.333333	0.6	0.666667
774	0.333333	0.6	0.555556	0.636364	0.714286	0.555556	0.6	0.5	0.428571	0.5	0.538462	0.692308	0.625	0.333333	0.25	0.2	0.333333	0.5	0.25	0	0.2	0.428571	0.333333	0.428571	0.555556	0.333333	0.6	0.666667
775	0.5	0.454545	0.555556	0.636364	0.5	0.75	0.6	0.6	0.666667	0.6	0.538462	0.692308	0.733333	0.142857	0.25	0.2	0.333333	0.5	0.25	0	0.2	0.428571	0.333333	0.428571	0.555556	0.333333	0.6	0.666667
776	0.6	0.6	0.555556	0.5	0.5	0.75	0.6	0.5	0.538462	0.6	0.666667	0.692308	0.625	0.142857	0.25	0.2	0.333333	0.5	0.25	0	0.2	0.428571	0.333333	0.428571	0.555556	0.333333	0.6	0.666667
777	0.5	0.454545	0.4	0.636364	0.5	0.555556	0.6	0.6	0.538462	0.5	0.666667	0.692308	0.733333	0.142857	0.25	0.2	0.333333	0.5	0.25	0	0.2	0.428571	0.333333	0.428571	0.555556	0.333333	0.6	0.666667
778	0.5	0.454545	0.4	0.5	0.714286	0.75	0.777778	0.6	0.428571	0.6	0.538462	0.692308	0.625	0.142857	0.25	0.2	0.333333	0.5	0.25	0	0.2	0.428571	0.333333	0.428571	0.555556	0.333333	0.6	0.666667
779	0.6	0.6	0.4	0.5	0.714286	0.555556	0.6	0.6	0.428571	0.6	0.666667	0.692308	0.733333	0.142857	0.25	0.2	0.333333	0.5	0.25	0	0.2	0.428571	0.333333	0.428571	0.555556	0.333333	0.6	0.666667
780	0.5	0.6	0.555556	0.636364	0.5	0.75	0.6	0.6	0.428571	0.5	0.666667	0.833333	0.733333	0.142857	0.25	0.2	0.333333	0.5	0.25	0	0.2	0.428571	0.333333	0.428571	0.555556	0.333333	0.6	0.666667
781	0.5	0.454545	0.4	0.5	0.714286	0.555556	0.6	0.6	0.538462	0.5	0.538462	0.833333	0.733333	0.142857	0.25	0.2	0.333333	0.5	0.25	0	0.2	0.428571	0.333333	0.428571	0.555556	0.333333	0.6	0.666667
782	0.5	0.454545	0.555556	0.5	0.5	0.75	0.6	0.6	0.428571	0.5	0.538462	0.692308	0.733333	0.142857	0.25	0.2	0.333333	0.5	0.25	0	0.2	0.428571	0.333333	0.428571	0.555556	0.333333	0.6	0.666667
783	0.5	0.454545	0.4	0.636364	0.714286	0.555556	0.6	0.6	0.428571	0.6	0.666667	0.692308	0.625	0.142857	0.25	0.2	0.333333	0.5	0.25	0	0.2	0.428571	0.333333	0.428571	0.555556	0.333333	0.6	0.666667
784	0.5	0.454545	0.555556	0.636364	0.714286	0.75	0.6	0.6	0.428571	0.5	0.538462	0.571429	0.733333	0.142857	0.25	0.2	0.333333	0.5	0.25	0	0.2	0.428571	0.333333	0.428571	0.555556	0.333333	0.6	0.666667
785	0.6	0.6	0.4	0.5	0.714286	0.555556	0.6	0.6	0.538462	0.5	0.538462	0.692308	0.733333	0.142857	0.25	0.2	0.333333	0.5	0.25	0	0.2	0.428571	0.333333	0.428571	0.555556	0.333333	0.6	0.666667
786	0.333333	0.6	0.555556	0.636364	0.5	0.555556	0.6	0.5	0.538462	0.5	0.666667	0.692308	0.733333	0.333333	0.25	0.2	0.333333	0.5	0.25	0	0.2	0.428571	0.333333	0.428571	0.555556	0.333333	0.6	0.666667
787	0.6	0.454545	0.555556	0.5	0.5	0.75	0.777778	0.5	0.428571	0.5	0.666667	0.833333	0.733333	0.142857	0.25	0.2	0.333333	0.5	0.25	0	0.2	0.428571	0.333333	0.428571	0.555556	0.333333	0.6	0.666667
788	0.5	0.6	0.555556	0.5	0.714286	0.75	0.6	0.714286	0.428571	0.6	0.538462	0.692308	0.625	0.142857	0.25	0.2	0.333333	0.5	0.25	0	0.2	0.428571	0.333333	0.428571	0.555556	0.333333	0.6	0.666667
789	0.5	0.454545	0.555556	0.5	0.5	0.75	0.6	0.6	0.538462	0.5	0.538462	0.571429	0.625	0.142857	0.25	0.2	0.333333	0.5	0.25	0	0.2	0.428571	0.333333	0.428571	0.555556	0.333333	0.6	0.666667
790	0.714286	0.454545	0.555556	0.5	0.5	0.75	0.6	0.5	0.538462	0.5	0.538462	0.692308	0.625	0.142857	0.25	0.2	0.333333	0.5	0.25	0	0.2	0.428571	0.333333	0.428571	0.555556	0.333333	0.6	0.666667
791	0.5	0.454545	0.555556	0.5	0.5	0.555556	0.777778	0.5	0.538462	0.5	0.538462	0.571429	0.625	0.142857	0.25	0.2	0.333333	0.5	0.25	0	0.2	0.428571	0.333333	0.428571	0.555556	0.333333	0.6	0.666667
792	0.5	0.454545	0.555556	0.636364	0.714286	0.555556	0.6	0.5	0.428571	0.6	0.538462	0.571429	0.733333	0.142857	0.25	0.2	0.333333	0.5	0.25	0	0.2	0.428571	0.333333	0.428571	0.555556	0.333333	0.6	0.666667
793	0.5	0.454545	0.4	0.636364	0.5	0.75	0.6	0.5	0.538462	0.5	0.666667	0.692308	0.625	0.142857	0.25	0.2	0.333333	0.5	0.25	0	0.2	0.428571	0.333333	0.428571	0.555556	0.333333	0.6	0.666667
794	0.5	0.454545	0.4	0.636364	0.714286	0.75	0.6	0.6	0.428571	0.6	0.538462	0.692308	0.625	0.142857	0.25	0.2	0.333333	0.5	0.25	0	0.2	0.428571	0.333333	0.428571	0.555556	0.333333	0.6	0.666667
795	0.6	0.6	0.555556	0.636364	0.5	0.75	0.6	0.5	0.538462	0.5	0.666667	0.571429	0.625	0.142857	0.25	0.2	0.333333	0.5	0.25	0	0.2	0.428571	0.333333	0.428571	0.555556	0.333333	0.6	0.666667
796	0.6	0.6	0.555556	0.636364	0.5	0.555556	0.6	0.6	0.538462	0.5	0.666667	0.692308	0.625	0.142857	0.25	0.2	0.333333	0.5	0.25	0	0.2	0.428571	0.333333	0.428571	0.555556	0.333333	0.6	0.666667
797	0.5	0.6	0.555556	0.636364	0.5	0.75	0.777778	0.5	0.538462	0.5	0.538462	0.692308	0.625	0.142857	0.25	0.2	0.333333	0.5	0.25	0	0.2	0.428571	0.333333	0.428571	0.555556	0.333333	0.6	0.666667
798	0.333333	0.454545	0.555556	0.636364	0.714286	0.75	0.6	0.6	0.428571	0.6	0.666667	0.571429	0.733333	0.142857	0.25	0.2	0.333333	0.5	0.25	0	0.2	0.428571	0.333333	0.428571	0.555556	0.333333	0.6	0.666667
799	0.5	0.6	0.555556	0.5	0.714286	0.555556	0.6	0.5	0.428571	0.5	0.818182	0.692308	0.733333	0.142857	0.25	0.2	0.333333	0.5	0.25	0	0.2	0.428571	0.333333	0.428571	0.555556	0.333333	0.6	0.666667
800	0.6	0.454545	0.4	0.636364	0.5	0.75	0.6	0.5	0.428571	0.714286	0.818182	0.571429	0.625	0.142857	0.25	0.2	0.333333	0.5	0.25	0	0.2	0.428571	0.333333	0.428571	0.555556	0.333333	0.6	0.666667
801	0.411765	0.6	0.4	0.5	0.5	0.75	0.6	0.6	0.538462	0.5	0.538462	0.692308	0.625	0.142857	0.25	0.2	0.333333	0.5	0.25	0	0.2	0.428571	0.333333	0.428571	0.555556	0.333333	0.6	0.666667
802	0.6	0.454545	0.555556	0.636364	0.5	0.75	0.777778	0.5	0.428571	0.6	0.538462	0.692308	0.625	0.142857	0.25	0.2	0.333333	0.5	0.25	0	0.2	0.428571	0.333333	0.428571	0.555556	0.333333	0.6	0.666667
803	0.5	0.6	0.4	0.5	0.714286	0.75	0.6	0.5	0.428571	0.5	0.538462	0.692308	0.625	0.142857	0.25	0.2	0.333333	0.5	0.25	0	0.2	0.428571	0.333333	0.428571	0.555556	0.333333	0.6	0.666667
804	0.714286	0.454545	0.4	0.636364	0.714286	0.555556	0.6	0.6	0.666667	0.6	0.538462	0.692308	0.625	0.142857	0.25	0.2	0.333333	0.5	0.25	0	0.2	0.428571	0.333333	0.428571	0.555556	0.333333	0.6	0.666667
805	0.5	0.454545	0.4	0.5	0.5	0.75	0.6	0.5	0.428571	0.5	0.538462	0.571429	0.625	0.142857	0.25	0.2	0.333333	0.5	0.25	0	0.2	0.428571	0.333333	0.428571	0.555556	0.333333	0.6	0.666667
806	0.6	0.6	0.555556	0.636364	0.5	0.555556	0.777778	0.714286	0.538462	0.5	0.818182	0.571429	0.733333	0.142857	0.25	0.2	0.333333	0.5	0.25	0	0.2	0.428571	0.333333	0.428571	0.555556	0.333333	0.6	0.666667
807	0.411765	0.454545	0.4	0.636364	0.5	0.555556	0.777778	0.5	0.538462	0.5	0.666667	0.571429	0.625	0.142857	0.25	0.2	0.333333	0.5	0.25	0	0.2	0.428571	0.333333	0.428571	0.555556	0.333333	0.6	0.666667
808	0.5	0.454545	0.4	0.5	0.714286	0.75	0.6	0.5	0.428571	0.5	0.538462	0.571429	0.733333	0.142857	0.25	0.2	0.333333	0.5	0.25	0	0.2	0.428571	0.333333	0.428571	0.555556	0.333333	0.6	0.666667
809	0.6	0.6	0.555556	0.5	0.714286	0.555556	0.6	0.5	0.428571	0.5	0.666667	0.692308	0.625	0.142857	0.25	0.2	0.333333	0.5	0.25	0	0.2	0.428571	0.333333	0.428571	0.555556	0.333333	0.6	0.666667
810	0.411765	0.454545	0.555556	0.5	0.5	0.75	0.6	0.6	0.428571	0.6	0.538462	0.692308	0.625	0.333333	0.25	0.2	0.333333	0.5	0.25	0	0.2	0.428571	0.333333	0.428571	0.555556	0.333333	0.6	0.666667
811	0.411765	0.6	0.555556	0.636364	0.714286	0.555556	0.6	0.5	0.538462	0.5	0.538462	0.571429	0.733333	0.142857	0.25	0.2	0.333333	0.5	0.25	0	0.2	0.428571	0.333333	0.428571	0.555556	0.333333	0.6	0.666667
812	0.6	0.454545	0.555556	0.636364	0.5	0.75	0.6	0.5	0.538462	0.6	0.666667	0.692308	0.625	0.142857	0.25	0.2	0.333333	0.5	0.25	0	0.2	0.428571	0.333333	0.428571	0.555556	0.333333	0.6	0.666667
813	0.6	0.6	0.4	0.5	0.714286	0.75	0.6	0.5	0.538462	0.5	0.538462	0.833333	0.733333	0.142857	0.25	0.2	0.333333	0.5	0.25	0	0.2	0.428571	0.333333	0.428571	0.555556	0.333333	0.6	0.666667
814	0.5	0.454545	0.555556	0.5	0.5	0.555556	0.777778	0.6	0.428571	0.6	0.818182	0.571429	0.625	0.142857	0.25	0.2	0.333333	0.5	0.25	0	0.2	0.428571	0.333333	0.428571	0.555556	0.333333	0.6	0.666667
815	0.411765	0.6	0.4	0.5	0.5	0.75	0.777778	0.6	0.538462	0.5	0.666667	0.692308	0.733333	0.142857	0.25	0.2	0.333333	0.5	0.25	0	0.2	0.428571	0.333333	0.428571	0.555556	0.333333	0.6	0.666667
816	0.5	0.454545	0.4	0.5	0.714286	0.555556	0.6	0.6	0.538462	0.5	0.538462	0.692308	0.625	0.142857	0.25	0.2	0.333333	0.5	0.25	0	0.2	0.428571	0.333333	0.428571	0.555556	0.333333	0.6	0.666667
817	0.714286	0.454545	0.555556	0.5	0.714286	0.75	0.6	0.5	0.428571	0.5	0.666667	0.571429	0.625	0.142857	0.25	0.2	0.333333	0.5	0.25	0	0.2	0.428571	0.333333	0.428571	0.555556	0.333333	0.6	0.666667
818	0.411765	0.454545	0.555556	0.5	0.5	0.75	0.6	0.6	0.538462	0.6	0.538462	0.692308	0.625	0.333333	0.25	0.2	0.333333	0.5	0.25	0	0.2	0.428571	0.333333	0.428571	0.555556	0.333333	0.6	0.666667
819	0.411765	0.454545	0.555556	0.636364	0.714286	0.75	0.6	0.5	0.538462	0.5	0.538462	0.571429	0.625	0.142857	0.25	0.2	0.333333	0.5	0.25	0	0.2	0.428571	0.333333	0.428571	0.555556	0.333333	0.6	0.666667
820	0.411765	0.6	0.555556	0.5	0.5	0.555556	0.6	0.6	0.538462	0.5	0.666667	0.692308	0.857143	0.142857	0.25	0.2	0.333333	0.5	0.25	0	0.2	0.428571	0.333333	0.666667	0.75	0.333333	0.6	0.666667
821	0.411765	0.6	0.555556	0.636364	0.5	0.555556	0.6	0.5	0.538462	0.6	0.666667	0.571429	0.857143	0.142857	0.25	0.2	0.333333	0.5	0.25	0	0.2	0.428571	0.333333	0.428571	0.555556	0.333333	0.6	0.666667
822	0.411765	0.6	0.4	0.636364	0.5	0.75	0.777778	0.6	0.538462	0.6	0.538462	0.692308	0.733333	0.142857	0.25	0.2	0.333333	0.5	0.25	0	0.2	0.428571	0.333333	0.428571	0.555556	0.333333	0.6	0.666667
823	0.6	0.6	0.555556	0.636364	0.5	0.555556	0.6	0.6	0.428571	0.6	0.666667	0.692308	0.733333	0.142857	0.25	0.2	0.333333	0.5	0.25	0	0.2	0.428571	0.333333	0.428571	0.555556	0.333333	0.6	0.666667
824	0.333333	0.454545	0.4	0.5	0.5	0.555556	0.6	0.5	0.428571	0.5	0.538462	0.692308	0.625	0.142857	0.25	0.2	0.333333	0.5	0.25	0	0.2	0.428571	0.333333	0.428571	0.555556	0.333333	0.6	0.666667
825	0.411765	0.6	0.4	0.636364	0.5	0.75	0.6	0.6	0.666667	0.5	0.666667	0.571429	0.625	0.142857	0.25	0.2	0.333333	0.5	0.25	0	0.2	0.428571	0.333333	0.428571	0.555556	0.333333	0.6	0.666667
826	0.5	0.454545	0.4	0.636364	0.714286	0.555556	0.777778	0.6	0.428571	0.5	0.666667	0.571429	0.625	0.142857	0.25	0.2	0.333333	0.5	0.25	0	0.2	0.428571	0.333333	0.428571	0.555556	0.333333	0.6	0.666667
827	0.6	0.454545	0.555556	0.5	0.5	0.555556	0.777778	0.6	0.428571	0.5	0.666667	0.571429	0.625	0.142857	0.25	0.2	0.333333	0.5	0.25	0	0.2	0.428571	0.333333	0.428571	0.555556	0.333333	0.6	0.666667
828	0.411765	0.6	0.4	0.636364	0.5	0.555556	0.777778	0.5	0.666667	0.5	0.538462	0.692308	0.625	0.333333	0.25	0.2	0.333333	0.5	0.25	0	0.2	0.428571	0.333333	0.428571	0.555556	0.333333	0.6	0.666667
829	0.411765	0.6	0.4	0.636364	0.5	0.75	0.6	0.6	0.538462	0.5	0.538462	0.833333	0.625	0.142857	0.25	0.2	0.333333	0.5	0.25	0	0.2	0.428571	0.333333	0.428571	0.555556	0.333333	0.6	0.666667
830	0.6	0.454545	0.555556	0.5	0.5	0.75	0.6	0.6	0.428571	0.6	0.666667	0.692308	0.733333	0.142857	0.25	0.2	0.333333	0.5	0.25	0	0.2	0.428571	0.333333	0.428571	0.75	0.333333	0.6	0.666667
831	0.5	0.6	0.4	0.5	0.714286	0.75	0.6	0.6	0.428571	0.5	0.538462	0.571429	0.733333	0.142857	0.25	0.2	0.333333	0.5	0.25	0	0.2	0.428571	0.333333	0.428571	0.555556	0.333333	0.6	0.666667
832	0.5	0.6	0.555556	0.5	0.714286	0.555556	0.6	0.6	0.428571	0.6	0.538462	0.692308	0.733333	0.142857	0.25	0.2	0.333333	0.5	0.25	0	0.2	0.428571	0.333333	0.428571	0.555556	0.333333	0.6	0.666667
833	0.333333	0.6	0.4	0.636364	0.714286	0.555556	0.6	0.5	0.428571	0.5	0.666667	0.692308	0.625	0.142857	0.25	0.2	0.333333	0.5	0.25	0	0.2	0.428571	0.333333	0.428571	0.555556	0.333333	0.6	0.666667
834	0.5	0.6	0.4	0.5	0.5	0.555556	0.6	0.5	0.538462	0.5	0.538462	0.571429	0.733333	0.142857	0.25	0.2	0.333333	0.5	0.25	0	0.2	0.428571	0.333333	0.428571	0.555556	0.333333	0.6	0.666667
835	0.6	0.454545	0.4	0.5	0.714286	0.555556	0.6	0.5	0.538462	0.5	0.538462	0.692308	0.733333	0.333333	0.25	0.2	0.333333	0.5	0.25	0	0.2	0.428571	0.333333	0.428571	0.555556	0.333333	0.6	0.666667
836	0.5	0.6	0.4	0.5	0.714286	0.555556	0.6	0.6	0.428571	0.6	0.538462	0.571429	0.625	0.142857	0.25	0.2	0.333333	0.5	0.25	0	0.2	0.428571	0.333333	0.428571	0.555556	0.333333	0.6	0.666667
837	0.333333	0.6	0.4	0.5	0.714286	0.75	0.6	0.5	0.538462	0.6	0.666667	0.571429	0.625	0.142857	0.25	0.2	0.333333	0.5	0.25	0	0.2	0.428571	0.333333	0.428571	0.555556	0.333333	0.6	0.666667
838	0.5	0.454545	0.555556	0.636364	0.5	0.555556	0.6	0.6	0.538462	0.5	0.538462	0.571429	0.625	0.142857	0.25	0.2	0.333333	0.5	0.25	0	0.2	0.428571	0.333333	0.428571	0.555556	0.333333	0.6	0.666667
839	0.6	0.454545	0.4	0.636364	0.5	0.75	0.6	0.6	0.538462	0.6	0.666667	0.692308	0.733333	0.142857	0.25	0.2	0.333333	0.5	0.25	0	0.2	0.428571	0.333333	0.428571	0.555556	0.333333	0.6	0.666667
840	0.411765	0.6	0.4	0.636364	0.5	0.555556	0.6	0.714286	0.428571	0.6	0.666667	0.571429	0.625	0.142857	0.25	0.2	0.333333	0.5	0.25	0	0.2	0.428571	0.333333	0.428571	0.555556	0.333333	0.6	0.666667
841	0.6	0.454545	0.4	0.636364	0.714286	0.75	0.6	0.5	0.428571	0.6	0.666667	0.692308	0.733333	0.142857	0.25	0.2	0.333333	0.5	0.25	0	0.2	0.428571	0.333333	0.428571	0.555556	0.333333	0.6	0.666667
842	0.5	0.454545	0.555556	0.5	0.714286	0.555556	0.6	0.5	0.666667	0.6	0.538462	0.571429	0.733333	0.142857	0.25	0.2	0.333333	0.5	0.25	0	0.2	0.428571	0.333333	0.428571	0.555556	0.333333	0.6	0.666667
843	0.6	0.6	0.4	0.636364	0.5	0.555556	0.6	0.6	0.666667	0.6	0.666667	0.571429	0.625	0.142857	0.25	0.2	0.333333	0.5	0.25	0	0.2	0.428571	0.333333	0.428571	0.555556	0.333333	0.6	0.666667
844	0.411765	0.454545	0.555556	0.5	0.714286	0.555556	0.6	0.6	0.538462	0.5	0.538462	0.571429	0.733333	0.333333	0.25	0.2	0.333333	0.5	0.25	0	0.2	0.428571	0.333333	0.428571	0.555556	0.333333	0.6	0.666667
845	0.6	0.454545	0.555556	0.636364	0.714286	0.555556	0.6	0.6	0.666667	0.6	0.666667	0.692308	0.733333	0.142857	0.25	0.2	0.333333	0.5	0.25	0	0.2	0.428571	0.333333	0.428571	0.555556	0.333333	0.6	0.666667
846	0.6	0.6	0.555556	0.636364	0.5	0.555556	0.6	0.5	0.428571	0.6	0.666667	0.692308	0.625	0.142857	0.25	0.2	0.333333	0.5	0.25	0	0.2	0.428571	0.333333	0.428571	0.555556	0.333333	0.6	0.666667
847	0.5	0.6	0.555556	0.5	0.5	0.555556	0.6	0.714286	0.538462	0.5	0.666667	0.571429	0.625	0.142857	0.25	0.2	0.333333	0.5	0.25	0	0.2	0.428571	0.333333	0.428571	0.555556	0.333333	0.6	0.666667
848	0.411765	0.454545	0.555556	0.636364	0.5	0.75	0.777778	0.5	0.538462	0.5	0.666667	0.692308	0.733333	0.142857	0.25	0.2	0.333333	0.5	0.25	0	0.2	0.428571	0.333333	0.428571	0.555556	0.333333	0.6	0.666667
849	0.5	0.454545	0.555556	0.636364	0.5	0.75	0.6	0.714286	0.538462	0.5	0.666667	0.571429	0.733333	0.142857	0.25	0.2	0.333333	0.5	0.25	0	0.2	0.428571	0.333333	0.428571	0.555556	0.333333	0.6	0.666667
850	0.5	0.454545	0.4	0.636364	0.714286	0.555556	0.6	0.6	0.538462	0.5	0.538462	0.692308	0.733333	0.142857	0.25	0.2	0.333333	0.5	0.25	0	0.2	0.428571	0.333333	0.428571	0.555556	0.333333	0.6	0.666667
851	0.5	0.6	0.4	0.5	0.5	0.75	0.6	0.5	0.428571	0.6	0.666667	0.571429	0.625	0.142857	0.25	0.2	0.333333	0.5	0.25	0	0.2	0.428571	0.333333	0.428571	0.555556	0.333333	0.6	0.666667
852	0.6	0.6	0.555556	0.5	0.714286	0.75	0.6	0.6	0.666667	0.5	0.666667	0.571429	0.625	0.142857	0.25	0.2	0.333333	0.5	0.25	0	0.2	0.428571	0.333333	0.428571	0.555556	0.333333	0.6	0.666667
853	0.5	0.6	0.4	0.636364	0.5	0.75	0.6	0.6	0.538462	0.5	0.538462	0.692308	0.733333	0.142857	0.25	0.2	0.333333	0.5	0.25	0	0.2	0.428571	0.333333	0.428571	0.555556	0.333333	0.6	0.666667
854	0.333333	0.6	0.555556	0.5	0.5	0.75	0.777778	0.5	0.538462	0.5	0.538462	0.571429	0.733333	0.333333	0.25	0.2	0.333333	0.5	0.25	0	0.2	0.428571	0.333333	0.428571	0.555556	0.333333	0.6	0.666667
855	0.714286	0.6	0.4	0.636364	0.5	0.555556	0.6	0.6	0.538462	0.5	0.666667	0.833333	0.625	0.142857	0.25	0.2	0.333333	0.5	0.25	0	0.2	0.428571	0.333333	0.428571	0.555556	0.333333	0.6	0.666667
856	0.5	0.6	0.555556	0.636364	0.714286	0.555556	0.6	0.6	0.428571	0.5	0.666667	0.692308	0.733333	0.142857	0.25	0.2	0.333333	0.5	0.25	0	0.2	0.428571	0.333333	0.428571	0.555556	0.333333	0.6	0.666667
857	0.5	0.454545	0.4	0.636364	0.5	0.75	0.6	0.5	0.428571	0.5	0.818182	0.692308	0.733333	0.142857	0.25	0.2	0.333333	0.5	0.25	0	0.2	0.428571	0.333333	0.428571	0.555556	0.333333	0.6	0.666667
858	0.6	0.454545	0.4	0.5	0.714286	0.75	0.6	0.6	0.428571	0.5	0.666667	0.692308	0.733333	0.333333	0.25	0.2	0.333333	0.5	0.25	0	0.2	0.428571	0.333333	0.428571	0.555556	0.333333	0.6	0.666667
859	0.5	0.454545	0.4	0.636364	0.5	0.555556	0.6	0.6	0.538462	0.5	0.666667	0.571429	0.625	0.142857	0.25	0.2	0.333333	0.5	0.25	0	0.2	0.428571	0.333333	0.428571	0.555556	0.333333	0.6	0.666667
860	0.6	0.454545	0.555556	0.5	0.714286	0.75	0.6	0.5	0.538462	0.5	0.666667	0.692308	0.733333	0.142857	0.25	0.2	0.333333	0.5	0.25	0	0.2	0.428571	0.333333	0.428571	0.555556	0.333333	0.6	0.666667
861	0.5	0.6	0.555556	0.636364	0.714286	0.75	0.6	0.6	0.538462	0.5	0.538462	0.692308	0.733333	0.142857	0.25	0.2	0.333333	0.5	0.25	0	0.2	0.428571	0.333333	0.428571	0.555556	0.333333	0.6	0.666667
862	0.411765	0.454545	0.555556	0.636364	0.714286	0.555556	0.6	0.5	0.538462	0.5	0.538462	0.692308	0.733333	0.142857	0.25	0.2	0.333333	0.5	0.25	0	0.2	0.428571	0.333333	0.428571	0.555556	0.333333	0.6	0.666667
863	0.5	0.454545	0.555556	0.636364	0.714286	0.555556	0.6	0.714286	0.428571	0.5	0.666667	0.571429	0.625	0.142857	0.25	0.2	0.333333	0.5	0.25	0	0.2	0.428571	0.333333	0.428571	0.555556	0.333333	0.6	0.666667
864	0.6	0.6	0.555556	0.5	0.714286	0.555556	0.6	0.5	0.428571	0.5	0.538462	0.571429	0.625	0.142857	0.428571	0.2	0.333333	0.5	0.25	0	0.2	0.428571	0.333333	0.428571	0.555556	0.333333	0.6	0.666667
865	0.6	0.6	0.555556	0.5	0.5	0.75	0.6	0.6	0.428571	0.5	0.538462	0.692308	0.733333	0.142857	0.25	0.2	0.333333	0.5	0.25	0	0.2	0.428571	0.333333	0.428571	0.555556	0.333333	0.6	0.666667
866	0.714286	0.6	0.4	0.5	0.5	0.75	0.6	0.6	0.666667	0.5	0.666667	0.571429	0.733333	0.142857	0.25	0.2	0.333333	0.5	0.25	0	0.2	0.428571	0.333333	0.428571	0.555556	0.333333	0.6	0.666667
867	0.5	0.454545	0.555556	0.636364	0.5	0.555556	0.777778	0.6	0.428571	0.6	0.538462	0.692308	0.625	0.142857	0.25	0.2	0.333333	0.5	0.25	0	0.2	0.428571	0.333333	0.428571	0.555556	0.333333	0.6	0.666667
868	0.6	0.454545	0.555556	0.5	0.714286	0.555556	0.6	0.6	0.428571	0.5	0.666667	0.692308	0.625	0.142857	0.25	0.2	0.333333	0.5	0.25	0	0.2	0.428571	0.333333	0.428571	0.555556	0.333333	0.6	0.666667
869	0.714286	0.6	0.4	0.636364	0.714286	0.555556	0.6	0.5	0.538462	0.5	0.666667	0.692308	0.625	0.142857	0.25	0.2	0.333333	0.5	0.25	0	0.2	0.428571	0.333333	0.428571	0.555556	0.333333	0.6	0.666667
870	0.714286	0.454545	0.555556	0.5	0.714286	0.555556	0.777778	0.6	0.428571	0.6	0.666667	0.571429	0.857143	0.142857	0.25	0.2	0.333333	0.5	0.428571	0	0.2	0.428571	0.333333	0.428571	0.555556	0.333333	0.6	0.666667
871	0.5	0.454545	0.555556	0.5	0.5	0.75	0.777778	0.5	0.538462	0.6	0.538462	0.571429	0.625	0.142857	0.25	0.2	0.333333	0.5	0.25	0	0.2	0.428571	0.333333	0.428571	0.555556	0.333333	0.6	0.666667
872	0.411765	0.6	0.4	0.636364	0.5	0.555556	0.6	0.5	0.538462	0.5	0.818182	0.571429	0.733333	0.142857	0.25	0.2	0.333333	0.5	0.25	0	0.2	0.428571	0.333333	0.428571	0.555556	0.333333	0.6	0.666667
873	0.411765	0.6	0.4	0.5	0.714286	0.555556	0.6	0.5	0.428571	0.6	0.666667	0.692308	0.625	0.142857	0.25	0.2	0.333333	0.5	0.25	0	0.2	0.428571	0.333333	0.428571	0.555556	0.333333	0.6	0.666667
874	0.5	0.6	0.555556	0.5	0.714286	0.555556	0.6	0.6	0.538462	0.5	0.538462	0.692308	0.733333	0.142857	0.25	0.2	0.333333	0.5	0.25	0	0.2	0.428571	0.333333	0.428571	0.555556	0.333333	0.6	0.666667
875	0.411765	0.454545	0.555556	0.636364	0.5	0.75	0.6	0.6	0.538462	0.6	0.818182	0.571429	0.733333	0.142857	0.25	0.2	0.333333	0.5	0.25	0	0.2	0.428571	0.333333	0.428571	0.555556	0.333333	0.6	0.666667
876	0.6	0.6	0.555556	0.636364	0.5	0.555556	0.777778	0.5	0.428571	0.6	0.538462	0.571429	0.857143	0.142857	0.25	0.2	0.333333	0.5	0.25	0	0.2	0.428571	0.333333	0.428571	0.555556	0.333333	0.6	0.666667
877	0.6	0.454545	0.4	0.5	0.714286	0.555556	0.6	0.5	0.538462	0.6	0.666667	0.692308	0.733333	0.142857	0.25	0.2	0.333333	0.5	0.25	0	0.2	0.428571	0.333333	0.428571	0.555556	0.333333	0.6	0.666667
878	0.5	0.6	0.4	0.5	0.714286	0.75	0.6	0.6	0.428571	0.6	0.538462	0.571429	0.857143	0.142857	0.25	0.2	0.333333	0.5	0.25	0	0.2	0.428571	0.333333	0.428571	0.555556	0.333333	0.6	0.666667
879	0.411765	0.6	0.4	0.5	0.5	0.75	0.6	0.5	0.666667	0.5	0.666667	0.571429	0.733333	0.142857	0.25	0.2	0.333333	0.5	0.25	0	0.2	0.428571	0.333333	0.428571	0.555556	0.333333	0.6	0.666667
880	0.714286	0.6	0.555556	0.636364	0.714286	0.75	0.6	0.5	0.428571	0.5	0.538462	0.571429	0.733333	0.142857	0.25	0.2	0.333333	0.5	0.25	0	0.2	0.428571	0.333333	0.428571	0.555556	0.333333	0.6	0.666667
881	0.411765	0.454545	0.4	0.5	0.714286	0.75	0.777778	0.6	0.538462	0.6	0.538462	0.692308	0.625	0.142857	0.25	0.2	0.333333	0.5	0.25	0	0.2	0.428571	0.333333	0.428571	0.555556	0.333333	0.6	0.666667
882	0.6	0.454545	0.555556	0.5	0.5	0.75	0.777778	0.6	0.538462	0.5	0.538462	0.692308	0.625	0.142857	0.25	0.2	0.333333	0.5	0.25	0	0.2	0.428571	0.333333	0.428571	0.555556	0.333333	0.6	0.666667
883	0.411765	0.6	0.4	0.636364	0.5	0.75	0.6	0.5	0.428571	0.5	0.666667	0.692308	0.625	0.142857	0.25	0.2	0.333333	0.5	0.25	0	0.2	0.428571	0.333333	0.428571	0.555556	0.333333	0.6	0.666667
884	0.5	0.454545	0.555556	0.636364	0.5	0.555556	0.777778	0.6	0.538462	0.5	0.666667	0.692308	0.625	0.142857	0.25	0.2	0.333333	0.5	0.25	0	0.2	0.428571	0.333333	0.428571	0.555556	0.333333	0.6	0.666667
885	0.5	0.454545	0.4	0.5	0.714286	0.75	0.777778	0.5	0.428571	0.6	0.538462	0.571429	0.733333	0.142857	0.25	0.2	0.333333	0.5	0.25	0	0.2	0.428571	0.333333	0.428571	0.555556	0.333333	0.6	0.666667
886	0.6	0.6	0.555556	0.636364	0.5	0.75	0.6	0.6	0.538462	0.5	0.666667	0.692308	0.733333	0.142857	0.25	0.2	0.333333	0.5	0.25	0	0.2	0.428571	0.333333	0.428571	0.555556	0.333333	0.6	0.666667
887	0.5	0.454545	0.555556	0.636364	0.5	0.555556	0.6	0.6	0.538462	0.5	0.538462	0.692308	0.733333	0.142857	0.25	0.2	0.333333	0.5	0.25	0	0.2	0.428571	0.333333	0.428571	0.555556	0.333333	0.6	0.666667
888	0.5	0.6	0.4	0.636364	0.714286	0.555556	0.6	0.6	0.428571	0.5	0.818182	0.692308	0.625	0.142857	0.25	0.2	0.333333	0.5	0.25	0	0.2	0.428571	0.333333	0.428571	0.555556	0.333333	0.6	0.666667
889	0.411765	0.6	0.555556	0.636364	0.714286	0.555556	0.6	0.6	0.538462	0.5	0.538462	0.692308	0.733333	0.142857	0.25	0.2	0.333333	0.5	0.25	0	0.2	0.428571	0.333333	0.428571	0.555556	0.333333	0.6	0.666667
890	0.6	0.6	0.555556	0.5	0.714286	0.555556	0.777778	0.6	0.538462	0.5	0.538462	0.571429	0.625	0.333333	0.25	0.2	0.333333	0.5	0.25	0	0.2	0.428571	0.333333	0.428571	0.555556	0.333333	0.6	0.666667
891	0.5	0.454545	0.4	0.636364	0.5	0.555556	0.6	0.6	0.538462	0.5	0.538462	0.692308	0.625	0.142857	0.25	0.2	0.333333	0.5	0.25	0	0.2	0.428571	0.333333	0.428571	0.75	0.333333	0.6	0.666667
892	0.411765	0.454545	0.555556	0.5	0.714286	0.75	0.6	0.6	0.666667	0.6	0.666667	0.833333	0.733333	0.142857	0.25	0.2	0.333333	0.5	0.25	0	0.2	0.428571	0.333333	0.428571	0.555556	0.333333	0.6	0.666667
893	0.5	0.6	0.555556	0.636364	0.5	0.555556	0.777778	0.5	0.428571	0.6	0.666667	0.692308	0.733333	0.142857	0.25	0.2	0.333333	0.5	0.25	0	0.2	0.428571	0.333333	0.428571	0.555556	0.333333	0.6	0.666667
894	0.5	0.6	0.4	0.636364	0.714286	0.75	0.6	0.6	0.538462	0.5	0.538462	0.571429	0.733333	0.142857	0.25	0.2	0.333333	0.5	0.25	0	0.2	0.428571	0.333333	0.428571	0.555556	0.333333	0.6	0.666667
895	0.714286	0.6	0.555556	0.636364	0.714286	0.555556	0.777778	0.5	0.538462	0.6	0.666667	0.692308	0.733333	0.142857	0.25	0.2	0.333333	0.5	0.25	0	0.2	0.428571	0.333333	0.428571	0.555556	0.333333	0.6	0.666667
896	0.333333	0.454545	0.555556	0.636364	0.5	0.555556	0.777778	0.6	0.538462	0.5	0.538462	0.692308	0.733333	0.142857	0.25	0.2	0.333333	0.5	0.25	0	0.2	0.428571	0.333333	0.428571	0.555556	0.333333	0.6	0.666667
897	0.6	0.6	0.4	0.636364	0.5	0.75	0.6	0.6	0.538462	0.5	0.538462	0.692308	0.625	0.142857	0.25	0.2	0.333333	0.5	0.25	0	0.2	0.428571	0.333333	0.428571	0.555556	0.333333	0.6	0.666667
898	0.6	0.6	0.555556	0.5	0.5	0.555556	0.777778	0.5	0.538462	0.5	0.818182	0.692308	0.625	0.142857	0.25	0.2	0.333333	0.5	0.25	0	0.2	0.428571	0.333333	0.428571	0.555556	0.333333	0.6	0.666667
899	0.6	0.6	0.4	0.636364	0.5	0.555556	0.6	0.5	0.428571	0.5	0.666667	0.571429	0.733333	0.142857	0.25	0.2	0.333333	0.5	0.25	0	0.2	0.428571	0.333333	0.428571	0.555556	0.333333	0.6	0.666667
900	0.411765	0.6	0.4	0.5	0.714286	0.75	0.6	0.5	0.428571	0.714286	0.666667	0.571429	0.625	0.333333	0.25	0.2	0.333333	0.5	0.428571	0	0.2	0.428571	0.333333	0.428571	0.555556	0.333333	0.6	0.666667
901	0.333333	0.454545	0.4	0.5	0.714286	0.555556	0.777778	0.6	0.428571	0.5	0.666667	0.571429	0.625	0.142857	0.25	0.2	0.333333	0.5	0.25	0	0.2	0.428571	0.333333	0.428571	0.555556	0.333333	0.6	0.666667
902	0.411765	0.6	0.4	0.5	0.5	0.75	0.6	0.5	0.428571	0.5	0.666667	0.692308	0.625	0.142857	0.25	0.2	0.333333	0.5	0.25	0	0.2	0.428571	0.333333	0.428571	0.555556	0.333333	0.6	0.666667
903	0.5	0.6	0.4	0.5	0.714286	0.555556	0.6	0.5	0.428571	0.5	0.538462	0.692308	0.625	0.142857	0.25	0.2	0.333333	0.5	0.25	0	0.2	0.428571	0.333333	0.428571	0.555556	0.333333	0.6	0.666667
904	0.411765	0.454545	0.4	0.5	0.5	0.75	0.6	0.5	0.428571	0.5	0.538462	0.692308	0.625	0.142857	0.25	0.2	0.333333	0.5	0.25	0	0.2	0.428571	0.333333	0.428571	0.555556	0.333333	0.6	0.666667
905	0.411765	0.6	0.555556	0.5	0.5	0.555556	0.777778	0.6	0.538462	0.5	0.538462	0.571429	0.733333	0.142857	0.25	0.2	0.333333	0.5	0.25	0	0.2	0.428571	0.333333	0.428571	0.555556	0.333333	0.6	0.666667
906	0.714286	0.454545	0.4	0.5	0.714286	0.75	0.6	0.6	0.538462	0.6	0.666667	0.571429	0.857143	0.142857	0.25	0.2	0.333333	0.5	0.25	0	0.2	0.428571	0.333333	0.428571	0.555556	0.333333	0.6	0.666667
907	0.5	0.454545	0.555556	0.5	0.5	0.75	0.6	0.6	0.538462	0.6	0.818182	0.692308	0.733333	0.142857	0.25	0.2	0.333333	0.5	0.25	0	0.2	0.428571	0.333333	0.428571	0.555556	0.333333	0.6	0.666667
908	0.6	0.454545	0.4	0.636364	0.714286	0.75	0.6	0.6	0.538462	0.5	0.538462	0.692308	0.733333	0.142857	0.25	0.2	0.333333	0.5	0.25	0	0.2	0.428571	0.333333	0.428571	0.75	0.333333	0.6	0.666667
909	0.333333	0.454545	0.4	0.636364	0.714286	0.75	0.6	0.6	0.428571	0.5	0.666667	0.692308	0.625	0.142857	0.25	0.2	0.333333	0.5	0.25	0	0.2	0.428571	0.333333	0.428571	0.555556	0.333333	0.6	0.666667
910	0.5	0.6	0.4	0.5	0.5	0.555556	0.6	0.6	0.538462	0.5	0.538462	0.692308	0.733333	0.142857	0.25	0.2	0.333333	0.5	0.25	0	0.2	0.428571	0.333333	0.428571	0.555556	0.333333	0.6	0.666667
911	0.5	0.454545	0.555556	0.636364	0.714286	0.75	0.6	0.6	0.538462	0.5	0.538462	0.692308	0.733333	0.142857	0.25	0.2	0.333333	0.5	0.25	0	0.2	0.428571	0.333333	0.428571	0.555556	0.333333	0.6	0.666667
912	0.5	0.454545	0.555556	0.5	0.714286	0.75	0.6	0.6	0.538462	0.5	0.666667	0.692308	0.857143	0.142857	0.25	0.2	0.333333	0.5	0.25	0	0.2	0.428571	0.333333	0.428571	0.555556	0.333333	0.6	0.666667
913	0.5	0.6	0.4	0.636364	0.714286	0.555556	0.777778	0.6	0.538462	0.5	0.818182	0.571429	0.625	0.142857	0.25	0.2	0.333333	0.5	0.25	0	0.2	0.428571	0.333333	0.428571	0.555556	0.333333	0.6	0.666667
914	0.6	0.454545	0.4	0.5	0.714286	0.555556	0.6	0.5	0.538462	0.5	0.818182	0.571429	0.733333	0.142857	0.25	0.2	0.333333	0.5	0.25	0	0.2	0.428571	0.333333	0.428571	0.555556	0.333333	0.6	0.666667
915	0.6	0.454545	0.4	0.636364	0.714286	0.75	0.6	0.5	0.666667	0.5	0.666667	0.692308	0.625	0.142857	0.25	0.2	0.333333	0.5	0.25	0	0.2	0.428571	0.333333	0.428571	0.555556	0.333333	0.6	0.666667
916	0.333333	0.454545	0.555556	0.5	0.5	0.75	0.777778	0.6	0.538462	0.5	0.538462	0.571429	0.733333	0.142857	0.25	0.2	0.333333	0.5	0.25	0	0.2	0.428571	0.333333	0.428571	0.555556	0.333333	0.6	0.666667
917	0.411765	0.6	0.4	0.636364	0.5	0.555556	0.6	0.6	0.538462	0.6	0.538462	0.571429	0.625	0.142857	0.25	0.2	0.333333	0.5	0.25	0	0.2	0.428571	0.333333	0.428571	0.555556	0.333333	0.6	0.666667
918	0.5	0.6	0.4	0.636364	0.5	0.75	0.6	0.6	0.538462	0.5	0.538462	0.692308	0.625	0.142857	0.25	0.2	0.333333	0.5	0.25	0	0.2	0.428571	0.333333	0.428571	0.555556	0.333333	0.6	0.666667
919	0.6	0.454545	0.4	0.636364	0.5	0.75	0.6	0.5	0.538462	0.5	0.538462	0.571429	0.625	0.142857	0.25	0.2	0.333333	0.5	0.25	0	0.2	0.428571	0.333333	0.428571	0.555556	0.333333	0.6	0.666667
920	0.411765	0.454545	0.555556	0.5	0.5	0.555556	0.6	0.6	0.538462	0.6	0.538462	0.571429	0.733333	0.142857	0.25	0.2	0.333333	0.5	0.25	0	0.2	0.428571	0.333333	0.428571	0.555556	0.333333	0.6	0.666667
921	0.5	0.454545	0.555556	0.636364	0.5	0.75	0.777778	0.6	0.428571	0.6	0.666667	0.692308	0.625	0.142857	0.25	0.2	0.333333	0.5	0.25	0	0.2	0.428571	0.333333	0.666667	0.555556	0.333333	0.6	0.666667
922	0.5	0.6	0.4	0.5	0.5	0.75	0.6	0.6	0.538462	0.6	0.538462	0.571429	0.733333	0.333333	0.25	0.2	0.333333	0.5	0.25	0	0.2	0.428571	0.333333	0.428571	0.555556	0.333333	0.6	0.666667
923	0.6	0.6	0.555556	0.636364	0.5	0.555556	0.6	0.5	0.538462	0.714286	0.666667	0.833333	0.733333	0.142857	0.25	0.2	0.333333	0.5	0.25	0	0.2	0.428571	0.333333	0.428571	0.555556	0.333333	0.6	0.666667
924	0.411765	0.6	0.555556	0.636364	0.5	0.75	0.6	0.6	0.428571	0.5	0.666667	0.833333	0.625	0.142857	0.25	0.2	0.333333	0.5	0.25	0	0.2	0.428571	0.333333	0.428571	0.555556	0.333333	0.6	0.666667
925	0.5	0.6	0.555556	0.636364	0.714286	0.555556	0.6	0.5	0.538462	0.5	0.538462	0.692308	0.733333	0.142857	0.25	0.2	0.333333	0.5	0.25	0	0.2	0.428571	0.333333	0.428571	0.555556	0.333333	0.6	0.666667
926	0.333333	0.454545	0.4	0.5	0.5	0.75	0.777778	0.6	0.428571	0.5	0.538462	0.571429	0.625	0.142857	0.25	0.2	0.333333	0.5	0.25	0	0.2	0.428571	0.333333	0.428571	0.555556	0.333333	0.6	0.666667
927	0.411765	0.6	0.555556	0.636364	0.5	0.75	0.6	0.5	0.428571	0.5	0.666667	0.571429	0.733333	0.142857	0.25	0.2	0.333333	0.5	0.25	0	0.2	0.428571	0.333333	0.428571	0.555556	0.333333	0.6	0.666667
928	0.5	0.454545	0.555556	0.5	0.714286	0.555556	0.6	0.5	0.428571	0.6	0.666667	0.692308	0.857143	0.142857	0.25	0.2	0.333333	0.5	0.25	0	0.2	0.428571	0.333333	0.428571	0.555556	0.333333	0.6	0.666667
929	0.411765	0.454545	0.555556	0.5	0.5	0.555556	0.6	0.5	0.538462	0.714286	0.666667	0.692308	0.733333	0.142857	0.25	0.2	0.333333	0.5	0.25	0	0.2	0.428571	0.333333	0.428571	0.555556	0.333333	0.6	0.666667
930	0.5	0.6	0.555556	0.636364	0.714286	0.75	0.6	0.5	0.428571	0.5	0.538462	0.692308	0.857143	0.142857	0.25	0.2	0.333333	0.5	0.25	0	0.2	0.428571	0.333333	0.428571	0.555556	0.333333	0.6	0.666667
931	0.5	0.454545	0.4	0.5	0.714286	0.75	0.6	0.714286	0.538462	0.5	0.538462	0.571429	0.857143	0.142857	0.25	0.2	0.333333	0.5	0.25	0	0.2	0.428571	0.333333	0.428571	0.555556	0.333333	0.6	0.666667
932	0.714286	0.6	0.555556	0.5	0.714286	0.75	0.6	0.6	0.428571	0.5	0.666667	0.692308	0.625	0.142857	0.25	0.2	0.333333	0.5	0.25	0	0.2	0.428571	0.333333	0.428571	0.555556	0.333333	0.6	0.666667
933	0.411765	0.454545	0.555556	0.636364	0.714286	0.75	0.6	0.5	0.538462	0.5	0.666667	0.571429	0.625	0.142857	0.25	0.2	0.333333	0.5	0.25	0	0.2	0.428571	0.333333	0.428571	0.555556	0.333333	0.6	0.666667
934	0.6	0.6	0.4	0.5	0.714286	0.555556	0.6	0.5	0.428571	0.5	0.666667	0.692308	0.733333	0.142857	0.25	0.2	0.333333	0.5	0.25	0	0.2	0.428571	0.333333	0.428571	0.555556	0.333333	0.6	0.666667
935	0.5	0.6	0.4	0.5	0.5	0.555556	0.6	0.5	0.428571	0.5	0.538462	0.571429	0.625	0.142857	0.25	0.2	0.333333	0.5	0.25	0	0.2	0.428571	0.333333	0.428571	0.555556	0.333333	0.6	0.666667
936	0.411765	0.6	0.4	0.5	0.5	0.75	0.777778	0.6	0.666667	0.5	0.666667	0.692308	0.625	0.142857	0.25	0.2	0.333333	0.5	0.25	0	0.2	0.428571	0.6	0.428571	0.555556	0.333333	0.6	0.666667
937	0.6	0.6	0.4	0.5	0.714286	0.75	0.6	0.5	0.538462	0.5	0.666667	0.571429	0.733333	0.142857	0.25	0.2	0.333333	0.5	0.25	0	0.2	0.428571	0.333333	0.428571	0.555556	0.333333	0.6	0.666667
938	0.411765	0.6	0.555556	0.636364	0.714286	0.75	0.6	0.6	0.538462	0.5	0.666667	0.571429	0.625	0.142857	0.25	0.2	0.333333	0.5	0.25	0	0.2	0.428571	0.333333	0.428571	0.555556	0.333333	0.6	0.666667
939	0.411765	0.454545	0.4	0.636364	0.714286	0.75	0.6	0.6	0.538462	0.5	0.818182	0.692308	0.625	0.333333	0.25	0.2	0.333333	0.5	0.25	0	0.2	0.428571	0.333333	0.428571	0.555556	0.333333	0.6	0.666667
940	0.6	0.454545	0.555556	0.5	0.714286	0.555556	0.6	0.5	0.428571	0.5	0.666667	0.571429	0.625	0.142857	0.25	0.2	0.333333	0.5	0.25	0	0.2	0.428571	0.333333	0.428571	0.555556	0.333333	0.6	0.666667
941	0.411765	0.6	0.4	0.5	0.714286	0.555556	0.6	0.5	0.538462	0.5	0.666667	0.692308	0.625	0.142857	0.25	0.2	0.333333	0.5	0.25	0	0.2	0.428571	0.333333	0.428571	0.555556	0.333333	0.6	0.666667
942	0.5	0.454545	0.4	0.8	0.5	0.555556	0.6	0.6	0.538462	0.5	0.538462	0.571429	0.625	0.142857	0.25	0.2	0.333333	0.5	0.25	0	0.2	0.428571	0.333333	0.428571	0.555556	0.333333	0.6	0.666667
943	0.5	0.6	0.555556	0.636364	0.5	0.75	0.6	0.5	0.538462	0.5	0.538462	0.692308	0.733333	0.142857	0.25	0.2	0.333333	0.5	0.25	0	0.2	0.428571	0.333333	0.428571	0.555556	0.333333	0.6	0.666667
944	0.5	0.454545	0.4	0.636364	0.5	0.555556	0.6	0.6	0.428571	0.714286	0.666667	0.692308	0.733333	0.142857	0.25	0.2	0.333333	0.5	0.25	0	0.2	0.428571	0.333333	0.428571	0.555556	0.333333	0.6	0.666667
945	0.411765	0.6	0.4	0.5	0.714286	0.75	0.6	0.5	0.428571	0.5	0.538462	0.571429	0.733333	0.333333	0.25	0.2	0.333333	0.5	0.25	0	0.2	0.428571	0.333333	0.428571	0.555556	0.333333	0.6	0.666667
946	0.411765	0.6	0.4	0.5	0.5	0.555556	0.6	0.6	0.428571	0.6	0.538462	0.571429	0.733333	0.142857	0.25	0.2	0.333333	0.5	0.25	0	0.2	0.428571	0.333333	0.428571	0.555556	0.333333	0.6	0.666667
947	0.411765	0.6	0.555556	0.5	0.5	0.75	0.777778	0.5	0.538462	0.5	0.538462	0.833333	0.733333	0.142857	0.25	0.2	0.333333	0.5	0.25	0	0.2	0.428571	0.333333	0.666667	0.555556	0.333333	0.6	0.666667
948	0.6	0.6	0.555556	0.636364	0.5	0.555556	0.6	0.6	0.428571	0.6	0.666667	0.692308	0.625	0.142857	0.25	0.2	0.333333	0.5	0.25	0	0.2	0.428571	0.333333	0.428571	0.555556	0.333333	0.6	0.666667
949	0.5	0.454545	0.4	0.5	0.714286	0.75	0.6	0.5	0.428571	0.5	0.666667	0.833333	0.625	0.142857	0.25	0.2	0.333333	0.5	0.25	0	0.2	0.428571	0.333333	0.428571	0.555556	0.333333	0.6	0.666667
950	0.6	0.454545	0.4	0.5	0.714286	0.75	0.6	0.6	0.428571	0.5	0.666667	0.692308	0.733333	0.142857	0.25	0.2	0.333333	0.5	0.25	0	0.2	0.428571	0.333333	0.428571	0.555556	0.333333	0.6	0.666667
951	0.5	0.454545	0.4	0.636364	0.714286	0.555556	0.6	0.5	0.538462	0.6	0.666667	0.692308	0.625	0.333333	0.25	0.2	0.333333	0.5	0.25	0	0.2	0.428571	0.333333	0.428571	0.555556	0.333333	0.6	0.666667
952	0.5	0.454545	0.4	0.636364	0.5	0.75	0.6	0.5	0.428571	0.5	0.666667	0.692308	0.733333	0.142857	0.25	0.2	0.333333	0.5	0.25	0	0.2	0.428571	0.333333	0.428571	0.555556	0.333333	0.6	0.666667
953	0.5	0.6	0.555556	0.636364	0.714286	0.75	0.6	0.6	0.428571	0.5	0.538462	0.692308	0.625	0.142857	0.25	0.2	0.333333	0.5	0.25	0	0.2	0.428571	0.333333	0.428571	0.555556	0.333333	0.6	0.666667
954	0.6	0.6	0.555556	0.636364	0.714286	0.555556	0.6	0.5	0.538462	0.714286	0.666667	0.692308	0.625	0.142857	0.25	0.2	0.333333	0.5	0.25	0	0.2	0.428571	0.333333	0.428571	0.555556	0.333333	0.6	0.666667
955	0.411765	0.6	0.555556	0.636364	0.5	0.555556	0.6	0.6	0.538462	0.6	0.538462	0.692308	0.733333	0.333333	0.428571	0.2	0.333333	0.5	0.25	0	0.2	0.428571	0.333333	0.428571	0.555556	0.333333	0.6	0.666667
956	0.714286	0.6	0.555556	0.636364	0.5	0.75	0.6	0.5	0.428571	0.5	0.538462	0.692308	0.733333	0.142857	0.25	0.2	0.333333	0.5	0.25	0	0.2	0.428571	0.333333	0.428571	0.555556	0.333333	0.6	0.666667
957	0.411765	0.454545	0.4	0.636364	0.5	0.75	0.6	0.5	0.538462	0.5	0.666667	0.571429	0.733333	0.142857	0.25	0.2	0.333333	0.5	0.25	0	0.2	0.428571	0.333333	0.428571	0.555556	0.333333	0.6	0.666667
958	0.5	0.454545	0.555556	0.636364	0.5	0.555556	0.6	0.6	0.666667	0.6	0.818182	0.692308	0.625	0.142857	0.25	0.2	0.333333	0.5	0.25	0	0.2	0.428571	0.333333	0.428571	0.555556	0.333333	0.6	0.666667
959	0.5	0.6	0.4	0.5	0.714286	0.75	0.6	0.714286	0.538462	0.5	0.538462	0.692308	0.733333	0.142857	0.25	0.2	0.333333	0.5	0.25	0	0.2	0.428571	0.333333	0.428571	0.555556	0.333333	0.6	0.666667
960	0.5	0.6	0.4	0.5	0.5	0.555556	0.6	0.6	0.428571	0.6	0.538462	0.692308	0.733333	0.142857	0.25	0.2	0.333333	0.5	0.25	0	0.2	0.428571	0.333333	0.428571	0.555556	0.333333	0.6	0.666667
961	0.6	0.6	0.555556	0.636364	0.5	0.75	0.6	0.5	0.538462	0.6	0.538462	0.571429	0.733333	0.142857	0.25	0.2	0.333333	0.5	0.25	0	0.2	0.428571	0.333333	0.428571	0.555556	0.333333	0.6	0.666667
962	0.411765	0.454545	0.4	0.5	0.5	0.555556	0.6	0.5	0.428571	0.5	0.538462	0.571429	0.733333	0.142857	0.25	0.2	0.333333	0.5	0.25	0	0.2	0.428571	0.333333	0.428571	0.555556	0.333333	0.6	0.666667
963	0.6	0.454545	0.555556	0.636364	0.714286	0.555556	0.6	0.5	0.538462	0.5	0.538462	0.571429	0.625	0.142857	0.25	0.2	0.333333	0.5	0.25	0	0.2	0.428571	0.333333	0.428571	0.555556	0.333333	0.6	0.666667
964	0.6	0.6	0.4	0.5	0.714286	0.555556	0.6	0.6	0.428571	0.5	0.538462	0.571429	0.625	0.142857	0.25	0.2	0.333333	0.5	0.25	0	0.2	0.428571	0.333333	0.428571	0.555556	0.333333	0.6	0.666667
965	0.5	0.6	0.555556	0.636364	0.714286	0.555556	0.6	0.5	0.538462	0.6	0.538462	0.692308	0.625	0.142857	0.25	0.2	0.333333	0.5	0.25	0	0.2	0.428571	0.333333	0.428571	0.555556	0.333333	0.6	0.666667
966	0.411765	0.6	0.555556	0.636364	0.5	0.555556	0.777778	0.6	0.428571	0.6	0.666667	0.692308	0.625	0.142857	0.25	0.2	0.333333	0.5	0.25	0	0.2	0.428571	0.333333	0.428571	0.555556	0.333333	0.6	0.666667
967	0.6	0.454545	0.555556	0.636364	0.5	0.555556	0.6	0.5	0.538462	0.6	0.666667	0.692308	0.857143	0.142857	0.25	0.2	0.333333	0.5	0.25	0	0.2	0.428571	0.333333	0.666667	0.555556	0.333333	0.6	0.666667
968	0.411765	0.454545	0.555556	0.5	0.714286	0.555556	0.6	0.5	0.538462	0.714286	0.538462	0.571429	0.733333	0.142857	0.25	0.2	0.333333	0.5	0.25	0	0.2	0.428571	0.333333	0.428571	0.555556	0.333333	0.6	0.666667
969	0.411765	0.454545	0.4	0.636364	0.714286	0.75	0.6	0.6	0.538462	0.5	0.538462	0.571429	0.625	0.142857	0.25	0.2	0.333333	0.5	0.25	0	0.2	0.428571	0.333333	0.428571	0.555556	0.333333	0.6	0.666667
970	0.411765	0.6	0.4	0.636364	0.5	0.75	0.6	0.6	0.428571	0.5	0.666667	0.833333	0.733333	0.142857	0.25	0.2	0.333333	0.5	0.25	0	0.2	0.428571	0.333333	0.428571	0.555556	0.333333	0.6	0.666667
971	0.5	0.6	0.4	0.636364	0.5	0.555556	0.6	0.6	0.666667	0.6	0.666667	0.571429	0.733333	0.142857	0.25	0.2	0.333333	0.5	0.25	0	0.2	0.428571	0.333333	0.428571	0.555556	0.333333	0.6	0.666667
972	0.6	0.454545	0.4	0.5	0.714286	0.555556	0.6	0.6	0.538462	0.6	0.538462	0.833333	0.733333	0.142857	0.25	0.2	0.333333	0.5	0.25	0	0.2	0.428571	0.333333	0.428571	0.555556	0.333333	0.6	0.666667
973	0.5	0.454545	0.555556	0.636364	0.5	0.555556	0.6	0.5	0.428571	0.6	0.666667	0.571429	0.625	0.333333	0.25	0.2	0.333333	0.5	0.25	0	0.2	0.428571	0.333333	0.428571	0.555556	0.333333	0.6	0.666667
974	0.6	0.6	0.4	0.5	0.5	0.75	0.6	0.5	0.428571	0.6	0.538462	0.692308	0.857143	0.142857	0.25	0.2	0.333333	0.5	0.25	0	0.2	0.428571	0.333333	0.666667	0.555556	0.333333	0.6	0.666667
975	0.6	0.6	0.4	0.636364	0.5	0.555556	0.6	0.6	0.428571	0.714286	0.538462	0.571429	0.625	0.333333	0.25	0.2	0.333333	0.5	0.25	0	0.2	0.428571	0.333333	0.428571	0.555556	0.333333	0.6	0.666667
976	0.6	0.6	0.4	0.636364	0.714286	0.75	0.777778	0.6	0.428571	0.5	0.666667	0.692308	0.857143	0.142857	0.25	0.2	0.333333	0.5	0.25	0	0.2	0.428571	0.333333	0.428571	0.555556	0.333333	0.6	0.666667
977	0.714286	0.6	0.4	0.5	0.714286	0.75	0.6	0.5	0.428571	0.5	0.538462	0.571429	0.625	0.142857	0.25	0.2	0.333333	0.5	0.25	0	0.2	0.428571	0.333333	0.428571	0.555556	0.333333	0.6	0.666667
978	0.411765	0.454545	0.4	0.5	0.5	0.555556	0.6	0.6	0.428571	0.5	0.666667	0.692308	0.625	0.142857	0.25	0.2	0.333333	0.5	0.25	0	0.2	0.428571	0.333333	0.428571	0.555556	0.333333	0.6	0.666667
979	0.714286	0.454545	0.4	0.5	0.5	0.75	0.6	0.6	0.538462	0.5	0.538462	0.692308	0.733333	0.142857	0.25	0.2	0.333333	0.5	0.25	0	0.2	0.428571	0.6	0.428571	0.555556	0.333333	0.6	0.666667
980	0.714286	0.454545	0.4	0.5	0.5	0.555556	0.777778	0.6	0.538462	0.6	0.538462	0.571429	0.733333	0.142857	0.25	0.2	0.333333	0.5	0.25	0	0.2	0.428571	0.333333	0.428571	0.555556	0.333333	0.6	0.666667
981	0.411765	0.6	0.4	0.636364	0.714286	0.75	0.6	0.5	0.538462	0.5	0.666667	0.692308	0.625	0.142857	0.25	0.2	0.333333	0.5	0.25	0	0.2	0.428571	0.333333	0.428571	0.555556	0.333333	0.6	0.666667
982	0.411765	0.6	0.4	0.5	0.5	0.555556	0.6	0.6	0.428571	0.6	0.538462	0.692308	0.625	0.142857	0.25	0.2	0.333333	0.5	0.25	0	0.2	0.428571	0.333333	0.428571	0.555556	0.333333	0.6	0.666667
983	0.6	0.6	0.4	0.636364	0.5	0.75	0.6	0.5	0.538462	0.5	0.538462	0.692308	0.625	0.142857	0.25	0.2	0.333333	0.5	0.25	0	0.2	0.428571	0.333333	0.428571	0.555556	0.333333	0.6	0.666667
984	0.5	0.6	0.555556	0.5	0.5	0.555556	0.6	0.714286	0.538462	0.5	0.538462	0.692308	0.857143	0.142857	0.25	0.2	0.333333	0.5	0.25	0	0.2	0.428571	0.333333	0.428571	0.555556	0.333333	0.6	0.666667
985	0.5	0.6	0.4	0.5	0.5	0.555556	0.6	0.6	0.538462	0.5	0.538462	0.692308	0.625	0.142857	0.25	0.2	0.333333	0.5	0.25	0	0.2	0.428571	0.333333	0.428571	0.555556	0.333333	0.6	0.666667
986	0.5	0.6	0.555556	0.5	0.714286	0.555556	0.6	0.6	0.428571	0.6	0.666667	0.571429	0.733333	0.142857	0.25	0.2	0.333333	0.5	0.25	0	0.2	0.428571	0.333333	0.428571	0.555556	0.333333	0.6	0.666667
987	0.6	0.454545	0.4	0.5	0.5	0.75	0.6	0.5	0.538462	0.5	0.666667	0.692308	0.625	0.142857	0.25	0.2	0.333333	0.5	0.25	0	0.2	0.428571	0.333333	0.428571	0.555556	0.333333	0.6	0.666667
988	0.6	0.6	0.555556	0.636364	0.5	0.555556	0.777778	0.714286	0.538462	0.6	0.666667	0.692308	0.625	0.142857	0.25	0.2	0.333333	0.5	0.25	0	0.2	0.428571	0.333333	0.428571	0.555556	0.333333	0.6	0.666667
989	0.6	0.454545	0.4	0.636364	0.5	0.75	0.777778	0.5	0.428571	0.6	0.538462	0.571429	0.625	0.142857	0.25	0.2	0.333333	0.5	0.25	0	0.2	0.428571	0.333333	0.428571	0.555556	0.333333	0.6	0.666667
990	0.5	0.6	0.555556	0.5	0.5	0.555556	0.777778	0.6	0.428571	0.6	0.538462	0.571429	0.733333	0.142857	0.25	0.2	0.333333	0.5	0.25	0	0.2	0.428571	0.333333	0.428571	0.555556	0.333333	0.6	0.666667
991	0.411765	0.454545	0.555556	0.5	0.714286	0.75	0.6	0.5	0.428571	0.5	0.666667	0.692308	0.733333	0.142857	0.25	0.2	0.333333	0.5	0.25	0	0.2	0.428571	0.333333	0.428571	0.555556	0.333333	0.6	0.666667
992	0.411765	0.6	0.555556	0.636364	0.5	0.75	0.6	0.6	0.538462	0.5	0.538462	0.571429	0.733333	0.142857	0.25	0.2	0.333333	0.5	0.25	0	0.2	0.428571	0.333333	0.428571	0.555556	0.333333	0.6	0.666667
993	0.5	0.6	0.555556	0.5	0.5	0.75	0.6	0.6	0.538462	0.714286	0.666667	0.571429	0.857143	0.142857	0.25	0.2	0.333333	0.5	0.25	0	0.2	0.428571	0.333333	0.428571	0.555556	0.333333	0.6	0.666667
994	0.5	0.454545	0.555556	0.636364	0.5	0.75	0.6	0.5	0.428571	0.6	0.538462	0.571429	0.625	0.142857	0.25	0.2	0.333333	0.5	0.25	0	0.2	0.428571	0.333333	0.428571	0.555556	0.333333	0.6	0.666667
995	0.6	0.454545	0.555556	0.5	0.714286	0.555556	0.6	0.6	0.428571	0.5	0.818182	0.692308	0.857143	0.142857	0.25	0.2	0.333333	0.5	0.25	0	0.2	0.428571	0.333333	0.428571	0.555556	0.333333	0.6	0.666667
996	0.5	0.454545	0.555556	0.5	0.714286	0.75	0.6	0.6	0.538462	0.6	0.666667	0.571429	0.733333	0.142857	0.25	0.2	0.333333	0.5	0.25	0	0.2	0.428571	0.333333	0.428571	0.555556	0.333333	0.6	0.666667
997	0.5	0.6	0.555556	0.5	0.714286	0.75	0.777778	0.5	0.666667	0.5	0.538462	0.833333	0.733333	0.142857	0.25	0.2	0.333333	0.5	0.25	0	0.2	0.428571	0.333333	0.428571	0.555556	0.333333	0.6	0.666667
998	0.714286	0.454545	0.555556	0.636364	0.5	0.75	0.6	0.6	0.428571	0.6	0.666667	0.692308	0.733333	0.142857	0.25	0.2	0.333333	0.5	0.25	0	0.2	0.428571	0.333333	0.428571	0.555556	0.333333	0.6	0.666667
999	0.333333	0.6	0.4	0.5	0.5	0.555556	0.777778	0.5	0.428571	0.5	0.538462	0.692308	0.625	0.333333	0.25	0.2	0.333333	0.5	0.25	0	0.2	0.428571	0.333333	0.428571	0.555556	0.333333	0.6	0.666667
1000	0.6	0.230769	0.333333	0.428571	0.857143	0.5	0.333333	0.166667	0.142857	0.333333	0.571429	0.333333	0.2	0.0666667	0.166667	0.304348	0.2	0	0.25	0.625	0	0	0.529412	0.2	0.142857	0.571429	0.5	0
1001	0.6	0.333333	0.142857	0.428571	0.529412	0.5	0.333333	0.166667	0.333333	0.333333	0.571429	0.333333	0.2	0.230769	0.0769231	0.428571	0	0.272727	0.25	0.625	0.2	0.142857	0.444444	0.2	0.142857	0.466667	0.411765	0
1002	0.6	0.142857	0.142857	0.428571	0.857143	0.5	0.333333	0.166667	0.333333	0.333333	0.375	0.333333	0.2	0.0666667	0.0769231	0.304348	0.2	0	0.25	0.444444	0.2	0	0.444444	0.2	0.142857	0.833333	0.5	0
1003	0.6	0.230769	0.142857	0.428571	0.529412	0.5	0.333333	0.0769231	0.333333	0.333333	0.466667	0.333333	0.2	0.333333	0.166667	0.363636	0.0909091	0.166667	0.25	0.444444	0.2	0.142857	0.444444	0.2	0.142857	0.692308	0.5	0
1004	0.6	0.230769	0.142857	0.428571	0.625	0.5	0.333333	0.166667	0.6	0.333333	0.571429	0.333333	0.2	0.0666667	0.0769231	0.363636	0	0.272727	0.25	0.368421	0.5	0.142857	0.368421	0.2	0.142857	0.375	0.6	0
1005	0.6	0.142857	0.333333	0.666667	0.529412	0.5	0.333333	0.0769231	0.333333	0.333333	0.294118	0.333333	0.2	0.142857	0.0769231	0.304348	0.0909091	0.0769231	0.25	0.444444	0	0.142857	0.529412	0.2	0.142857	0.571429	0.5	0
1006	0.6	0.333333	0.333333	0.428571	0.529412	0.5	0.333333	0.0769231	0.142857	0.333333	0.571429	0.333333	0.2	0.142857	0.166667	0.363636	0	0	0.428571	0.625	0.5	0.142857	0.444444	0.2	0.142857	0.375	0.5	0
1007	0.6	0.230769	0.6	0.428571	0.444444	0.5	0.333333	0.0769231	0.333333	0.333333	0.571429	0.333333	0.2	0.0666667	0.0769231	0.363636	0	0	0.25	0.733333	0.5	0.333333	0.444444	0.2	0.142857	0.466667	0.6	0
1008	0.6	0.454545	0.333333	0.428571	0.625	0.5	0.333333	0.166667	0.333333	0.333333	0.294118	0.333333	0.2	0.142857	0.0769231	0.578947	0	0.166667	0.428571	0.529412	0.2	0.142857	0.529412	0.2	0.142857	0.571429	0.5	0
1009	0.6	0.454545	0.333333	0.428571	0.625	0.5	0.333333	0.0769231	0.142857	0.333333	0.375	0.333333	0.2	0.142857	0.0769231	0.363636	0.0909091	0	0.428571	0.529412	0	0.142857	0.625	0.2	0.142857	0.692308	0.5	0
1010	0.6	0.230769	0.333333	0.428571	0.529412	0.5	0.333333	0.0769231	0.333333	0.333333	0.294118	0.333333	0.2	0.230769	0.272727	0.428571	0.0909091	0	0.25	0.529412	0	0.333333	0.368421	0.2	0.142857	0.692308	0.5	0
1011	0.6	0.230769	0.333333	0.428571	0.625	0.5	0.333333	0.4	0.333333	0.333333	0.571429	0.333333	0.2	0.230769	0.166667	0.304348	0.0909091	0.0769231	0.111111	0.529412	0	0.333333	0.368421	0.2	0.142857	0.571429	0.333333	0
1012	0.6	0.142857	0.333333	0.428571	0.733333	0.5	0.333333	0.166667	0.333333	0.333333	0.833333	0.333333	0.2	0.230769	0.0769231	0.5	0.2	0.0769231	0.25	0.625	0.2	0.142857	0.444444	0.2	0.142857	0.466667	0.5	0
1013	0.6	0.333333	0.333333	0.428571	0.625	0.5	0.333333	0.166667	0.6	0.333333	0.466667	0.333333	0.2	0.142857	0.166667	0.304348	0.0909091	0.0769231	0.111111	0.368421	0	0.142857	0.444444	0.2	0.142857	0.571429	0.5	0
1014	0.6	0.142857	0.333333	0.428571	0.529412	0.5	0.333333	0.166667	0.6	0.333333	0.375	0.333333	0.2	0.142857	0.272727	0.428571	0.0909091	0	0.428571	0.529412	0.2	0.142857	0.625	0.2	0.142857	0.571429	0.411765	0
1015	0.6	0.230769	0.333333	0.428571	0.625	0.5	0.333333	0.0769231	0.6	0.333333	0.375	0.333333	0.2	0.0666667	0.0769231	0.428571	0.2	0.0769231	0.111111	0.529412	0.2	0.333333	0.529412	0.2	0.142857	0.466667	0.333333	0
1016	0.6	0.230769	0.333333	0.428571	0.625	0.5	0.333333	0.166667	0.333333	0.333333	0.571429	0.333333	0.2	0.0666667	0.0769231	0.428571	0.0909091	0.0769231	0.25	0.444444	0.2	0.333333	0.529412	0.2	0.142857	0.466667	0.411765	0
1017	0.6	0.142857	0.6	0.428571	0.733333	0.5	0.333333	0.166667	0.6	0.333333	0.466667	0.333333	0.2	0.142857	0.272727	0.363636	0.2	0.0769231	0.428571	0.625	0	0.142857	0.368421	0.2	0.142857	0.466667	0.6	0
1018	0.6	0.333333	0.333333	0.428571	0.529412	0.5	0.333333	0.0769231	0.142857	0.333333	0.466667	0.333333	0.2	0.0666667	0.166667	0.428571	0.333333	0	0.428571	0.529412	0	0	0.529412	0.2	0.142857	0.375	0.411765	0
1019	0.6	0.333333	0.142857	0.428571	0.733333	0.5	0.333333	0.272727	0.333333	0.333333	0.375	0.333333	0.2	0.230769	0.166667	0.304348	0.2	0.0769231	0.25	0.529412	0.5	0	0.529412	0.2	0.142857	0.466667	0.5	0
1020	0.6	0.142857	0.333333	0.428571	0.625	0.5	0.333333	0.0769231	0.6	0.333333	0.466667	0.333333	0.2	0.230769	0.0769231	0.304348	0	0	0.428571	0.625	0.5	0.142857	0.733333	0.2	0.142857	0.692308	0.6	0
1021	0.6	0.142857	0.6	0.428571	0.625	0.5	0.333333	0.0769231	0.142857	0.333333	0.466667	0.333333	0.2	0.142857	0.0769231	0.304348	0.2	0.0769231	0.428571	0.368421	0.2	0.333333	0.444444	0.2	0.142857	0.466667	0.411765	0
1022	0.6	0.230769	0.142857	0.428571	0.529412	0.5	0.333333	0.166667	0.142857	0.333333	0.571429	0.333333	0.2	0	0.0769231	0.428571	0	0	0.25	0.444444	0.2	0.333333	0.444444	0.2	0.142857	0.571429	0.411765	0
1023	0.6	0.230769	0.142857	0.428571	0.529412	0.5	0.333333	0.0769231	0.333333	0.333333	0.571429	0.333333	0.2	0.142857	0.166667	0.304348	0	0.166667	0.25	0.529412	0.2	0.142857	0.529412	0.2	0.142857	0.466667	0.5	0
1024	0.6	0.333333	0.333333	0.428571	0.625	0.5	0.333333	0.0769231	0.333333	0.333333	0.466667	0.333333	0.2	0.0666667	0.166667	0.304348	0	0.0769231	0.25	0.529412	0.2	0.333333	0.529412	0.2	0.142857	0.692308	0.411765	0
1025	0.6	0.142857	0.333333	0.428571	0.625	0.5	0.333333	0.0769231	0.333333	0.333333	0.466667	0.333333	0.2	0.142857	0.0769231	0.363636	0.333333	0.166667	0.111111	0.368421	0.5	0.333333	0.625	0.2	0.142857	0.466667	0.6	0
1026	0.6	0.142857	0.333333	0.428571	0.529412	0.5	0.333333	0.166667	0.6	0.333333	0.466667	0.333333	0.2	0.142857	0.166667	0.304348	0	0.0769231	0.25	0.529412	0	0.142857	0.529412	0.2	0.142857	0.466667	0.411765	0
1027	0.6	0.142857	0.142857	0.428571	0.733333	0.5	0.333333	0.166667	0.333333	0.333333	0.375	0.333333	0.2	0.142857	0.0769231	0.363636	0.0909091	0.0769231	0.25	0.625	0	0.142857	0.733333	0.2	0.142857	0.466667	0.333333	0
1028	0.6	0.142857	0.333333	0.428571	0.444444	0.5	0.333333	0.166667	0.333333	0.333333	0.375	0.333333	0.2	0.142857	0.0769231	0.363636	0	0.0769231	0.25	0.444444	0.5	0.142857	0.625	0.2	0.142857	0.375	0.411765	0
1029	0.6	0.230769	0.333333	0.428571	0.625	0.5	0.333333	0.166667	0.333333	0.333333	0.294118	0.333333	0.2	0.0666667	0.0769231	0.304348	0.0909091	0	0.25	0.529412	0.2	0.142857	0.529412	0.2	0.142857	0.466667	0.5	0
1030	0.6	0.230769	0.142857	0.428571	0.444444	0.5	0.333333	0.0769231	0.333333	0.333333	0.466667	0.333333	0.2	0.0666667	0.0769231	0.428571	0.0909091	0.272727	0.25	0.368421	0.2	0.142857	0.529412	0.2	0.142857	0.571429	0.411765	0
1031	0.6	0.230769	0.333333	0.428571	0.625	0.5	0.333333	0.0769231	0.333333	0.333333	0.375	0.333333	0.2	0.230769	0.166667	0.428571	0.0909091	0.166667	0.428571	0.625	0.2	0.142857	0.625	0.2	0.142857	0.375	0.411765	0
1032	0.6	0.142857	0.333333	0.428571	0.625	0.5	0.333333	0.0769231	0.333333	0.333333	0.466667	0.333333	0.2	0.333333	0.0769231	0.363636	0.0909091	0.0769231	0.428571	0.444444	0.2	0	0.625	0.2	0.142857	0.692308	0.6	0
1033	0.6	0.230769	0.333333	0.428571	0.625	0.5	0.333333	0.0769231	0.6	0.333333	0.466667	0.333333	0.2	0.230769	0.166667	0.428571	0.0909091	0.166667	0.25	0.444444	0.5	0.142857	0.368421	0.2	0.142857	0.571429	0.5	0
1034	0.6	0.230769	0.142857	0.428571	0.529412	0.5	0.333333	0.0769231	0.333333	0.333333	0.466667	0.333333	0.2	0.0666667	0.0769231	0.304348	0.0909091	0	0.25	0.529412	0.2	0.142857	0.444444	0.2	0.142857	0.571429	0.5	0
1035	0.6	0.230769	0.333333	0.428571	0.444444	0.5	0.333333	0.0769231	0.6	0.333333	0.571429	0.333333	0.2	0.0666667	0.0769231	0.428571	0.0909091	0	0.25	0.529412	0.5	0.142857	0.529412	0.2	0.142857	0.692308	0.5	0
1036	0.6	0.142857	0.142857	0.428571	0.529412	0.5	0.333333	0.166667	0.142857	0.333333	0.571429	0.333333	0.2	0.142857	0.0769231	0.25	0	0.166667	0.25	0.529412	0.2	0.333333	0.529412	0.2	0.142857	0.571429	0.333333	0
1037	0.6	0.230769	0.333333	0.428571	0.625	0.5	0.333333	0.166667	0.142857	0.333333	0.466667	0.333333	0.2	0.142857	0.272727	0.363636	0.0909091	0	0.428571	0.529412	0.2	0.333333	0.625	0.2	0.142857	0.466667	0.5	0
1038	0.6	0.142857	0.142857	0.428571	0.625	0.5	0.333333	0.0769231	0.6	0.333333	0.294118	0.333333	0.2	0.142857	0.166667	0.304348	0.0909091	0.0769231	0.25	0.625	0.2	0.333333	0.368421	0.2	0.142857	0.466667	0.333333	0
1039	0.6	0.230769	0.333333	0.428571	0.625	0.5	0.333333	0.0769231	0.333333	0.333333	0.571429	0.333333	0.2	0.230769	0.166667	0.428571	0	0.0769231	0.25	0.625	0.2	0.142857	0.444444	0.2	0.142857	0.571429	0.5	0
1040	0.6	0.230769	0.333333	0.428571	0.529412	0.5	0.333333	0.0769231	0.333333	0.333333	0.375	0.333333	0.2	0.0666667	0.0769231	0.363636	0	0.166667	0.428571	0.444444	0.2	0.142857	0.733333	0.2	0.142857	0.692308	0.5	0
1041	0.6	0.333333	0.142857	0.428571	0.529412	0.5	0.333333	0.272727	0.142857	0.333333	0.571429	0.333333	0.2	0.0666667	0.0769231	0.25	0	0.0769231	0.25	0.368421	0	0.333333	0.529412	0.2	0.142857	0.571429	0.333333	0
1042	0.6	0.333333	0.333333	0.428571	0.625	0.5	0.333333	0.272727	0.142857	0.333333	0.375	0.333333	0.2	0.142857	0.166667	0.304348	0.0909091	0	0.25	0.529412	0	0.333333	0.444444	0.2	0.142857	0.466667	0.5	0
1043	0.6	0.333333	0.142857	0.428571	0.529412	0.5	0.333333	0.0769231	0.333333	0.333333	0.692308	0.333333	0.2	0.142857	0.0769231	0.428571	0.0909091	0.0769231	0.25	0.444444	0	0.142857	0.444444	0.2	0.142857	0.466667	0.411765	0
1044	0.6	0.230769	0.142857	0.428571	0.625	0.5	0.333333	0.166667	0.333333	0.333333	0.466667	0.333333	0.2	0.142857	0.0769231	0.304348	0	0.0769231	0.25	0.529412	0	0.142857	0.444444	0.2	0.142857	0.375	0.5	0
1045	0.6	0.230769	0.333333	0.428571	0.625	0.5	0.333333	0.0769231	0.6	0.333333	0.571429	0.333333	0.2	0.142857	0.0769231	0.428571	0.0909091	0.272727	0.25	0.368421	0	0.142857	0.529412	0.2	0.142857	0.571429	0.411765	0
1046	0.6	0.142857	0.333333	0.428571	0.733333	0.5	0.333333	0.0769231	0.333333	0.333333	0.571429	0.333333	0.2	0.142857	0.0769231	0.428571	0.0909091	0.0769231	0.111111	0.368421	0.2	0.142857	0.444444	0.2	0.142857	0.571429	0.333333	0
1047	0.6	0.142857	0.333333	0.428571	0.733333	0.5	0.333333	0.166667	0.333333	0.333333	0.571429	0.333333	0.2	0.142857	0.0769231	0.304348	0	0.0769231	0.25	0.368421	0	0.142857	0.368421	0.2	0.142857	0.571429	0.411765	0
1048	0.6	0.230769	0.6	0.428571	0.529412	0.5	0.333333	0.166667	0.333333	0.333333	0.571429	0.333333	0.2	0.230769	0.0769231	0.5	0.0909091	0.0769231	0.428571	0.368421	0.5	0.333333	0.444444	0.2	0.142857	0.466667	0.411765	0
1049	0.6	0.142857	0.142857	0.428571	0.529412	0.5	0.333333	0.0769231	0.333333	0.333333	0.692308	0.333333	0.2	0	0.0769231	0.428571	0.0909091	0.0769231	0.25	0.444444	0.2	0.142857	0.444444	0.2	0.142857	0.466667	0.6	0
1050	0.6	0.230769	0.6	0.428571	0.529412	0.5	0.333333	0.166667	0.333333	0.6	0.466667	0.333333	0.2	0.142857	0.0769231	0.363636	0.2	0.0769231	0.428571	0.529412	0.2	0.333333	0.444444	0.2	0.142857	0.692308	0.411765	0
1051	0.6	0.142857	0.333333	0.428571	0.529412	0.5	0.333333	0.166667	0.142857	0.333333	0.466667	0.333333	0.2	0.142857	0.166667	0.304348	0	0.0769231	0.428571	0.529412	0.5	0.142857	0.368421	0.2	0.142857	0.466667	0.6	0
1052	0.6	0.142857	0.142857	0.428571	0.625	0.5	0.333333	0.272727	0.6	0.6	0.571429	0.333333	0.2	0.142857	0.0769231	0.428571	0.2	0.166667	0.25	0.368421	0.5	0.142857	0.444444	0.2	0.142857	0.571429	0.333333	0
1053	0.6	0.230769	0.333333	0.428571	0.625	0.5	0.333333	0.166667	0.142857	0.333333	0.692308	0.333333	0.2	0.0666667	0.166667	0.363636	0	0	0.111111	0.444444	0.2	0.142857	0.625	0.2	0.142857	0.571429	0.6	0
1054	0.6	0.230769	0.142857	0.428571	0.857143	0.5	0.333333	0.0769231	0.333333	0.333333	0.375	0.333333	0.2	0.142857	0.0769231	0.304348	0	0.166667	0.111111	0.529412	0	0.142857	0.444444	0.2	0.142857	0.833333	0.411765	0
1055	0.6	0.142857	0.333333	0.428571	0.733333	0.5	0.333333	0.0769231	0.6	0.333333	0.375	0.333333	0.2	0.142857	0.0769231	0.428571	0	0.0769231	0.25	0.444444	0	0.142857	0.444444	0.2	0.142857	0.466667	0.411765	0
1056	0.6	0.142857	0.333333	0.428571	0.529412	0.5	0.333333	0.166667	0.6	0.333333	0.571429	0.333333	0.2	0.142857	0.166667	0.428571	0	0.272727	0.25	0.625	0	0.333333	0.625	0.2	0.142857	0.571429	0.5	0
1057	0.6	0.142857	0.142857	0.428571	0.529412	0.5	0.333333	0.166667	0.333333	0.333333	0.466667	0.333333	0.2	0.142857	0.0769231	0.363636	0	0	0.111111	0.529412	0	0.142857	0.368421	0.2	0.142857	0.571429	0.5	0
1058	0.6	0.142857	0.333333	0.428571	0.733333	0.5	0.333333	0.0769231	0.142857	0.333333	0.466667	0.333333	0.2	0.142857	0.0769231	0.363636	0.0909091	0	0.111111	0.444444	0.2	0.142857	0.529412	0.2	0.142857	0.571429	0.333333	0
1059	0.6	0.333333	0.333333	0.428571	0.733333	0.5	0.333333	0.0769231	0.6	0.333333	0.571429	0.333333	0.2	0.0666667	0.166667	0.363636	0.2	0	0.428571	0.733333	0.2	0.333333	0.444444	0.2	0.333333	0.692308	0.5	0
1060	0.6	0.142857	0.333333	0.428571	0.529412	0.5	0.333333	0.0769231	0.142857	0.333333	0.571429	0.333333	0.2	0.0666667	0.166667	0.363636	0.0909091	0.0769231	0.111111	0.625	0.2	0.333333	0.444444	0.2	0.142857	0.692308	0.714286	0
1061	0.6	0.230769	0.142857	0.428571	0.529412	0.5	0.333333	0.272727	0.333333	0.333333	0.571429	0.333333	0.2	0.0666667	0.166667	0.304348	0	0.166667	0.25	0.444444	0	0	0.444444	0.2	0.142857	0.571429	0.6	0
1062	0.6	0.142857	0.333333	0.428571	0.444444	0.5	0.333333	0.0769231	0.6	0.333333	0.571429	0.333333	0.2	0.142857	0.0769231	0.25	0	0.0769231	0.25	0.529412	0.5	0	0.625	0.2	0.142857	0.571429	0.5	0
1063	0.6	0.230769	0.6	0.428571	0.733333	0.5	0.333333	0.166667	0.142857	0.333333	0.375	0.333333	0.2	0.142857	0.0769231	0.25	0	0.0769231	0.111111	0.733333	0.2	0.333333	0.368421	0.2	0.142857	0.692308	0.411765	0
1064	0.6	0.142857	0.142857	0.428571	0.625	0.5	0.333333	0.0769231	0.333333	0.333333	0.375	0.333333	0.2	0.142857	0.0769231	0.304348	0	0.0769231	0.25	0.368421	0	0	0.625	0.2	0.142857	0.692308	0.411765	0
1065	0.6	0.230769	0.142857	0.428571	0.733333	0.5	0.333333	0.0769231	0.142857	0.333333	0.571429	0.333333	0.2	0.230769	0.0769231	0.304348	0.0909091	0	0.25	0.529412	0	0	0.444444	0.2	0.142857	0.466667	0.6	0
1066	0.6	0.142857	0.142857	0.428571	0.529412	0.5	0.333333	0.166667	0.333333	0.333333	0.692308	0.333333	0.2	0.0666667	0.0769231	0.304348	0.0909091	0.166667	0.25	0.444444	0	0.142857	0.529412	0.2	0.142857	0.571429	0.411765	0
1067	0.6	0.230769	0.333333	0.428571	0.857143	0.5	0.333333	0.166667	0.142857	0.333333	0.571429	0.333333	0.2	0.230769	0.166667	0.363636	0	0.0769231	0.428571	0.444444	0.5	0.142857	0.444444	0.2	0.142857	0.466667	0.6	0
1068	0.6	0.230769	0.142857	0.428571	0.529412	0.5	0.333333	0.166667	0.333333	0.333333	0.571429	0.333333	0.2	0.0666667	0.0769231	0.363636	0	0.0769231	0.666667	0.444444	0.5	0.142857	0.368421	0.2	0.142857	0.466667	0.5	0
1069	0.6	0.142857	0.333333	0.428571	0.733333	0.5	0.333333	0.272727	0.6	0.333333	0.375	0.333333	0.2	0.142857	0.272727	0.428571	0	0	0.25	0.529412	0.2	0	0.368421	0.2	0.142857	0.571429	0.411765	0
1070	0.6	0.142857	0.142857	0.428571	0.733333	0.5	0.333333	0.0769231	0.333333	0.333333	0.571429	0.333333	0.2	0.0666667	0.0769231	0.304348	0	0.0769231	0.25	0.529412	0	0.142857	0.529412	0.2	0.142857	0.466667	0.5	0
1071	0.6	0.230769	0.142857	0.428571	0.529412	0.5	0.333333	0.166667	0.6	0.333333	0.294118	0.333333	0.2	0.142857	0.0769231	0.363636	0.2	0.272727	0.428571	0.3	0	0	0.444444	0.2	0.142857	0.571429	0.6	0
1072	0.6	0.333333	0.6	0.428571	0.625	0.5	0.333333	0.166667	0.333333	0.333333	0.375	0.333333	0.2	0.0666667	0.166667	0.363636	0	0.0769231	0.25	0.444444	0	0.333333	0.529412	0.2	0.142857	0.571429	0.6	0
1073	0.6	0.230769	0.333333	0.428571	0.625	0.5	0.333333	0.166667	0.142857	0.333333	0.466667	0.333333	0.2	0.333333	0.272727	0.428571	0.333333	0	0.111111	0.368421	0.2	0	0.529412	0.2	0.142857	0.692308	0.411765	0
1074	0.6	0.142857	0.6	0.428571	0.733333	0.5	0.333333	0.166667	0.333333	0.333333	0.571429	0.333333	0.2	0.142857	0.0769231	0.428571	0.2	0	0.25	0.529412	0	0.142857	0.444444	0.2	0.142857	0.571429	0.5	0
1075	0.6	0.142857	0.333333	0.428571	0.444444	0.5	0.333333	0.166667	0.142857	0.333333	0.571429	0.333333	0.2	0.0666667	0.166667	0.304348	0.0909091	0	0.428571	0.529412	0.2	0	0.529412	0.2	0.142857	0.692308	0.6	0
1076	0.6	0.142857	0.142857	0.428571	0.529412	0.5	0.333333	0.166667	0.142857	0.333333	0.466667	0.333333	0.2	0.0666667	0.166667	0.363636	0.0909091	0.166667	0.111111	0.625	0.2	0	0.529412	0.2	0.142857	0.375	0.411765	0
1077	0.6	0.230769	0.6	0.428571	0.529412	0.5	0.333333	0.166667	0.6	0.333333	0.466667	0.333333	0.2	0.0666667	0.0769231	0.428571	0.2	0.0769231	0.428571	0.529412	0.2	0	0.444444	0.2	0.142857	0.466667	0.714286	0
1078	0.6	0.142857	0.333333	0.428571	0.857143	0.5	0.333333	0.0769231	0.333333	0.333333	0.692308	0.333333	0.2	0.0666667	0.166667	0.363636	0.0909091	0.0769231	0.111111	0.529412	0.5	0.142857	0.444444	0.2	0.142857	0.692308	0.5	0
1079	0.6	0.142857	0.142857	0.428571	0.444444	0.5	0.333333	0.0769231	0.333333	0.333333	0.466667	0.333333	0.2	0.142857	0.0769231	0.428571	0.0909091	0.166667	0.25	0.529412	0.2	0.142857	0.529412	0.2	0.142857	0.571429	0.333333	0
1080	0.6	0.230769	0.333333	0.428571	0.529412	0.5	0.333333	0.0769231	0.142857	0.333333	0.571429	0.333333	0.2	0.142857	0.0769231	0.363636	0.0909091	0	0.111111	0.368421	0.2	0	0.444444	0.2	0.142857	0.571429	0.714286	0
1081	0.6	0.142857	0.333333	0.428571	0.444444	0.5	0.333333	0.0769231	0.142857	0.333333	0.375	0.333333	0.2	0.142857	0.0769231	0.304348	0	0	0.428571	0.444444	0.2	0.333333	0.625	0.2	0.142857	0.692308	0.6	0
1082	0.6	0.230769	0.333333	0.428571	0.529412	0.5	0.333333	0.0769231	0.333333	0.333333	0.466667	0.333333	0.2	0.142857	0.0769231	0.304348	0.333333	0	0.25	0.368421	0	0.142857	0.368421	0.2	0.142857	0.466667	0.411765	0
1083	0.6	0.142857	0.333333	0.428571	0.444444	0.5	0.333333	0.0769231	0.333333	0.333333	0.375	0.333333	0.2	0	0.166667	0.363636	0.0909091	0.0769231	0.428571	0.368421	0.2	0.142857	0.625	0.2	0.142857	0.375	0.411765	0
1084	0.6	0.142857	0.142857	0.428571	0.529412	0.5	0.333333	0.0769231	0.142857	0.333333	0.466667	0.333333	0.2	0.142857	0.0769231	0.304348	0.333333	0.0769231	0.25	0.529412	0.2	0.142857	0.444444	0.2	0.142857	0.571429	0.6	0
1085	0.6	0.333333	0.142857	0.428571	0.733333	0.5	0.333333	0.0769231	0.142857	0.333333	0.571429	0.333333	0.2	0	0.0769231	0.363636	0.2	0.0769231	0.25	0.625	0	0.333333	0.529412	0.2	0.142857	0.375	0.714286	0
1086	0.6	0.142857	0.333333	0.428571	0.625	0.5	0.333333	0.0769231	0.6	0.333333	0.466667	0.333333	0.2	0.142857	0.166667	0.363636	0.0909091	0.0769231	0.111111	0.368421	0.2	0.142857	0.444444	0.2	0.142857	0.466667	0.411765	0
1087	0.6	0.142857	0.333333	0.428571	0.529412	0.5	0.333333	0.0769231	0.333333	0.333333	0.571429	0.333333	0.2	0	0.0769231	0.304348	0.0909091	0.0769231	0.111111	0.529412	0	0	0.529412	0.2	0.142857	0.466667	0.5	0
1088	0.6	0.230769	0.142857	0.428571	0.733333	0.5	0.333333	0.166667	0.6	0.333333	0.375	0.333333	0.2	0.0666667	0.0769231	0.5	0.2	0.166667	0.111111	0.733333	0.5	0.142857	0.625	0.2	0.142857	0.571429	0.5	0
1089	0.6	0.142857	0.333333	0.428571	0.625	0.5	0.333333	0.0769231	0.333333	0.333333	0.375	0.333333	0.2	0.230769	0.166667	0.304348	0.0909091	0.166667	0.428571	0.529412	0.2	0	0.444444	0.2	0.142857	0.692308	0.5	0
1090	0.6	0.142857	0.333333	0.428571	0.625	0.5	0.333333	0.272727	0.333333	0.333333	0.375	0.333333	0.2	0.142857	0.0769231	0.304348	0.2	0.0769231	0.25	0.857143	0	0.333333	0.444444	0.2	0.142857	0.466667	0.6	0
1091	0.6	0.142857	0.142857	0.428571	0.529412	0.5	0.333333	0.166667	0.333333	0.333333	0.692308	0.333333	0.2	0.0666667	0.0769231	0.304348	0.2	0	0.25	0.529412	0.2	0	0.529412	0.2	0.142857	0.466667	0.411765	0
1092	0.6	0.230769	0.333333	0.428571	0.625	0.5	0.333333	0.166667	0.333333	0.333333	0.571429	0.333333	0.2	0.230769	0.0769231	0.363636	0	0	0.25	0.444444	0.2	0.333333	0.529412	0.2	0.142857	0.692308	0.6	0
1093	0.6	0.142857	0.333333	0.428571	0.529412	0.5	0.333333	0.0769231	0.6	0.333333	0.375	0.333333	0.2	0.0666667	0.0769231	0.304348	0.0909091	0.166667	0.111111	0.529412	0	0.142857	0.529412	0.2	0.142857	0.571429	0.411765	0
1094	0.6	0.230769	0.142857	0.428571	0.625	0.5	0.333333	0.0769231	0.6	0.333333	0.466667	0.333333	0.2	0.142857	0.166667	0.578947	0	0	0.428571	0.529412	0	0.142857	0.444444	0.2	0.142857	0.571429	0.5	0
1095	0.6	0.142857	0.333333	0.428571	0.625	0.5	0.333333	0.272727	0.142857	0.333333	0.692308	0.333333	0.2	0.142857	0.0769231	0.363636	0	0	0.428571	0.625	0.2	0.333333	0.529412	0.2	0.142857	0.571429	0.411765	0
1096	0.6	0.142857	0.142857	0.428571	0.529412	0.5	0.333333	0.166667	0.142857	0.333333	0.466667	0.333333	0.2	0.0666667	0.0769231	0.363636	0.0909091	0	0.25	0.444444	0.5	0.142857	0.444444	0.2	0.142857	0.466667	0.411765	0
1097	0.6	0.142857	0.333333	0.428571	0.733333	0.5	0.333333	0.166667	0.333333	0.333333	0.294118	0.333333	0.2	0.0666667	0.0769231	0.428571	0.0909091	0.0769231	0.25	0.625	0.2	0.142857	0.625	0.2	0.142857	0.571429	0.714286	0
1098	0.6	0.230769	0.6	0.428571	0.625	0.5	0.333333	0.166667	0.333333	0.333333	0.375	0.333333	0.2	0.0666667	0.0769231	0.428571	0	0.0769231	0.25	0.444444	0.2	0.142857	0.444444	0.2	0.142857	0.466667	0.333333	0
1099	0.6	0.142857	0.333333	0.428571	0.625	0.5	0.333333	0.0769231	0.6	0.333333	0.692308	0.333333	0.2	0.0666667	0.0769231	0.363636	0	0	0.428571	0.625	0.2	0.142857	0.444444	0.2	0.142857	0.466667	0.5	0
1100	0.6	0.142857	0.333333	0.428571	0.529412	0.5	0.333333	0.166667	0.333333	0.333333	0.466667	0.333333	0.2	0.142857	0.166667	0.578947	0	0.0769231	0.25	0.733333	0.5	0.333333	0.444444	0.2	0.142857	0.466667	0.411765	0
1101	0.6	0.230769	0.333333	0.428571	0.444444	0.5	0.333333	0.166667	0.142857	0.333333	0.571429	0.333333	0.2	0.230769	0.166667	0.304348	0	0	0.428571	0.529412	0.2	0.142857	0.529412	0.2	0.142857	0.571429	0.5	0
1102	0.6	0.230769	0.333333	0.428571	0.529412	0.5	0.333333	0.0769231	0.333333	0.333333	0.375	0.333333	0.2	0.0666667	0.0769231	0.363636	0.2	0.166667	0.25	0.444444	0.2	0.142857	0.529412	0.2	0.142857	0.375	0.5	0
1103	0.6	0.230769	0.333333	0.428571	0.625	0.5	0.333333	0.0769231	0.333333	0.333333	0.571429	0.333333	0.2	0.142857	0.0769231	0.363636	0	0.0769231	0.111111	0.444444	0	0	0.733333	0.2	0.142857	0.466667	0.5	0
1104	0.6	0.142857	0.333333	0.428571	0.733333	0.5	0.333333	0.166667	0.142857	0.333333	0.466667	0.333333	0.2	0.142857	0.0769231	0.5	0.0909091	0	0.25	0.733333	0.5	0	0.368421	0.2	0.142857	0.375	0.5	0
1105	0.6	0.230769	0.333333	0.428571	0.625	0.5	0.333333	0.0769231	0.333333	0.333333	0.466667	0.333333	0.2	0.142857	0.0769231	0.428571	0	0	0.111111	0.444444	0.2	0	0.368421	0.2	0.142857	0.466667	0.714286	0
1106	0.6	0.454545	0.142857	0.428571	0.733333	0.5	0.333333	0.272727	0.6	0.333333	0.571429	0.333333	0.2	0.142857	0.166667	0.363636	0	0.272727	0.25	0.444444	0.5	0.333333	0.529412	0.2	0.142857	0.375	0.714286	0
1107	0.6	0.142857	0.333333	0.428571	0.529412	0.5	0.333333	0.0769231	0.142857	0.6	0.571429	0.333333	0.2	0.142857	0.166667	0.304348	0.2	0.0769231	0.25	0.368421	0.2	0.142857	0.625	0.2	0.142857	0.692308	0.6	0
1108	0.6	0.142857	0.333333	0.428571	0.625	0.5	0.333333	0.0769231	0.333333	0.333333	0.692308	0.333333	0.2	0.142857	0.272727	0.25	0.0909091	0.166667	0.111111	0.368421	0.2	0	0.625	0.2	0.142857	0.692308	0.333333	0
1109	0.6	0.333333	0.333333	0.428571	0.529412	0.5	0.333333	0.0769231	0.333333	0.333333	0.571429	0.333333	0.2	0.333333	0.166667	0.5	0	0	0.111111	0.625	0.2	0.142857	0.529412	0.2	0.142857	0.466667	0.411765	0
1110	0.6	0.230769	0.333333	0.428571	0.529412	0.5	0.333333	0.166667	0.333333	0.333333	0.466667	0.333333	0.2	0.0666667	0.272727	0.363636	0	0.166667	0.25	0.444444	0	0.142857	0.368421	0.2	0.142857	0.571429	0.411765	0
1111	0.6	0.142857	0.6	0.428571	0.529412	0.5	0.333333	0.0769231	0.333333	0.333333	0.833333	0.333333	0.2	0.230769	0.0769231	0.304348	0.0909091	0.166667	0.25	0.368421	0.2	0.142857	0.625	0.2	0.142857	0.692308	0.5	0
1112	0.6	0.454545	0.333333	0.428571	0.857143	0.5	0.333333	0.272727	0.6	0.333333	0.375	0.333333	0.2	0.0666667	0.0769231	0.304348	0	0.166667	0.111111	0.444444	0.5	0	0.529412	0.2	0.142857	0.466667	0.411765	0
1113	0.6	0.142857	0.333333	0.428571	0.625	0.5	0.333333	0.0769231	0.333333	0.333333	0.571429	0.333333	0.2	0.0666667	0.0769231	0.428571	0.0909091	0	0.111111	0.444444	0.5	0.142857	0.444444	0.2	0.142857	0.571429	0.411765	0
1114	0.6	0.333333	0.142857	0.428571	0.529412	0.5	0.333333	0.166667	0.6	0.333333	0.375	0.333333	0.2	0	0.0769231	0.428571	0.2	0.166667	0.25	0.733333	0.2	0	0.368421	0.2	0.142857	0.692308	0.5	0
1115	0.6	0.142857	0.142857	0.428571	0.625	0.5	0.333333	0.0769231	0.333333	0.333333	0.692308	0.333333	0.2	0.0666667	0.0769231	0.5	0	0	0.25	0.368421	0	0	0.625	0.2	0.142857	0.571429	0.5	0
1116	0.6	0.142857	0.142857	0.428571	0.857143	0.5	0.333333	0.166667	0.6	0.333333	0.466667	0.333333	0.2	0.0666667	0.272727	0.304348	0.0909091	0.0769231	0.25	0.368421	0.5	0	0.368421	0.2	0.142857	0.692308	0.5	0
1117	0.6	0.230769	0.142857	0.428571	0.733333	0.5	0.333333	0.166667	0.333333	0.333333	0.571429	0.333333	0.2	0.142857	0.0769231	0.363636	0	0.4	0.428571	0.733333	0	0.142857	0.444444	0.2	0.142857	0.571429	0.6	0
1118	0.6	0.230769	0.142857	0.666667	0.625	0.5	0.333333	0.166667	0.142857	0.333333	0.375	0.333333	0.2	0.0666667	0.166667	0.304348	0.0909091	0	0.25	0.733333	0	0	0.444444	0.2	0.142857	0.571429	0.6	0
1119	0.6	0.230769	0.142857	0.428571	0.529412	0.5	0.333333	0.0769231	0.142857	0.333333	0.571429	0.333333	0.2	0.142857	0.166667	0.304348	0.0909091	0.0769231	0.25	0.733333	0.2	0	0.529412	0.2	0.142857	0.466667	0.411765	0
1120	0.6	0.230769	0.333333	0.428571	0.733333	0.5	0.333333	0.272727	0.333333	0.333333	0.571429	0.333333	0.2	0.142857	0.166667	0.25	0.0909091	0	0.428571	0.529412	0	0.142857	0.625	0.2	0.142857	0.571429	0.5	0
1121	0.6	0.142857	0.6	0.428571	0.529412	0.5	0.333333	0.166667	0.6	0.333333	0.375	0.333333	0.2	0	0.0769231	0.304348	0.0909091	0.0769231	0.25	0.444444	0	0.142857	0.625	0.2	0.142857	0.692308	0.6	0
1122	0.6	0.230769	0.333333	0.428571	0.625	0.5	0.333333	0.166667	0.333333	0.333333	0.571429	0.333333	0.2	0.230769	0.166667	0.428571	0	0.0769231	0.428571	0.625	0.2	0.142857	0.625	0.2	0.142857	0.375	0.5	0
1123	0.6	0.142857	0.142857	0.428571	0.733333	0.5	0.333333	0.272727	0.333333	0.333333	0.571429	0.333333	0.2	0	0.0769231	0.363636	0	0	0.428571	0.625	0.5	0	0.529412	0.2	0.142857	0.571429	0.5	0
1124	0.6	0.333333	0.333333	0.428571	0.529412	0.5	0.333333	0.166667	0.333333	0.333333	0.571429	0.333333	0.2	0.142857	0.0769231	0.304348	0	0.0769231	0.25	0.444444	0.5	0.142857	0.444444	0.2	0.142857	0.466667	0.5	0
1125	0.6	0.230769	0.6	0.428571	0.529412	0.5	0.333333	0.0769231	0.6	0.333333	0.375	0.333333	0.2	0.142857	0.272727	0.428571	0	0.0769231	0.111111	0.3	0.5	0.142857	0.625	0.2	0.142857	0.571429	0.6	0
1126	0.6	0.142857	0.142857	0.428571	0.625	0.5	0.333333	0.166667	0.333333	0.333333	0.571429	0.333333	0.2	0.0666667	0.166667	0.25	0.0909091	0.166667	0.111111	0.625	0	0.142857	0.529412	0.2	0.142857	0.571429	0.5	0
1127	0.6	0.230769	0.142857	0.428571	0.733333	0.5	0.333333	0.166667	0.6	0.333333	0.375	0.333333	0.2	0.142857	0.166667	0.304348	0.0909091	0.0769231	0.25	0.529412	0.2	0.142857	0.625	0.2	0.142857	0.571429	0.5	0
1128	0.6	0.333333	0.142857	0.428571	0.529412	0.5	0.333333	0.166667	0.6	0.333333	0.571429	0.333333	0.2	0.142857	0.166667	0.428571	0	0	0.25	0.733333	0.2	0	0.625	0.2	0.142857	0.692308	0.5	0
1129	0.6	0.142857	0.6	0.428571	0.529412	0.5	0.333333	0.0769231	0.142857	0.333333	0.466667	0.333333	0.2	0	0.0769231	0.25	0	0.0769231	0.25	0.529412	0	0.333333	0.625	0.2	0.142857	0.571429	0.411765	0
1130	0.6	0.333333	0.142857	0.428571	0.733333	0.5	0.333333	0.0769231	0.142857	0.333333	0.375	0.333333	0.2	0.0666667	0.0769231	0.25	0	0	0.428571	0.625	0	0.142857	0.529412	0.2	0.333333	0.466667	0.5	0
1131	0.6	0.230769	0.6	0.428571	0.529412	0.5	0.333333	0.0769231	0.333333	0.333333	0.375	0.333333	0.2	0	0.166667	0.363636	0.0909091	0.0769231	0.111111	0.529412	0	0.142857	0.529412	0.2	0.142857	0.571429	0.411765	0
1132	0.6	0.142857	0.142857	0.428571	0.529412	0.5	0.333333	0.0769231	0.142857	0.333333	0.375	0.333333	0.2	0.0666667	0.0769231	0.428571	0.0909091	0.166667	0.25	0.444444	0.2	0.142857	0.529412	0.2	0.142857	0.571429	0.5	0
1133	0.6	0.230769	0.6	0.428571	0.625	0.5	0.333333	0.272727	0.6	0.6	0.466667	0.333333	0.2	0.0666667	0.0769231	0.363636	0	0.272727	0.25	0.529412	0.2	0.142857	0.529412	0.2	0.142857	0.571429	0.5	0
1134	0.6	0.142857	0.333333	0.428571	0.733333	0.5	0.333333	0.0769231	0.333333	0.333333	0.375	0.333333	0.2	0.0666667	0.166667	0.363636	0.333333	0.0769231	0.25	0.368421	0.5	0	0.444444	0.2	0.142857	0.466667	0.5	0
1135	0.6	0.333333	0.333333	0.428571	0.625	0.5	0.333333	0.166667	0.333333	0.333333	0.375	0.333333	0.2	0.142857	0.0769231	0.363636	0.0909091	0.0769231	0.428571	0.625	0.5	0.333333	0.529412	0.2	0.142857	0.466667	0.6	0
1136	0.6	0.230769	0.333333	0.428571	0.733333	0.5	0.333333	0.166667	0.333333	0.333333	0.466667	0.333333	0.2	0.0666667	0.0769231	0.428571	0	0.166667	0.25	0.368421	0.5	0	0.368421	0.2	0.142857	0.571429	0.411765	0
1137	0.6	0.142857	0.6	0.428571	0.529412	0.5	0.333333	0.0769231	0.142857	0.333333	0.375	0.333333	0.2	0.142857	0.0769231	0.363636	0	0.0769231	0.428571	0.368421	0.2	0.142857	0.444444	0.2	0.142857	0.466667	0.411765	0
1138	0.6	0.230769	0.333333	0.428571	0.625	0.5	0.333333	0.272727	0.333333	0.333333	0.692308	0.333333	0.2	0.0666667	0.166667	0.304348	0.0909091	0.0769231	0.25	0.444444	0.5	0	0.529412	0.2	0.142857	0.571429	0.5	0
1139	0.6	0.230769	0.333333	0.428571	0.625	0.5	0.333333	0.166667	0.333333	0.333333	0.466667	0.333333	0.2	0.230769	0.166667	0.363636	0.333333	0.0769231	0.428571	0.733333	0.2	0.333333	0.444444	0.2	0.142857	0.571429	0.6	0
1140	0.6	0.230769	0.142857	0.428571	0.625	0.5	0.333333	0.166667	0.333333	0.6	0.571429	0.333333	0.2	0.142857	0.166667	0.428571	0.333333	0.166667	0.25	0.368421	0.2	0.142857	0.529412	0.2	0.142857	0.375	0.5	0
1141	0.6	0.230769	0.333333	0.428571	0.857143	0.5	0.333333	0.0769231	0.142857	0.333333	0.466667	0.333333	0.2	0.142857	0.166667	0.363636	0	0.0769231	0.428571	0.444444	0.2	0.333333	0.625	0.2	0.142857	0.571429	0.411765	0
1142	0.6	0.230769	0.6	0.428571	0.733333	0.5	0.333333	0.166667	0.6	0.333333	0.375	0.333333	0.2	0.142857	0.0769231	0.363636	0.0909091	0	0.428571	0.444444	0.2	0.142857	0.444444	0.2	0.142857	0.571429	0.5	0
1143	0.6	0.142857	0.333333	0.428571	0.529412	0.5	0.333333	0.166667	0.333333	0.333333	0.571429	0.333333	0.2	0	0.0769231	0.304348	0	0.166667	0.25	0.444444	0.5	0.142857	0.444444	0.2	0.142857	0.466667	0.411765	0
1144	0.6	0.230769	0.333333	0.428571	0.625	0.5	0.333333	0.272727	0.333333	0.333333	0.692308	0.333333	0.2	0.230769	0.166667	0.363636	0.0909091	0.0769231	0.25	0.529412	0	0	0.368421	0.2	0.142857	0.375	0.6	0
1145	0.6	0.142857	0.333333	0.428571	0.625	0.5	0.333333	0.166667	0.6	0.333333	0.571429	0.333333	0.2	0.333333	0.166667	0.428571	0.2	0.166667	0.25	0.625	0.2	0.142857	0.529412	0.2	0.142857	0.375	0.411765	0
1146	0.6	0.230769	0.142857	0.428571	0.529412	0.5	0.333333	0.0769231	0.6	0.333333	0.466667	0.333333	0.2	0	0.0769231	0.363636	0.0909091	0.0769231	0.428571	0.368421	0.2	0.333333	0.529412	0.2	0.142857	0.466667	0.411765	0
1147	0.6	0.142857	0.142857	0.428571	0.529412	0.5	0.333333	0.166667	0.6	0.333333	0.571429	0.333333	0.2	0.142857	0.0769231	0.363636	0.2	0	0.25	0.529412	0	0.142857	0.444444	0.5	0.142857	0.466667	0.5	0
1148	0.6	0.142857	0.333333	0.428571	0.625	0.5	0.333333	0.555556	0.6	0.333333	0.466667	0.333333	0.2	0	0.272727	0.304348	0.0909091	0.166667	0.111111	0.529412	0	0.333333	0.444444	0.2	0.142857	0.375	0.411765	0
1149	0.6	0.142857	0.333333	0.428571	0.444444	0.5	0.333333	0.166667	0.333333	0.333333	0.375	0.333333	0.2	0.0666667	0.166667	0.25	0.0909091	0	0.428571	0.625	0	0	0.444444	0.2	0.142857	0.833333	0.5	0
1150	0.6	0.142857	0.142857	0.428571	0.733333	0.5	0.333333	0.166667	0.333333	0.333333	0.692308	0.333333	0.2	0.230769	0.0769231	0.25	0.2	0	0.25	0.625	0.5	0.333333	0.444444	0.2	0.333333	0.571429	0.333333	0
1151	0.6	0.333333	0.142857	0.428571	0.529412	0.5	0.333333	0.272727	0.6	0.333333	0.571429	0.333333	0.2	0.333333	0.0769231	0.428571	0.0909091	0.4	0.428571	0.625	0.2	0.142857	0.529412	0.2	0.142857	0.571429	0.411765	0
1152	0.6	0.142857	0.333333	0.428571	0.529412	0.5	0.333333	0.0769231	0.6	0.333333	0.466667	0.333333	0.2	0.0666667	0.166667	0.304348	0.2	0.0769231	0.111111	0.444444	0.2	0.333333	0.733333	0.2	0.142857	0.833333	0.5	0
1153	0.6	0.333333	0.142857	0.428571	0.625	0.5	0.333333	0.0769231	0.333333	0.333333	0.375	0.333333	0.2	0.142857	0.0769231	0.363636	0.0909091	0.0769231	0.25	0.529412	0	0.142857	0.368421	0.2	0.142857	0.571429	0.411765	0
1154	0.6	0.230769	0.333333	0.428571	0.733333	0.5	0.333333	0.272727	0.142857	0.333333	0.466667	0.333333	0.2	0.0666667	0.0769231	0.428571	0	0.0769231	0.111111	0.529412	0	0.142857	0.529412	0.2	0.142857	0.571429	0.5	0
1155	0.6	0.142857	0.142857	0.428571	0.733333	0.5	0.333333	0.272727	0.142857	0.333333	0.571429	0.333333	0.2	0.0666667	0.0769231	0.25	0.2	0	0.25	0.529412	0.2	0	0.529412	0.2	0.142857	0.466667	0.411765	0
1156	0.6	0.142857	0.333333	0.428571	0.625	0.5	0.333333	0.0769231	0.6	0.333333	0.466667	0.333333	0.2	0.0666667	0.166667	0.363636	0.2	0	0.25	0.625	0	0	0.368421	0.2	0.142857	0.466667	0.5	0
1157	0.6	0.230769	0.142857	0.428571	0.444444	0.5	0.333333	0.0769231	0.333333	0.333333	0.571429	0.333333	0.2	0.230769	0.0769231	0.304348	0.0909091	0.166667	0.111111	0.444444	0.2	0.333333	0.625	0.2	0.142857	0.692308	0.411765	0
1158	0.6	0.142857	0.142857	0.428571	0.625	0.5	0.333333	0.166667	0.333333	0.333333	0.294118	0.333333	0.2	0.230769	0.0769231	0.363636	0.0909091	0.0769231	0.428571	0.444444	0	0.333333	0.368421	0.2	0.142857	0.692308	0.411765	0
1159	0.6	0.230769	0.6	0.428571	0.733333	0.5	0.333333	0.166667	0.333333	0.333333	0.571429	0.333333	0.2	0	0.166667	0.25	0.0909091	0	0.428571	0.444444	0.5	0.333333	0.625	0.2	0.142857	0.466667	0.411765	0
1160	0.6	0.142857	0.142857	0.428571	0.529412	0.5	0.333333	0.166667	0.333333	0.333333	0.466667	0.333333	0.2	0	0.0769231	0.363636	0	0.0769231	0.111111	0.368421	0.5	0.142857	0.733333	0.2	0.142857	0.571429	0.411765	0
1161	0.6	0.142857	0.333333	0.428571	0.733333	0.5	0.333333	0.166667	0.333333	0.333333	0.571429	0.333333	0.2	0.142857	0.0769231	0.25	0.0909091	0.0769231	0.25	0.625	0	0.333333	0.444444	0.2	0.142857	0.692308	0.5	0
1162	0.6	0.230769	0.333333	0.428571	0.444444	0.5	0.333333	0.0769231	0.6	0.333333	0.466667	0.333333	0.2	0.0666667	0.166667	0.304348	0	0.0769231	0.111111	0.625	0.2	0.333333	0.625	0.2	0.142857	0.375	0.5	0
1163	0.6	0.142857	0.333333	0.428571	0.733333	0.5	0.333333	0.0769231	0.333333	0.333333	0.466667	0.333333	0.2	0.230769	0.0769231	0.304348	0	0	0.428571	0.529412	0.2	0.142857	0.529412	0.2	0.142857	0.571429	0.6	0
1164	0.6	0.142857	0.142857	0.428571	0.529412	0.5	0.333333	0.0769231	0.142857	0.333333	0.571429	0.333333	0.2	0	0.0769231	0.5	0	0.0769231	0.25	0.444444	0	0.333333	0.529412	0.2	0.333333	0.375	0.411765	0
1165	0.6	0.230769	0.142857	0.428571	0.444444	0.5	0.333333	0.166667	0.333333	0.333333	0.571429	0.333333	0.2	0.0666667	0.0769231	0.363636	0	0	0.25	0.3	0.5	0.333333	0.625	0.2	0.142857	0.375	0.5	0
1166	0.6	0.142857	0.142857	0.428571	0.733333	0.5	0.333333	0.0769231	0.6	0.333333	0.833333	0.333333	0.2	0.0666667	0.0769231	0.363636	0.0909091	0	0.25	0.444444	0.2	0.333333	0.444444	0.2	0.142857	0.466667	0.333333	0
1167	0.6	0.230769	0.333333	0.428571	0.625	0.5	0.333333	0.555556	0.142857	0.333333	0.466667	0.333333	0.2	0.142857	0.0769231	0.25	0	0.0769231	0.25	0.444444	0.2	0	0.444444	0.2	0.142857	0.571429	0.411765	0
1168	0.6	0.142857	0.333333	0.428571	0.733333	0.5	0.333333	0.166667	0.333333	0.333333	0.375	0.333333	0.2	0.0666667	0.0769231	0.363636	0.0909091	0.0769231	0.111111	0.444444	0.2	0.333333	0.529412	0.2	0.142857	0.571429	0.411765	0
1169	0.6	0.230769	0.333333	0.428571	0.625	0.5	0.333333	0.0769231	0.142857	0.333333	0.466667	0.333333	0.2	0.142857	0.166667	0.304348	0.0909091	0.166667	0.111111	0.368421	0.2	0	0.625	0.2	0.142857	0.571429	0.411765	0
1170	0.6	0.333333	0.333333	0.428571	0.625	0.5	0.333333	0.0769231	0.6	0.333333	0.571429	0.333333	0.2	0.230769	0.0769231	0.363636	0.0909091	0	0.111111	0.529412	0	0.142857	0.444444	0.2	0.142857	0.571429	0.6	0
1171	0.6	0.142857	0.142857	0.428571	0.625	0.5	0.333333	0.0769231	0.6	0.333333	0.692308	0.333333	0.2	0.142857	0.166667	0.428571	0	0.0769231	0.111111	0.529412	0	0	0.625	0.2	0.142857	0.466667	0.411765	0
1172	0.6	0.230769	0.333333	0.428571	0.529412	0.5	0.333333	0.166667	0.6	0.333333	0.375	0.333333	0.2	0.0666667	0.0769231	0.428571	0	0	0.111111	0.444444	0.2	0	0.625	0.2	0.142857	0.466667	0.411765	0
1173	0.6	0.454545	0.333333	0.428571	0.625	0.5	0.333333	0.166667	0.6	0.333333	0.692308	0.333333	0.2	0.0666667	0.0769231	0.5	0.0909091	0.0769231	0.25	0.529412	0	0	0.529412	0.2	0.142857	0.466667	0.411765	0
1174	0.6	0.230769	0.142857	0.428571	0.857143	0.5	0.333333	0.272727	0.6	0.333333	0.571429	0.333333	0.2	0.142857	0.0769231	0.304348	0.2	0	0.111111	0.444444	0.2	0.142857	0.625	0.2	0.142857	0.571429	0.5	0
1175	0.6	0.142857	0.6	0.428571	0.529412	0.5	0.333333	0.4	0.6	0.333333	0.571429	0.333333	0.2	0.230769	0.0769231	0.428571	0.333333	0.0769231	0.111111	0.368421	0.2	0.333333	0.529412	0.2	0.142857	0.571429	0.333333	0
1176	0.6	0.142857	0.333333	0.428571	0.625	0.5	0.333333	0.166667	0.142857	0.333333	0.375	0.333333	0.2	0.142857	0.0769231	0.304348	0.0909091	0.0769231	0.25	0.625	0.2	0.142857	0.444444	0.2	0.142857	0.466667	0.5	0
1177	0.6	0.142857	0.333333	0.428571	0.625	0.5	0.333333	0.0769231	0.333333	0.333333	0.571429	0.333333	0.2	0.0666667	0.272727	0.428571	0	0.0769231	0.111111	0.444444	0.2	0.333333	0.529412	0.2	0.142857	0.692308	0.5	0
1178	0.6	0.142857	0.333333	0.428571	0.625	0.5	0.333333	0.166667	0.333333	0.333333	0.375	0.333333	0.2	0.230769	0.0769231	0.304348	0.2	0	0.428571	0.368421	0.2	0.333333	0.529412	0.2	0.142857	0.571429	0.5	0
1179	0.6	0.333333	0.333333	0.428571	0.444444	0.5	0.333333	0.166667	0.333333	0.333333	0.571429	0.333333	0.2	0.0666667	0.0769231	0.5	0.0909091	0.0769231	0.25	0.444444	0.2	0.142857	0.368421	0.2	0.142857	0.692308	0.411765	0
1180	0.6	0.333333	0.333333	0.428571	0.733333	0.5	0.333333	0.0769231	0.333333	0.333333	0.466667	0.333333	0.2	0.0666667	0.0769231	0.304348	0	0.0769231	0.428571	0.529412	0	0	0.444444	0.2	0.142857	0.466667	0.5	0
1181	0.6	0.333333	0.333333	0.428571	0.529412	0.5	0.333333	0.0769231	0.333333	0.333333	0.466667	0.333333	0.2	0.142857	0.0769231	0.363636	0	0	0.428571	0.444444	0.2	0.142857	0.444444	0.2	0.142857	0.571429	0.5	0
1182	0.6	0.142857	0.333333	0.428571	0.444444	0.5	0.333333	0.166667	0.333333	0.333333	0.466667	0.333333	0.2	0.230769	0.0769231	0.304348	0.0909091	0.166667	0.111111	0.444444	0.2	0.142857	0.444444	0.2	0.142857	0.466667	0.5	0
1183	0.6	0.230769	0.142857	0.428571	0.733333	0.5	0.333333	0.272727	0.333333	0.6	0.375	0.333333	0.2	0.142857	0.166667	0.304348	0.0909091	0.0769231	0.111111	0.444444	0.5	0.142857	0.529412	0.2	0.142857	0.571429	0.411765	0
1184	0.6	0.142857	0.333333	0.428571	0.733333	0.5	0.333333	0.0769231	0.6	0.333333	0.692308	0.333333	0.2	0.142857	0.0769231	0.25	0.0909091	0	0.25	0.529412	0.2	0.333333	0.529412	0.2	0.333333	0.571429	0.5	0
1185	0.6	0.142857	0.333333	0.428571	0.529412	0.5	0.333333	0.166667	0.142857	0.333333	0.571429	0.333333	0.2	0.142857	0.272727	0.304348	0	0.0769231	0.25	0.529412	0	0.142857	0.444444	0.2	0.142857	0.571429	0.6	0
1186	0.6	0.142857	0.142857	0.428571	0.529412	0.5	0.333333	0.272727	0.142857	0.333333	0.466667	0.333333	0.2	0.230769	0.0769231	0.428571	0.0909091	0.272727	0.111111	0.625	0	0.333333	0.529412	0.2	0.142857	0.692308	0.5	0
1187	0.6	0.142857	0.142857	0.428571	0.444444	0.5	0.333333	0.166667	0.333333	0.333333	0.571429	0.333333	0.2	0.0666667	0.166667	0.428571	0	0.272727	0.25	0.444444	0.2	0	0.529412	0.2	0.142857	0.571429	0.5	0
1188	0.6	0.142857	0.333333	0.428571	0.733333	0.5	0.333333	0.272727	0.333333	0.333333	0.466667	0.333333	0.2	0.0666667	0.166667	0.428571	0	0	0.25	0.368421	0	0.142857	0.444444	0.2	0.142857	0.692308	0.411765	0
1189	0.6	0.142857	0.6	0.428571	0.529412	0.5	0.333333	0.0769231	0.142857	0.333333	0.466667	0.333333	0.2	0	0.272727	0.363636	0.0909091	0	0.25	0.444444	0.2	0.142857	0.529412	0.2	0.142857	0.571429	0.5	0
1190	0.6	0.142857	0.333333	0.428571	0.625	0.5	0.333333	0.0769231	0.333333	0.333333	0.571429	0.333333	0.2	0.0666667	0.0769231	0.25	0	0	0.428571	0.529412	0.5	0.333333	0.529412	0.2	0.142857	0.466667	0.411765	0
1191	0.6	0.333333	0.333333	0.428571	0.733333	0.5	0.333333	0.0769231	0.333333	0.333333	0.466667	0.333333	0.2	0.0666667	0.0769231	0.363636	0	0.0769231	0.428571	0.444444	0.2	0.142857	0.368421	0.2	0.142857	0.375	0.411765	0
1192	0.6	0.142857	0.333333	0.428571	0.733333	0.5	0.333333	0.166667	0.142857	0.333333	0.466667	0.333333	0.2	0.142857	0.0769231	0.363636	0	0.166667	0.25	0.529412	0	0.142857	0.529412	0.2	0.142857	0.466667	0.411765	0
1193	0.6	0.230769	0.333333	0.428571	0.529412	0.5	0.333333	0.0769231	0.6	0.333333	0.692308	0.333333	0.2	0.230769	0.0769231	0.363636	0.0909091	0	0.111111	0.368421	0	0	0.444444	0.2	0.142857	0.571429	0.5	0
1194	0.6	0.142857	0.333333	0.428571	0.529412	0.5	0.333333	0.0769231	0.6	0.333333	0.571429	0.333333	0.2	0.142857	0.0769231	0.304348	0.0909091	0	0.25	0.529412	0.2	0.333333	0.529412	0.2	0.142857	0.375	0.411765	0
1195	0.6	0.333333	0.6	0.428571	0.529412	0.5	0.333333	0.166667	0.6	0.333333	0.375	0.333333	0.2	0.142857	0.0769231	0.304348	0	0.0769231	0.428571	0.3	0.2	0.142857	0.444444	0.2	0.142857	0.571429	0.5	0
1196	0.6	0.230769	0.333333	0.428571	0.733333	0.5	0.333333	0.166667	0.333333	0.333333	0.466667	0.333333	0.2	0	0.0769231	0.428571	0.0909091	0	0.428571	0.3	0.2	0.333333	0.444444	0.2	0.142857	0.571429	0.6	0
1197	0.6	0.142857	0.333333	0.428571	0.625	0.5	0.333333	0.0769231	0.142857	0.333333	0.571429	0.333333	0.2	0.142857	0.272727	0.304348	0.0909091	0.272727	0.111111	0.529412	0.2	0	0.368421	0.2	0.142857	0.692308	0.333333	0
1198	0.6	0.230769	0.333333	0.428571	0.733333	0.5	0.333333	0.272727	0.333333	0.333333	0.692308	0.333333	0.2	0.230769	0.0769231	0.428571	0.2	0	0.25	0.444444	0.2	0	0.444444	0.2	0.142857	0.571429	0.411765	0
1199	0.6	0.142857	0.142857	0.428571	0.625	0.5	0.333333	0.0769231	0.333333	0.333333	0.692308	0.333333	0.2	0.142857	0.166667	0.25	0.0909091	0.0769231	0.25	0.625	0.2	0.142857	0.625	0.2	0.142857	0.692308	0.5	0
1200	0.6	0.142857	0.142857	0.428571	0.733333	0.5	0.333333	0.0769231	0.333333	0.333333	0.466667	0.333333	0.2	0.0666667	0.0769231	0.428571	0.0909091	0.166667	0.111111	0.529412	0.2	0.142857	0.368421	0.2	0.142857	0.571429	0.6	0
1201	0.6	0.142857	0.333333	0.428571	0.529412	0.5	0.333333	0.166667	0.6	0.333333	0.466667	0.333333	0.2	0.0666667	0.0769231	0.428571	0.0909091	0.166667	0.111111	0.529412	0.5	0	0.529412	0.2	0.142857	0.571429	0.411765	0
1202	0.6	0.142857	0.333333	0.428571	0.625	0.5	0.333333	0.272727	0.333333	0.333333	0.375	0.333333	0.2	0.142857	0.166667	0.363636	0	0.0769231	0.25	0.529412	0	0.142857	0.529412	0.2	0.142857	0.692308	0.5	0
1203	0.6	0.142857	0.333333	0.428571	0.529412	0.5	0.333333	0.0769231	0.6	0.333333	0.466667	0.333333	0.2	0.142857	0.0769231	0.304348	0.0909091	0.0769231	0.25	0.529412	0	0	0.444444	0.2	0.142857	0.571429	0.6	0
1204	0.6	0.142857	0.333333	0.428571	0.444444	0.5	0.333333	0.166667	0.142857	0.333333	0.466667	0.333333	0.2	0	0.0769231	0.304348	0.0909091	0.0769231	0.25	0.529412	0.2	0.142857	0.444444	0.2	0.142857	0.375	0.5	0
1205	0.6	0.230769	0.333333	0.428571	0.529412	0.5	0.333333	0.0769231	0.333333	0.333333	0.466667	0.333333	0.2	0.142857	0.272727	0.304348	0.0909091	0	0.25	0.529412	0	0.142857	0.529412	0.2	0.142857	0.466667	0.5	0
1206	0.6	0.230769	0.333333	0.428571	0.444444	0.5	0.333333	0.0769231	0.333333	0.333333	0.571429	0.333333	0.2	0.230769	0.166667	0.363636	0	0.166667	0.25	0.733333	0	0.333333	0.444444	0.2	0.142857	0.571429	0.411765	0
1207	0.6	0.230769	0.142857	0.428571	0.625	0.5	0.333333	0.0769231	0.6	0.333333	0.571429	0.333333	0.2	0.142857	0.0769231	0.363636	0	0.166667	0.428571	0.368421	0.5	0.142857	0.444444	0.2	0.142857	0.571429	0.5	0
1208	0.6	0.142857	0.142857	0.428571	0.529412	0.5	0.333333	0.0769231	0.142857	0.333333	0.466667	0.333333	0.2	0.0666667	0.0769231	0.304348	0.0909091	0.166667	0.428571	0.529412	0	0.142857	0.444444	0.2	0.142857	0.571429	0.411765	0
1209	0.6	0.230769	0.142857	0.428571	0.625	0.5	0.333333	0.166667	0.142857	0.333333	0.466667	0.333333	0.2	0	0.0769231	0.25	0.0909091	0.0769231	0.111111	0.529412	0.2	0	0.529412	0.2	0.142857	0.571429	0.411765	0
1210	0.6	0.142857	0.6	0.428571	0.444444	0.5	0.333333	0.4	0.333333	0.333333	0.692308	0.333333	0.2	0.333333	0.0769231	0.5	0	0.0769231	0.428571	0.368421	0.2	0.142857	0.444444	0.2	0.142857	0.571429	0.411765	0
1211	0.6	0.230769	0.142857	0.428571	0.625	0.5	0.333333	0.272727	0.6	0.333333	0.375	0.333333	0.2	0.0666667	0.0769231	0.363636	0.0909091	0.0769231	0.666667	0.444444	0.2	0.142857	0.444444	0.2	0.142857	0.692308	0.411765	0
1212	0.6	0.142857	0.333333	0.428571	0.733333	0.5	0.333333	0.166667	0.6	0.333333	0.466667	0.333333	0.2	0.0666667	0.0769231	0.304348	0	0.0769231	0.25	0.444444	0	0.333333	0.444444	0.2	0.142857	0.466667	0.411765	0
1213	0.6	0.142857	0.142857	0.428571	0.625	0.5	0.333333	0.166667	0.142857	0.333333	0.466667	0.333333	0.2	0.230769	0.0769231	0.304348	0	0.0769231	0.428571	0.368421	0.2	0.142857	0.444444	0.2	0.142857	0.466667	0.5	0
1214	0.6	0.142857	0.142857	0.428571	0.625	0.5	0.333333	0.166667	0.333333	0.333333	0.466667	0.333333	0.2	0.0666667	0.0769231	0.363636	0.0909091	0.166667	0.428571	0.529412	0.2	0.142857	0.529412	0.2	0.142857	0.375	0.411765	0
1215	0.6	0.142857	0.142857	0.428571	0.625	0.5	0.333333	0.272727	0.333333	0.333333	0.375	0.333333	0.2	0.0666667	0.166667	0.363636	0.0909091	0	0.428571	0.3	0.2	0.142857	0.529412	0.2	0.142857	0.692308	0.333333	0
1216	0.6	0.142857	0.142857	0.428571	0.625	0.5	0.333333	0.166667	0.142857	0.333333	0.466667	0.333333	0.2	0.0666667	0.0769231	0.428571	0	0.0769231	0.25	0.444444	0.2	0.333333	0.529412	0.2	0.142857	0.571429	0.6	0
1217	0.6	0.142857	0.333333	0.428571	0.625	0.5	0.333333	0.166667	0.333333	0.333333	0.571429	0.333333	0.2	0.142857	0.0769231	0.304348	0.0909091	0	0.25	0.529412	0	0.333333	0.444444	0.2	0.142857	0.571429	0.411765	0
1218	0.6	0.230769	0.333333	0.428571	0.625	0.5	0.333333	0.0769231	0.333333	0.333333	0.466667	0.333333	0.2	0.142857	0.166667	0.428571	0.0909091	0	0.111111	0.3	0.5	0	0.529412	0.2	0.142857	0.466667	0.5	0
1219	0.6	0.333333	0.333333	0.428571	0.733333	0.5	0.333333	0.166667	0.142857	0.333333	0.375	0.333333	0.2	0.230769	0.0769231	0.428571	0.2	0.0769231	0.111111	0.444444	0	0.142857	0.444444	0.2	0.142857	0.833333	0.411765	0
1220	0.6	0.230769	0.142857	0.428571	0.529412	0.5	0.333333	0.0769231	0.142857	0.333333	0.466667	0.333333	0.2	0.230769	0.166667	0.428571	0	0.0769231	0.25	0.529412	0.5	0.142857	0.444444	0.2	0.142857	0.692308	0.5	0
1221	0.6	0.142857	0.333333	0.428571	0.625	0.5	0.333333	0.0769231	0.333333	0.333333	0.466667	0.333333	0.2	0.142857	0.166667	0.363636	0.0909091	0.0769231	0.111111	0.625	0	0	0.625	0.2	0.142857	0.466667	0.6	0
1222	0.6	0.142857	0.333333	0.428571	0.625	0.5	0.333333	0.166667	0.333333	0.333333	0.571429	0.333333	0.2	0.230769	0.0769231	0.363636	0.0909091	0.0769231	0.25	0.625	0	0	0.625	0.2	0.142857	0.571429	0.411765	0
1223	0.6	0.230769	0.333333	0.428571	0.625	0.5	0.333333	0.0769231	0.333333	0.333333	0.571429	0.333333	0.2	0.0666667	0.166667	0.363636	0.2	0.166667	0.111111	0.529412	0.2	0	0.529412	0.2	0.142857	0.692308	0.5	0
1224	0.6	0.142857	0.333333	0.428571	0.733333	0.5	0.333333	0.166667	0.142857	0.333333	0.466667	0.333333	0.2	0.230769	0.0769231	0.363636	0.333333	0.0769231	0.111111	0.625	0.2	0	0.529412	0.2	0.142857	0.466667	0.411765	0
1225	0.6	0.142857	0.333333	0.428571	0.733333	0.5	0.333333	0.0769231	0.333333	0.333333	0.466667	0.333333	0.2	0	0.0769231	0.304348	0	0.0769231	0.25	0.444444	0.5	0.142857	0.529412	0.2	0.142857	0.571429	0.5	0
1226	0.6	0.230769	0.142857	0.428571	0.733333	0.5	0.333333	0.166667	0.333333	0.333333	0.571429	0.333333	0.2	0.0666667	0.166667	0.25	0.2	0	0.428571	0.444444	0.5	0.142857	0.529412	0.2	0.142857	0.692308	0.411765	0
1227	0.6	0.142857	0.142857	0.428571	0.529412	0.5	0.333333	0.0769231	0.6	0.333333	0.466667	0.333333	0.2	0.0666667	0.0769231	0.428571	0	0.0769231	0.25	0.625	0.5	0.333333	0.529412	0.2	0.142857	0.571429	0.411765	0
1228	0.6	0.142857	0.333333	0.428571	0.625	0.5	0.333333	0.0769231	0.6	0.333333	0.571429	0.333333	0.2	0.230769	0.0769231	0.428571	0.0909091	0	0.111111	0.529412	0	0.142857	0.625	0.2	0.142857	0.692308	0.333333	0
1229	0.6	0.142857	0.333333	0.428571	0.733333	0.5	0.333333	0.0769231	0.333333	0.333333	0.294118	0.333333	0.2	0.0666667	0.0769231	0.428571	0.0909091	0.0769231	0.25	0.733333	0	0.142857	0.529412	0.2	0.142857	0.375	0.5	0
1230	0.6	0.230769	0.333333	0.428571	0.625	0.5	0.333333	0.0769231	0.142857	0.333333	0.571429	0.333333	0.2	0	0.0769231	0.363636	0.0909091	0	0.428571	0.368421	0.2	0	0.444444	0.2	0.142857	0.692308	0.6	0
1231	0.6	0.142857	0.6	0.428571	0.733333	0.5	0.333333	0.0769231	0.333333	0.333333	0.466667	0.333333	0.2	0	0.166667	0.428571	0	0.0769231	0.111111	0.444444	0.5	0.142857	0.368421	0.2	0.142857	0.466667	0.411765	0
1232	0.6	0.230769	0.142857	0.428571	0.529412	0.5	0.333333	0.0769231	0.6	0.333333	0.466667	0.333333	0.2	0.142857	0.0769231	0.304348	0.0909091	0	0.25	0.444444	0.2	0.142857	0.444444	0.2	0.142857	0.692308	0.411765	0
1233	0.6	0.230769	0.142857	0.428571	0.625	0.5	0.333333	0.272727	0.142857	0.333333	0.375	0.333333	0.2	0.142857	0.0769231	0.428571	0.0909091	0.0769231	0.111111	0.625	0.5	0	0.625	0.2	0.142857	0.466667	0.333333	0
1234	0.6	0.230769	0.333333	0.428571	0.529412	0.5	0.333333	0.0769231	0.333333	0.333333	0.466667	0.333333	0.2	0.142857	0.0769231	0.304348	0	0.0769231	0.428571	0.444444	0.2	0	0.529412	0.2	0.142857	0.571429	0.333333	0
1235	0.6	0.230769	0.6	0.428571	0.733333	0.5	0.333333	0.166667	0.142857	0.333333	0.375	0.333333	0.2	0.142857	0.166667	0.304348	0	0.166667	0.428571	0.444444	0.2	0.142857	0.444444	0.2	0.142857	0.466667	0.6	0
1236	0.6	0.230769	0.333333	0.428571	0.733333	0.5	0.333333	0.166667	0.142857	0.333333	0.466667	0.333333	0.2	0	0.166667	0.363636	0	0	0.428571	0.625	0.2	0	0.625	0.2	0.142857	0.375	0.5	0
1237	0.6	0.142857	0.142857	0.428571	0.625	0.5	0.333333	0.0769231	0.333333	0.333333	0.375	0.333333	0.2	0.230769	0.166667	0.304348	0	0.0769231	0.111111	0.444444	0	0.142857	0.625	0.2	0.142857	0.571429	0.714286	0
1238	0.6	0.333333	0.333333	0.428571	0.733333	0.5	0.333333	0.0769231	0.6	0.333333	0.466667	0.333333	0.2	0.0666667	0.166667	0.304348	0.0909091	0	0.25	0.444444	0.2	0.333333	0.529412	0.2	0.142857	0.692308	0.333333	0
1239	0.6	0.142857	0.333333	0.428571	0.857143	0.5	0.333333	0.0769231	0.142857	0.333333	0.294118	0.333333	0.2	0.142857	0.166667	0.428571	0.0909091	0.0769231	0.428571	0.625	0.5	0.142857	0.625	0.2	0.142857	0.692308	0.5	0
1240	0.6	0.142857	0.142857	0.428571	0.733333	0.5	0.333333	0.166667	0.333333	0.333333	0.375	0.333333	0.2	0.230769	0.0769231	0.428571	0	0	0.25	0.625	0	0.142857	0.625	0.2	0.142857	0.375	0.6	0
1241	0.6	0.333333	0.142857	0.428571	0.529412	0.5	0.333333	0.166667	0.142857	0.333333	0.466667	0.333333	0.2	0.230769	0.0769231	0.5	0.0909091	0.166667	0.25	0.444444	0.2	0	0.368421	0.2	0.142857	0.466667	0.5	0
1242	0.6	0.230769	0.142857	0.428571	0.529412	0.5	0.333333	0.272727	0.333333	0.333333	0.294118	0.333333	0.2	0.230769	0.0769231	0.363636	0.2	0	0.25	0.529412	0.2	0.142857	0.529412	0.2	0.142857	0.466667	0.411765	0
1243	0.6	0.142857	0.142857	0.428571	0.625	0.5	0.333333	0.166667	0.142857	0.333333	0.466667	0.333333	0.2	0	0.166667	0.304348	0	0	0.25	0.444444	0.2	0	0.529412	0.2	0.142857	0.466667	0.6	0
1244	0.6	0.230769	0.333333	0.428571	0.625	0.5	0.333333	0.0769231	0.142857	0.333333	0.466667	0.333333	0.2	0.142857	0.166667	0.304348	0	0	0.111111	0.444444	0.2	0.142857	0.529412	0.2	0.142857	0.571429	0.5	0
1245	0.6	0.230769	0.333333	0.428571	0.857143	0.5	0.333333	0.166667	0.142857	0.333333	0.466667	0.333333	0.2	0	0.272727	0.304348	0	0	0.25	0.625	0.2	0	0.444444	0.2	0.142857	0.833333	0.6	0
1246	0.6	0.230769	0.333333	0.428571	0.625	0.5	0.333333	0.166667	0.142857	0.333333	0.571429	0.333333	0.2	0.230769	0.166667	0.304348	0	0	0.428571	0.368421	0.5	0	0.529412	0.2	0.142857	0.571429	0.411765	0
1247	0.6	0.142857	0.142857	0.428571	0.625	0.5	0.333333	0.166667	0.333333	0.333333	0.692308	0.333333	0.2	0	0.0769231	0.363636	0	0	0.428571	0.625	0.2	0.142857	0.444444	0.2	0.142857	0.466667	0.714286	0
1248	0.6	0.142857	0.333333	0.428571	0.625	0.5	0.333333	0.0769231	0.333333	0.333333	0.571429	0.333333	0.2	0.230769	0.0769231	0.428571	0	0	0.111111	0.368421	0.5	0.333333	0.444444	0.2	0.142857	0.571429	0.5	0
1249	0.6	0.230769	0.142857	0.428571	0.733333	0.5	0.333333	0.0769231	0.333333	0.333333	0.571429	0.333333	0.2	0.454545	0.0769231	0.304348	0	0.166667	0.428571	0.625	0.5	0.142857	0.444444	0.2	0.142857	0.466667	0.6	0
1250	0.6	0.142857	0.333333	0.428571	0.625	0.5	0.333333	0.166667	0.6	0.333333	0.692308	0.333333	0.2	0.0666667	0.0769231	0.428571	0.2	0	0.25	0.444444	0.2	0	0.529412	0.2	0.142857	0.466667	0.333333	0
1251	0.6	0.142857	0.333333	0.428571	0.625	0.5	0.333333	0.166667	0.333333	0.333333	0.375	0.333333	0.2	0.142857	0.0769231	0.304348	0	0	0.428571	0.529412	0.5	0	0.444444	0.2	0.142857	0.571429	0.411765	0
1252	0.6	0.142857	0.333333	0.428571	0.529412	0.5	0.333333	0.272727	0.333333	0.333333	0.571429	0.333333	0.2	0.230769	0.0769231	0.428571	0.0909091	0.166667	0.111111	0.444444	0.2	0	0.529412	0.2	0.142857	0.692308	0.411765	0
1253	0.6	0.230769	0.142857	0.428571	0.529412	0.5	0.333333	0.272727	0.333333	0.333333	0.375	0.333333	0.2	0.0666667	0.0769231	0.363636	0.0909091	0.0769231	0.25	0.625	0.2	0.142857	0.444444	0.2	0.142857	0.466667	0.411765	0
1254	0.6	0.333333	0.142857	0.428571	0.625	0.5	0.333333	0.0769231	0.333333	0.333333	0.571429	0.333333	0.2	0	0.0769231	0.428571	0.0909091	0.0769231	0.25	0.529412	0.5	0	0.529412	0.2	0.142857	0.466667	0.411765	0
1255	0.6	0.230769	0.333333	0.428571	0.529412	0.5	0.333333	0.0769231	0.333333	0.333333	0.375	0.333333	0.2	0.230769	0.166667	0.363636	0.2	0.0769231	0.111111	0.529412	0	0.142857	0.625	0.2	0.142857	0.692308	0.411765	0
1256	0.6	0.230769	0.333333	0.428571	0.529412	0.5	0.333333	0.272727	0.333333	0.333333	0.466667	0.333333	0.2	0.142857	0.0769231	0.363636	0.0909091	0.166667	0.25	0.625	0.5	0.142857	0.733333	0.2	0.142857	0.571429	0.5	0
1257	0.6	0.142857	0.333333	0.428571	0.529412	0.5	0.333333	0.0769231	0.6	0.333333	0.294118	0.333333	0.2	0.142857	0.272727	0.363636	0.2	0	0.25	0.368421	0.2	0.333333	0.529412	0.2	0.142857	0.571429	0.411765	0
1258	0.6	0.230769	0.142857	0.428571	0.625	0.5	0.333333	0.272727	0.142857	0.6	0.375	0.333333	0.2	0	0.0769231	0.5	0.0909091	0.0769231	0.25	0.529412	0	0.142857	0.733333	0.2	0.142857	0.571429	0.5	0
1259	0.6	0.142857	0.142857	0.428571	0.625	0.5	0.333333	0.0769231	0.333333	0.333333	0.466667	0.333333	0.2	0.142857	0.0769231	0.428571	0.2	0	0.25	0.625	0.2	0	0.529412	0.2	0.142857	0.571429	0.5	0
1260	0.6	0.230769	0.142857	0.428571	0.733333	0.5	0.333333	0.166667	0.333333	0.333333	0.692308	0.333333	0.2	0.0666667	0.0769231	0.363636	0	0.0769231	0.25	0.444444	0.2	0.142857	0.444444	0.2	0.142857	0.466667	0.411765	0
1261	0.6	0.142857	0.142857	0.428571	0.733333	0.5	0.333333	0.0769231	0.142857	0.333333	0.466667	0.333333	0.2	0.142857	0.0769231	0.304348	0.0909091	0.0769231	0.25	0.444444	0.2	0.142857	0.444444	0.2	0.142857	0.692308	0.5	0
1262	0.6	0.142857	0.333333	0.428571	0.625	0.5	0.333333	0.0769231	0.333333	0.333333	0.692308	0.333333	0.2	0.0666667	0.166667	0.304348	0.0909091	0.0769231	0.25	0.529412	0.2	0.142857	0.444444	0.2	0.142857	0.692308	0.5	0
1263	0.6	0.142857	0.333333	0.428571	0.625	0.5	0.333333	0.0769231	0.6	0.333333	0.466667	0.333333	0.2	0.142857	0.0769231	0.363636	0.0909091	0.166667	0.25	0.529412	0	0.333333	0.529412	0.2	0.142857	0.571429	0.5	0
1264	0.6	0.230769	0.333333	0.428571	0.625	0.5	0.333333	0.0769231	0.333333	0.333333	0.571429	0.333333	0.2	0.142857	0.0769231	0.304348	0.2	0	0.111111	0.444444	0.2	0	0.444444	0.2	0.142857	0.466667	0.5	0
1265	0.6	0.230769	0.333333	0.428571	0.529412	0.5	0.333333	0.0769231	0.142857	0.333333	0.466667	0.333333	0.2	0.142857	0.0769231	0.363636	0.2	0.166667	0.25	0.529412	0.2	0.333333	0.625	0.2	0.142857	0.571429	0.6	0
1266	0.6	0.142857	0.333333	0.428571	0.529412	0.5	0.333333	0.0769231	0.333333	0.333333	0.466667	0.333333	0.2	0.142857	0.166667	0.363636	0	0.0769231	0.25	0.625	0.5	0.142857	0.529412	0.2	0.142857	0.466667	0.411765	0
1267	0.6	0.333333	0.142857	0.428571	0.857143	0.5	0.333333	0.0769231	0.333333	0.333333	0.466667	0.333333	0.2	0.0666667	0.0769231	0.304348	0.0909091	0.0769231	0.25	0.529412	0	0	0.625	0.2	0.142857	0.466667	0.411765	0
1268	0.6	0.230769	0.6	0.428571	0.625	0.5	0.333333	0.0769231	0.333333	0.333333	0.466667	0.333333	0.2	0.0666667	0.166667	0.304348	0	0.0769231	0.111111	0.444444	0.2	0.333333	0.529412	0.2	0.142857	0.466667	0.5	0
1269	0.6	0.230769	0.333333	0.428571	0.529412	0.5	0.333333	0.0769231	0.333333	0.333333	0.571429	0.333333	0.2	0.0666667	0.166667	0.25	0	0	0.25	0.444444	0.2	0.333333	0.368421	0.2	0.142857	0.571429	0.5	0
1270	0.6	0.142857	0.333333	0.428571	0.625	0.5	0.333333	0.272727	0.333333	0.333333	0.571429	0.333333	0.2	0.142857	0.0769231	0.363636	0.0909091	0.166667	0.25	0.529412	0	0.333333	0.529412	0.2	0.142857	0.571429	0.5	0
1271	0.6	0.454545	0.333333	0.428571	0.625	0.5	0.333333	0.0769231	0.142857	0.333333	0.375	0.333333	0.2	0.0666667	0.0769231	0.5	0.0909091	0.0769231	0.111111	0.444444	0.5	0.142857	0.625	0.2	0.142857	0.571429	0.5	0
1272	0.6	0.230769	0.142857	0.428571	0.529412	0.5	0.333333	0.0769231	0.333333	0.333333	0.692308	0.333333	0.2	0.333333	0.0769231	0.428571	0.0909091	0	0.25	0.368421	0	0.333333	0.625	0.2	0.142857	0.692308	0.5	0
1273	0.6	0.142857	0.333333	0.428571	0.625	0.5	0.333333	0.4	0.6	0.333333	0.466667	0.333333	0.2	0.230769	0.0769231	0.363636	0	0.166667	0.25	0.368421	0.2	0.142857	0.444444	0.2	0.142857	0.466667	0.411765	0
1274	0.6	0.142857	0.142857	0.428571	0.529412	0.5	0.333333	0.166667	0.6	0.333333	0.692308	0.333333	0.2	0.142857	0.272727	0.363636	0.0909091	0.166667	0.111111	0.529412	0.2	0.142857	0.625	0.2	0.142857	0.466667	0.5	0
1275	0.6	0.230769	0.142857	0.428571	0.733333	0.5	0.333333	0.0769231	0.6	0.333333	0.466667	0.333333	0.2	0.142857	0.0769231	0.363636	0	0.166667	0.111111	0.625	0.5	0.142857	0.529412	0.2	0.142857	0.466667	0.411765	0
1276	0.6	0.230769	0.333333	0.428571	0.857143	0.5	0.333333	0.0769231	0.142857	0.333333	0.294118	0.333333	0.2	0.142857	0.166667	0.304348	0	0	0.428571	0.368421	0.2	0.333333	0.625	0.2	0.142857	0.571429	0.6	0
1277	0.6	0.230769	0.333333	0.428571	0.529412	0.5	0.333333	0.166667	0.333333	0.333333	0.466667	0.333333	0.2	0	0.0769231	0.363636	0	0.0769231	0.111111	0.444444	0	0.142857	0.625	0.2	0.142857	0.571429	0.411765	0
1278	0.6	0.142857	0.333333	0.428571	0.625	0.5	0.333333	0.166667	0.333333	0.333333	0.466667	0.333333	0.2	0.142857	0.166667	0.363636	0.333333	0.0769231	0.25	0.625	0	0	0.444444	0.5	0.142857	0.692308	0.411765	0
1279	0.6	0.333333	0.142857	0.428571	0.529412	0.5	0.333333	0.166667	0.333333	0.333333	0.466667	0.333333	0.2	0.0666667	0.0769231	0.363636	0.0909091	0	0.25	0.625	0	0.333333	0.368421	0.2	0.142857	0.466667	0.714286	0
1280	0.6	0.142857	0.333333	0.428571	0.625	0.5	0.333333	0.166667	0.333333	0.333333	0.571429	0.333333	0.2	0.142857	0.166667	0.363636	0.2	0.0769231	0.25	0.733333	0.2	0	0.529412	0.2	0.142857	0.466667	0.5	0
1281	0.6	0.142857	0.142857	0.428571	0.625	0.5	0.333333	0.0769231	0.333333	0.333333	0.294118	0.333333	0.2	0	0.0769231	0.304348	0	0.0769231	0.428571	0.529412	0.2	0.333333	0.444444	0.2	0.142857	0.466667	0.5	0
1282	0.6	0.230769	0.333333	0.428571	0.625	0.5	0.333333	0.0769231	0.333333	0.333333	0.571429	0.333333	0.2	0.333333	0.166667	0.363636	0	0.0769231	0.428571	0.529412	0.5	0	0.444444	0.2	0.142857	0.833333	0.333333	0
1283	0.6	0.333333	0.333333	0.666667	0.625	0.5	0.333333	0.0769231	0.6	0.333333	0.466667	0.333333	0.2	0.0666667	0.272727	0.428571	0.0909091	0.0769231	0.25	0.529412	0.2	0.333333	0.529412	0.2	0.142857	0.466667	0.5	0
1284	0.6	0.230769	0.333333	0.428571	0.625	0.5	0.333333	0.0769231	0.333333	0.333333	0.375	0.333333	0.2	0.142857	0.0769231	0.5	0.0909091	0.0769231	0.25	0.625	0	0.142857	0.529412	0.2	0.142857	0.571429	0.411765	0
1285	0.6	0.142857	0.333333	0.428571	0.529412	0.5	0.333333	0.166667	0.333333	0.333333	0.466667	0.333333	0.2	0.142857	0.0769231	0.363636	0	0.0769231	0.25	0.529412	0	0.333333	0.529412	0.2	0.142857	0.571429	0.6	0
1286	0.6	0.230769	0.333333	0.428571	0.733333	0.5	0.333333	0.166667	0.6	0.333333	0.571429	0.333333	0.2	0.142857	0.272727	0.363636	0.2	0.0769231	0.428571	0.368421	0.2	0.333333	0.529412	0.2	0.142857	0.692308	0.411765	0
1287	0.6	0.230769	0.6	0.428571	0.529412	0.5	0.333333	0.0769231	0.333333	0.333333	0.375	0.333333	0.2	0.142857	0.0769231	0.363636	0	0.0769231	0.25	0.444444	0.2	0.142857	0.529412	0.2	0.142857	0.466667	0.411765	0
1288	0.6	0.333333	0.142857	0.428571	0.733333	0.5	0.333333	0.166667	0.142857	0.333333	0.466667	0.333333	0.2	0.142857	0.166667	0.363636	0	0	0.111111	0.529412	0.2	0.142857	0.625	0.2	0.142857	0.375	0.5	0
1289	0.6	0.142857	0.333333	0.428571	0.529412	0.5	0.333333	0.166667	0.142857	0.333333	0.466667	0.333333	0.2	0.0666667	0.0769231	0.25	0.0909091	0.0769231	0.25	0.529412	0.5	0.333333	0.529412	0.2	0.142857	0.571429	0.5	0
1290	0.6	0.142857	0.333333	0.428571	0.733333	0.5	0.333333	0.272727	0.333333	0.333333	0.571429	0.333333	0.2	0.230769	0.0769231	0.428571	0	0.166667	0.111111	0.368421	0.2	0.142857	0.625	0.2	0.142857	0.692308	0.5	0
1291	0.6	0.230769	0.333333	0.428571	0.733333	0.5	0.333333	0.166667	0.6	0.333333	0.466667	0.333333	0.2	0.0666667	0.0769231	0.304348	0	0.166667	0.111111	0.444444	0.2	0	0.529412	0.2	0.142857	0.571429	0.411765	0
1292	0.6	0.230769	0.6	0.428571	0.625	0.5	0.333333	0.166667	0.6	0.333333	0.571429	0.333333	0.2	0.0666667	0.0769231	0.428571	0.0909091	0.166667	0.111111	0.529412	0.2	0.142857	0.444444	0.2	0.142857	0.466667	0.411765	0
1293	0.6	0.142857	0.333333	0.428571	0.529412	0.5	0.333333	0.0769231	0.142857	0.333333	0.571429	0.333333	0.2	0.230769	0.0769231	0.428571	0	0	0.428571	0.368421	0.2	0	0.529412	0.2	0.142857	0.692308	0.333333	0
1294	0.6	0.230769	0.142857	0.428571	0.444444	0.5	0.333333	0.0769231	0.142857	0.333333	0.375	0.333333	0.2	0.0666667	0.166667	0.428571	0	0	0.25	0.368421	0.2	0.142857	0.529412	0.2	0.142857	0.692308	0.5	0
1295	0.6	0.142857	0.142857	0.428571	0.625	0.5	0.333333	0.0769231	0.142857	0.333333	0.466667	0.333333	0.2	0.142857	0.166667	0.363636	0	0.0769231	0.25	0.625	0	0.142857	0.444444	0.2	0.142857	0.375	0.5	0
1296	0.6	0.333333	0.142857	0.428571	0.625	0.5	0.333333	0.0769231	0.333333	0.333333	0.466667	0.333333	0.2	0.142857	0.166667	0.304348	0.2	0	0.25	0.444444	0.2	0	0.444444	0.2	0.142857	0.466667	0.411765	0
1297	0.6	0.230769	0.333333	0.428571	0.733333	0.5	0.333333	0.166667	0.333333	0.333333	0.571429	0.333333	0.2	0	0.0769231	0.428571	0	0	0.25	0.368421	0.2	0.142857	0.529412	0.2	0.142857	0.375	0.411765	0
1298	0.6	0.142857	0.6	0.428571	0.625	0.5	0.333333	0.272727	0.333333	0.333333	0.466667	0.333333	0.2	0.230769	0.166667	0.304348	0.0909091	0	0.25	0.529412	0.2	0	0.529412	0.2	0.142857	0.692308	0.6	0
1299	0.6	0.230769	0.333333	0.428571	0.444444	0.5	0.333333	0.272727	0.333333	0.333333	0.466667	0.333333	0.2	0	0.0769231	0.25	0.0909091	0.166667	0.25	0.444444	0.2	0	0.529412	0.2	0.142857	0.375	0.411765	0
1300	0.6	0.142857	0.142857	0.428571	0.529412	0.5	0.333333	0.166667	0.333333	0.333333	0.466667	0.333333	0.2	0.0666667	0.166667	0.304348	0	0	0.428571	0.529412	0.5	0	0.625	0.2	0.142857	0.571429	0.5	0
1301	0.6	0.142857	0.333333	0.428571	0.857143	0.5	0.333333	0.166667	0.6	0.333333	0.571429	0.333333	0.2	0.0666667	0.0769231	0.363636	0	0.0769231	0.428571	0.529412	0.2	0.333333	0.529412	0.2	0.142857	0.692308	0.5	0
1302	0.6	0.333333	0.333333	0.428571	0.625	0.5	0.333333	0.166667	0.333333	0.333333	0.466667	0.333333	0.2	0.142857	0.166667	0.25	0	0.166667	0.428571	0.368421	0.5	0.142857	0.529412	0.2	0.142857	0.571429	0.411765	0
1303	0.6	0.230769	0.6	0.428571	0.529412	0.5	0.333333	0.4	0.333333	0.333333	0.466667	0.333333	0.2	0.230769	0.0769231	0.5	0	0.0769231	0.428571	0.444444	0	0	0.529412	0.2	0.142857	0.466667	0.6	0
1304	0.6	0.333333	0.142857	0.428571	0.625	0.5	0.333333	0.0769231	0.333333	0.333333	0.466667	0.333333	0.2	0.142857	0.0769231	0.304348	0	0.272727	0.428571	0.733333	0.5	0.142857	0.444444	0.2	0.142857	0.466667	0.333333	0
1305	0.6	0.230769	0.6	0.428571	0.529412	0.5	0.333333	0.0769231	0.333333	0.333333	0.375	0.333333	0.2	0.0666667	0.166667	0.428571	0.0909091	0	0.25	0.368421	0.2	0.142857	0.444444	0.2	0.142857	0.571429	0.5	0
1306	0.6	0.142857	0.142857	0.428571	0.625	0.5	0.333333	0.166667	0.333333	0.333333	0.571429	0.333333	0.2	0.333333	0.0769231	0.25	0.0909091	0	0.25	0.444444	0.2	0	0.529412	0.2	0.142857	0.571429	0.5	0
1307	0.6	0.230769	0.333333	0.428571	0.625	0.5	0.333333	0.166667	0.333333	0.333333	0.466667	0.333333	0.2	0.333333	0.0769231	0.25	0	0.0769231	0.111111	0.625	0	0.142857	0.529412	0.2	0.142857	0.466667	0.333333	0
1308	0.6	0.142857	0.6	0.428571	0.444444	0.5	0.333333	0.166667	0.142857	0.333333	0.466667	0.333333	0.2	0.142857	0.166667	0.5	0	0	0.25	0.625	0.2	0.142857	0.529412	0.2	0.142857	0.571429	0.5	0
1309	0.6	0.230769	0.333333	0.428571	0.733333	0.5	0.333333	0.0769231	0.142857	0.333333	0.294118	0.333333	0.2	0.142857	0.0769231	0.428571	0.0909091	0	0.25	0.368421	0.5	0.142857	0.444444	0.2	0.142857	0.833333	0.411765	0
1310	0.6	0.230769	0.6	0.428571	0.625	0.5	0.333333	0.166667	0.6	0.333333	0.571429	0.333333	0.2	0.142857	0.166667	0.363636	0	0	0.111111	0.733333	0.2	0.142857	0.529412	0.2	0.142857	0.571429	0.411765	0
1311	0.6	0.230769	0.333333	0.428571	0.529412	0.5	0.333333	0.0769231	0.333333	0.333333	0.571429	0.333333	0.2	0.333333	0.166667	0.363636	0	0.0769231	0.25	0.529412	0.5	0.142857	0.529412	0.2	0.333333	0.375	0.5	0
1312	0.6	0.230769	0.333333	0.428571	0.444444	0.5	0.333333	0.166667	0.6	0.333333	0.375	0.333333	0.2	0.230769	0.0769231	0.304348	0	0.0769231	0.25	0.529412	0.2	0.142857	0.444444	0.2	0.142857	0.571429	0.6	0
1313	0.6	0.142857	0.142857	0.428571	0.625	0.5	0.333333	0.272727	0.333333	0.333333	0.466667	0.333333	0.2	0.0666667	0.0769231	0.5	0	0.0769231	0.25	0.368421	0	0.333333	0.529412	0.2	0.142857	0.571429	0.5	0
1314	0.6	0.333333	0.142857	0.428571	0.625	0.5	0.333333	0.272727	0.333333	0.333333	0.571429	0.333333	0.2	0.142857	0.0769231	0.363636	0	0	0.111111	0.625	0.2	0	0.368421	0.2	0.142857	0.571429	0.411765	0
1315	0.6	0.230769	0.333333	0.428571	0.733333	0.5	0.333333	0.4	0.333333	0.333333	0.466667	0.333333	0.2	0.0666667	0.0769231	0.363636	0	0.166667	0.111111	0.368421	0.5	0.142857	0.529412	0.2	0.142857	0.571429	0.411765	0
1316	0.6	0.333333	0.333333	0.428571	0.733333	0.5	0.333333	0.0769231	0.6	0.333333	0.571429	0.333333	0.2	0.0666667	0.0769231	0.428571	0	0.0769231	0.25	0.368421	0.2	0	0.444444	0.2	0.142857	0.375	0.5	0
1317	0.6	0.230769	0.333333	0.428571	0.625	0.5	0.333333	0.0769231	0.6	0.333333	0.466667	0.333333	0.2	0.142857	0.166667	0.5	0	0	0.111111	0.625	0.5	0.142857	0.444444	0.2	0.142857	0.466667	0.5	0
1318	0.6	0.333333	0.142857	0.428571	0.625	0.5	0.333333	0.0769231	0.333333	0.333333	0.466667	0.333333	0.2	0.0666667	0.0769231	0.304348	0	0.166667	0.25	0.529412	0	0	0.444444	0.5	0.142857	0.571429	0.411765	0
1319	0.6	0.230769	0.142857	0.428571	0.625	0.5	0.333333	0.166667	0.142857	0.333333	0.375	0.333333	0.2	0.0666667	0.0769231	0.363636	0.0909091	0.166667	0.111111	0.733333	0.2	0.142857	0.444444	0.2	0.142857	0.571429	0.5	0
1320	0.6	0.230769	0.142857	0.428571	0.529412	0.5	0.333333	0.0769231	0.333333	0.333333	0.571429	0.333333	0.2	0.0666667	0.0769231	0.428571	0.0909091	0	0.111111	0.529412	0.2	0.333333	0.625	0.2	0.142857	0.375	0.6	0
1321	0.6	0.333333	0.142857	0.428571	0.444444	0.5	0.333333	0.0769231	0.142857	0.6	0.571429	0.333333	0.2	0.0666667	0.4	0.363636	0	0.166667	0.25	0.529412	0.2	0	0.368421	0.2	0.142857	0.571429	0.6	0
1322	0.6	0.454545	0.142857	0.428571	0.529412	0.5	0.333333	0.166667	0.6	0.333333	0.375	0.333333	0.2	0.0666667	0.4	0.428571	0.0909091	0.0769231	0.25	0.444444	0	0.142857	0.368421	0.2	0.142857	0.466667	0.6	0
1323	0.6	0.142857	0.333333	0.428571	0.733333	0.5	0.333333	0.0769231	0.333333	0.333333	0.466667	0.333333	0.2	0	0.0769231	0.363636	0.0909091	0	0.111111	0.529412	0	0.333333	0.529412	0.2	0.142857	0.571429	0.5	0
1324	0.6	0.333333	0.333333	0.428571	0.625	0.5	0.333333	0.272727	0.142857	0.333333	0.571429	0.333333	0.2	0.0666667	0.0769231	0.304348	0.0909091	0.0769231	0.428571	0.529412	0.5	0.142857	0.444444	0.2	0.142857	0.571429	0.411765	0
1325	0.6	0.142857	0.333333	0.428571	0.444444	0.5	0.333333	0.272727	0.333333	0.333333	0.466667	0.333333	0.2	0.0666667	0.0769231	0.363636	0.0909091	0.0769231	0.428571	0.625	0.2	0.142857	0.444444	0.2	0.142857	0.375	0.333333	0
1326	0.6	0.333333	0.333333	0.428571	0.857143	0.5	0.333333	0.0769231	0.142857	0.333333	0.571429	0.333333	0.2	0.0666667	0.0769231	0.5	0.0909091	0	0.25	0.444444	0.2	0.142857	0.625	0.2	0.142857	0.692308	0.5	0
1327	0.6	0.333333	0.333333	0.428571	0.625	0.5	0.333333	0.272727	0.6	0.333333	0.375	0.333333	0.2	0.142857	0.0769231	0.428571	0.2	0.0769231	0.111111	0.368421	0	0.333333	0.529412	0.2	0.142857	0.466667	0.411765	0
1328	0.6	0.142857	0.333333	0.428571	0.529412	0.5	0.333333	0.166667	0.142857	0.333333	0.833333	0.333333	0.2	0.0666667	0.166667	0.304348	0.0909091	0	0.428571	0.529412	0.5	0.333333	0.625	0.2	0.142857	0.466667	0.333333	0
1329	0.6	0.333333	0.6	0.428571	0.733333	0.5	0.333333	0.272727	0.142857	0.333333	0.375	0.333333	0.2	0.142857	0.0769231	0.428571	0.0909091	0.0769231	0.111111	0.529412	0.2	0	0.368421	0.2	0.142857	0.833333	0.411765	0
1330	0.6	0.333333	0.6	0.428571	0.529412	0.5	0.333333	0.166667	0.333333	0.333333	0.571429	0.333333	0.2	0.0666667	0.0769231	0.304348	0	0	0.25	0.529412	0.2	0.142857	0.625	0.2	0.142857	0.571429	0.411765	0
1331	0.6	0.230769	0.333333	0.428571	0.625	0.5	0.333333	0.0769231	0.142857	0.333333	0.466667	0.333333	0.2	0.0666667	0.166667	0.363636	0	0.0769231	0.428571	0.444444	0	0.142857	0.733333	0.2	0.142857	0.571429	0.5	0
1332	0.6	0.142857	0.333333	0.428571	0.529412	0.5	0.333333	0.166667	0.333333	0.333333	0.294118	0.333333	0.2	0.333333	0.166667	0.25	0.0909091	0.0769231	0.25	0.444444	0	0.142857	0.529412	0.2	0.142857	0.466667	0.411765	0
1333	0.6	0.230769	0.333333	0.428571	0.444444	0.5	0.333333	0.272727	0.142857	0.333333	0.466667	0.333333	0.2	0	0.0769231	0.428571	0	0.0769231	0.428571	0.529412	0.2	0.333333	0.444444	0.2	0.142857	0.692308	0.411765	0
1334	0.6	0.333333	0.142857	0.428571	0.625	0.5	0.333333	0.166667	0.333333	0.333333	0.692308	0.333333	0.2	0.142857	0.272727	0.363636	0.2	0.0769231	0.25	0.857143	0.2	0.142857	0.444444	0.2	0.333333	0.833333	0.5	0
1335	0.6	0.142857	0.142857	0.428571	0.733333	0.5	0.333333	0.0769231	0.6	0.333333	0.375	0.333333	0.2	0.0666667	0.0769231	0.5	0.0909091	0.0769231	0.111111	0.529412	0.5	0.142857	0.444444	0.2	0.142857	0.571429	0.411765	0
1336	0.6	0.230769	0.333333	0.428571	0.529412	0.5	0.333333	0.166667	0.6	0.333333	0.466667	0.333333	0.2	0	0.166667	0.304348	0.0909091	0.0769231	0.111111	0.529412	0.2	0.142857	0.625	0.2	0.142857	0.466667	0.6	0
1337	0.6	0.230769	0.142857	0.428571	0.529412	0.5	0.333333	0.166667	0.6	0.333333	0.571429	0.333333	0.2	0	0.0769231	0.5	0.0909091	0.166667	0.25	0.625	0	0.142857	0.529412	0.2	0.142857	0.375	0.333333	0
1338	0.6	0.230769	0.333333	0.428571	0.625	0.5	0.333333	0.0769231	0.142857	0.333333	0.466667	0.333333	0.2	0.142857	0.272727	0.304348	0	0.0769231	0.428571	0.3	0.5	0.333333	0.368421	0.2	0.142857	0.692308	0.5	0
1339	0.6	0.333333	0.333333	0.428571	0.625	0.5	0.333333	0.166667	0.333333	0.333333	0.375	0.333333	0.2	0	0.0769231	0.25	0	0	0.428571	0.444444	0.5	0.333333	0.368421	0.2	0.142857	0.375	0.5	0
1340	0.6	0.230769	0.142857	0.428571	0.733333	0.5	0.333333	0.0769231	0.6	0.333333	0.571429	0.333333	0.2	0.0666667	0.0769231	0.25	0.333333	0	0.25	0.625	0.5	0.142857	0.444444	0.2	0.142857	0.571429	0.5	0
1341	0.6	0.333333	0.142857	0.428571	0.625	0.5	0.333333	0.272727	0.6	0.333333	0.466667	0.333333	0.2	0.142857	0.0769231	0.304348	0.2	0.0769231	0.111111	0.625	0.2	0.142857	0.733333	0.2	0.142857	0.571429	0.333333	0
1342	0.6	0.230769	0.142857	0.428571	0.529412	0.5	0.333333	0.166667	0.6	0.333333	0.571429	0.333333	0.2	0.0666667	0.166667	0.304348	0.333333	0.0769231	0.111111	0.529412	0	0.333333	0.529412	0.2	0.142857	0.466667	0.5	0
1343	0.6	0.230769	0.142857	0.428571	0.733333	0.5	0.333333	0.0769231	0.333333	0.333333	0.571429	0.333333	0.2	0	0.0769231	0.428571	0.0909091	0	0.25	0.444444	0	0.333333	0.529412	0.2	0.142857	0.466667	0.6	0
1344	0.6	0.230769	0.333333	0.428571	0.625	0.5	0.333333	0.0769231	0.6	0.333333	0.466667	0.333333	0.2	0.0666667	0.0769231	0.363636	0.0909091	0.0769231	0.25	0.733333	0.2	0	0.529412	0.2	0.142857	0.466667	0.5	0
1345	0.6	0.142857	0.142857	0.428571	0.625	0.5	0.333333	0.0769231	0.6	0.333333	0.466667	0.333333	0.2	0.142857	0.0769231	0.304348	0.0909091	0.166667	0.428571	0.444444	0.2	0.142857	0.625	0.2	0.142857	0.466667	0.411765	0
1346	0.6	0.142857	0.6	0.428571	0.529412	0.5	0.333333	0.272727	0.333333	0.333333	0.833333	0.333333	0.2	0.142857	0.166667	0.363636	0	0.0769231	0.111111	0.529412	0	0.142857	0.444444	0.2	0.142857	0.466667	0.333333	0
1347	0.6	0.230769	0.142857	0.428571	0.625	0.5	0.333333	0.166667	0.142857	0.333333	0.571429	0.333333	0.2	0.230769	0.0769231	0.304348	0	0.0769231	0.25	0.733333	0.2	0	0.529412	0.2	0.142857	0.466667	0.411765	0
1348	0.6	0.142857	0.333333	0.428571	0.733333	0.5	0.333333	0.272727	0.333333	0.333333	0.466667	0.333333	0.2	0.142857	0.166667	0.428571	0.2	0	0.428571	0.368421	0.5	0.142857	0.444444	0.2	0.142857	0.375	0.411765	0
1349	0.6	0.142857	0.333333	0.428571	0.529412	0.5	0.333333	0.0769231	0.142857	0.333333	0.571429	0.333333	0.2	0.0666667	0.0769231	0.304348	0.0909091	0	0.111111	0.368421	0	0.142857	0.444444	0.2	0.142857	0.692308	0.5	0
1350	0.6	0.142857	0.333333	0.428571	0.529412	0.5	0.333333	0.272727	0.142857	0.333333	0.571429	0.333333	0.2	0.0666667	0.0769231	0.428571	0	0.0769231	0.25	0.529412	0.2	0	0.529412	0.2	0.142857	0.692308	0.333333	0
1351	0.6	0.230769	0.333333	0.428571	0.529412	0.5	0.333333	0.166667	0.142857	0.333333	0.466667	0.333333	0.2	0.142857	0.0769231	0.363636	0	0.0769231	0.25	0.625	0.2	0	0.368421	0.2	0.142857	0.466667	0.333333	0
1352	0.6	0.142857	0.6	0.428571	0.625	0.5	0.333333	0.0769231	0.142857	0.333333	0.571429	0.333333	0.2	0.333333	0.166667	0.428571	0.0909091	0.166667	0.25	0.368421	0	0	0.368421	0.2	0.142857	0.692308	0.5	0
1353	0.6	0.230769	0.142857	0.428571	0.529412	0.5	0.333333	0.0769231	0.142857	0.333333	0.466667	0.333333	0.2	0.230769	0.166667	0.428571	0	0	0.111111	0.3	0.5	0.142857	0.625	0.2	0.142857	0.466667	0.5	0
1354	0.6	0.142857	0.142857	0.428571	0.625	0.5	0.333333	0.166667	0.333333	0.333333	0.571429	0.333333	0.2	0	0.0769231	0.25	0.2	0.0769231	0.25	0.444444	0.2	0.333333	0.733333	0.2	0.142857	0.692308	0.5	0
1355	0.6	0.333333	0.142857	0.428571	0.625	0.5	0.333333	0.166667	0.142857	0.333333	0.466667	0.333333	0.2	0.142857	0.0769231	0.304348	0.0909091	0	0.111111	0.625	0	0.142857	0.444444	0.2	0.142857	0.571429	0.5	0
1356	0.6	0.230769	0.333333	0.428571	0.733333	0.5	0.333333	0.0769231	0.333333	0.333333	0.294118	0.333333	0.2	0.0666667	0.166667	0.363636	0	0	0.25	0.733333	0.2	0	0.444444	0.2	0.142857	0.466667	0.6	0
1357	0.6	0.333333	0.333333	0.428571	0.625	0.5	0.333333	0.0769231	0.142857	0.333333	0.294118	0.333333	0.2	0.0666667	0.0769231	0.25	0.0909091	0	0.111111	0.3	0.2	0.333333	0.529412	0.2	0.142857	0.375	0.5	0
1358	0.6	0.230769	0.142857	0.428571	0.733333	0.5	0.333333	0.0769231	0.6	0.333333	0.571429	0.333333	0.2	0.142857	0.0769231	0.428571	0.333333	0.166667	0.25	0.444444	0.5	0.142857	0.368421	0.2	0.333333	0.375	0.333333	0
1359	0.6	0.230769	0.6	0.428571	0.444444	0.5	0.333333	0.272727	0.6	0.333333	0.375	0.333333	0.2	0	0.0769231	0.304348	0	0.4	0.25	0.529412	0.5	0.333333	0.444444	0.2	0.142857	0.571429	0.411765	0
1360	0.6	0.142857	0.142857	0.428571	0.529412	0.5	0.333333	0.166667	0.333333	0.333333	0.466667	0.333333	0.2	0.333333	0.166667	0.25	0	0	0.25	0.529412	0.2	0.142857	0.444444	0.2	0.142857	0.692308	0.5	0
1361	0.6	0.142857	0.142857	0.666667	0.733333	0.5	0.333333	0.0769231	0.142857	0.333333	0.466667	0.333333	0.2	0.0666667	0.0769231	0.304348	0.0909091	0	0.111111	0.529412	0.2	0.142857	0.444444	0.2	0.142857	0.571429	0.411765	0
1362	0.6	0.230769	0.333333	0.428571	0.529412	0.5	0.333333	0.272727	0.333333	0.333333	0.375	0.333333	0.2	0.0666667	0.0769231	0.363636	0.0909091	0.272727	0.25	0.444444	0	0.333333	0.444444	0.2	0.142857	0.692308	0.333333	0
1363	0.6	0.142857	0.142857	0.428571	0.625	0.5	0.333333	0.166667	0.333333	0.333333	0.571429	0.333333	0.2	0.142857	0.272727	0.363636	0.0909091	0	0.25	0.529412	0	0.142857	0.444444	0.2	0.142857	0.571429	0.5	0
1364	0.6	0.230769	0.142857	0.428571	0.529412	0.5	0.333333	0.166667	0.6	0.333333	0.375	0.333333	0.2	0.0666667	0.166667	0.304348	0	0.0769231	0.111111	0.625	0.2	0.142857	0.529412	0.2	0.142857	0.466667	0.5	0
1365	0.6	0.230769	0.333333	0.428571	0.529412	0.5	0.333333	0.166667	0.333333	0.333333	0.571429	0.333333	0.2	0.142857	0.0769231	0.363636	0.0909091	0.0769231	0.25	0.529412	0.2	0.333333	0.368421	0.2	0.142857	0.571429	0.5	0
1366	0.6	0.230769	0.6	0.428571	0.529412	0.5	0.333333	0.0769231	0.333333	0.333333	0.692308	0.333333	0.2	0.142857	0.272727	0.25	0	0	0.25	0.368421	0.5	0.333333	0.529412	0.2	0.142857	0.692308	0.411765	0
1367	0.6	0.142857	0.6	0.666667	0.529412	0.5	0.333333	0.0769231	0.142857	0.333333	0.692308	0.333333	0.2	0.230769	0.166667	0.25	0.0909091	0.166667	0.111111	0.368421	0.2	0.142857	0.444444	0.2	0.142857	0.692308	0.5	0
1368	0.6	0.142857	0.142857	0.428571	0.529412	0.5	0.333333	0.0769231	0.142857	0.333333	0.692308	0.333333	0.2	0.230769	0.0769231	0.363636	0.2	0.0769231	0.428571	0.368421	0.2	0	0.444444	0.5	0.142857	0.375	0.411765	0
1369	0.6	0.142857	0.6	0.428571	0.733333	0.5	0.333333	0.0769231	0.6	0.333333	0.466667	0.333333	0.2	0	0.0769231	0.363636	0.0909091	0.0769231	0.111111	0.529412	0	0.142857	0.529412	0.2	0.142857	0.466667	0.6	0
1370	0.6	0.142857	0.333333	0.428571	0.625	0.5	0.333333	0.0769231	0.333333	0.333333	0.466667	0.333333	0.2	0.142857	0.166667	0.428571	0.0909091	0.0769231	0.111111	0.529412	0.2	0.333333	0.529412	0.2	0.142857	0.466667	0.411765	0
1371	0.6	0.142857	0.142857	0.428571	0.733333	0.5	0.333333	0.166667	0.333333	0.333333	0.466667	0.333333	0.2	0	0.166667	0.304348	0.0909091	0	0.25	0.529412	0.2	0.142857	0.529412	0.2	0.142857	0.571429	0.6	0
1372	0.6	0.230769	0.142857	0.428571	0.625	0.5	0.333333	0.166667	0.142857	0.333333	0.466667	0.333333	0.2	0.0666667	0.0769231	0.304348	0	0	0.25	0.529412	0	0.142857	0.529412	0.2	0.142857	0.571429	0.6	0
1373	0.6	0.142857	0.6	0.428571	0.625	0.5	0.333333	0.166667	0.333333	0.333333	0.375	0.333333	0.2	0.0666667	0.0769231	0.428571	0	0.0769231	0.25	0.444444	0	0.142857	0.625	0.2	0.142857	0.466667	0.5	0
1374	0.6	0.142857	0.142857	0.428571	0.733333	0.5	0.333333	0.0769231	0.6	0.333333	0.466667	0.333333	0.2	0.142857	0.0769231	0.363636	0.0909091	0.0769231	0.428571	0.444444	0.5	0.142857	0.444444	0.2	0.142857	0.466667	0.6	0
1375	0.6	0.333333	0.333333	0.428571	0.529412	0.5	0.333333	0.0769231	0.333333	0.333333	0.466667	0.333333	0.2	0.142857	0.166667	0.25	0.0909091	0.0769231	0.428571	0.529412	0	0.142857	0.529412	0.2	0.333333	0.375	0.5	0
1376	0.6	0.333333	0.6	0.428571	0.529412	0.5	0.333333	0.0769231	0.333333	0.333333	0.466667	0.333333	0.2	0.142857	0.0769231	0.304348	0.0909091	0.166667	0.25	0.529412	0.2	0.142857	0.529412	0.2	0.142857	0.466667	0.6	0
1377	0.6	0.142857	0.333333	0.428571	0.625	0.5	0.333333	0.166667	0.333333	0.333333	0.692308	0.333333	0.2	0.142857	0.0769231	0.363636	0.0909091	0.166667	0.111111	0.529412	0.5	0.333333	0.625	0.2	0.142857	0.466667	0.5	0
1378	0.6	0.230769	0.142857	0.428571	0.625	0.5	0.333333	0.272727	0.6	0.333333	0.692308	0.333333	0.2	0.142857	0.0769231	0.363636	0	0.0769231	0.25	0.857143	0.2	0.142857	0.529412	0.2	0.142857	0.375	0.411765	0
1379	0.6	0.230769	0.6	0.428571	0.733333	0.5	0.333333	0.272727	0.333333	0.333333	0.375	0.333333	0.2	0.0666667	0.0769231	0.304348	0.0909091	0.0769231	0.25	0.529412	0.2	0	0.444444	0.2	0.142857	0.466667	0.5	0
1380	0.6	0.333333	0.333333	0.428571	0.733333	0.5	0.333333	0.166667	0.333333	0.333333	0.375	0.333333	0.2	0.0666667	0.0769231	0.363636	0	0	0.25	0.444444	0	0.142857	0.625	0.2	0.142857	0.571429	0.714286	0
1381	0.6	0.142857	0.333333	0.428571	0.444444	0.5	0.333333	0.0769231	0.142857	0.333333	0.692308	0.333333	0.2	0.230769	0.166667	0.363636	0	0.0769231	0.111111	0.625	0	0.142857	0.529412	0.2	0.142857	0.571429	0.333333	0
1382	0.6	0.333333	0.333333	0.428571	0.625	0.5	0.333333	0.166667	0.333333	0.333333	0.692308	0.333333	0.2	0.142857	0.0769231	0.363636	0.0909091	0	0.25	0.529412	0.2	0.142857	0.529412	0.2	0.142857	0.466667	0.411765	0
1383	0.6	0.142857	0.333333	0.428571	0.625	0.5	0.333333	0.272727	0.6	0.333333	0.571429	0.333333	0.2	0.142857	0.0769231	0.25	0	0	0.25	0.444444	0	0.142857	0.529412	0.2	0.142857	0.466667	0.5	0
1384	0.6	0.230769	0.333333	0.428571	0.529412	0.5	0.333333	0.0769231	0.333333	0.333333	0.571429	0.333333	0.2	0.0666667	0.166667	0.304348	0	0	0.25	0.368421	0.5	0.333333	0.529412	0.2	0.142857	0.466667	0.411765	0
1385	0.6	0.333333	0.333333	0.428571	0.529412	0.5	0.333333	0.0769231	0.333333	0.333333	0.466667	0.333333	0.2	0	0.272727	0.363636	0.0909091	0.272727	0.25	0.625	0.5	0.142857	0.529412	0.2	0.142857	0.466667	0.5	0
1386	0.6	0.230769	0.142857	0.428571	0.529412	0.5	0.333333	0.166667	0.142857	0.6	0.571429	0.333333	0.2	0.230769	0.166667	0.363636	0.0909091	0.0769231	0.428571	0.368421	0.2	0.333333	0.444444	0.2	0.142857	0.466667	0.411765	0
1387	0.6	0.333333	0.142857	0.428571	0.625	0.5	0.333333	0.0769231	0.333333	0.333333	0.294118	0.333333	0.2	0.0666667	0.0769231	0.304348	0.2	0.0769231	0.25	0.529412	0	0.142857	0.444444	0.2	0.142857	0.466667	0.5	0
1388	0.6	0.142857	0.333333	0.428571	0.625	0.5	0.333333	0.0769231	0.333333	0.333333	0.571429	0.333333	0.2	0	0.166667	0.578947	0.0909091	0.0769231	0.111111	0.529412	0.5	0.333333	0.444444	0.2	0.142857	0.466667	0.411765	0
1389	0.6	0.142857	0.333333	0.428571	0.529412	0.5	0.333333	0.166667	0.142857	0.333333	0.571429	0.333333	0.2	0.230769	0.0769231	0.428571	0	0	0.25	0.529412	0.2	0.333333	0.625	0.2	0.142857	0.466667	0.5	0
1390	0.6	0.142857	0.6	0.428571	0.444444	0.5	0.333333	0.272727	0.333333	0.333333	0.466667	0.333333	0.2	0	0.166667	0.363636	0.0909091	0.0769231	0.25	0.368421	0.2	0.333333	0.529412	0.2	0.142857	0.375	0.411765	0
1391	0.6	0.333333	0.333333	0.428571	0.625	0.5	0.333333	0.166667	0.142857	0.333333	0.466667	0.333333	0.2	0.0666667	0.166667	0.304348	0	0	0.25	0.625	0	0.142857	0.625	0.2	0.142857	0.692308	0.333333	0
1392	0.6	0.230769	0.142857	0.428571	0.733333	0.5	0.333333	0.166667	0.6	0.333333	0.466667	0.333333	0.2	0.333333	0.0769231	0.304348	0.2	0.0769231	0.111111	0.529412	0.2	0.142857	0.625	0.2	0.142857	0.692308	0.5	0
1393	0.6	0.142857	0.333333	0.428571	0.733333	0.5	0.333333	0.166667	0.142857	0.333333	0.571429	0.333333	0.2	0	0.0769231	0.363636	0.0909091	0	0.111111	0.529412	0.2	0.333333	0.529412	0.2	0.142857	0.692308	0.714286	0
1394	0.6	0.333333	0.333333	0.428571	0.733333	0.5	0.333333	0.166667	0.142857	0.333333	0.571429	0.333333	0.2	0.142857	0.0769231	0.363636	0	0	0.111111	0.529412	0.2	0.333333	0.625	0.2	0.142857	0.466667	0.5	0
1395	0.6	0.230769	0.6	0.428571	0.733333	0.5	0.333333	0.0769231	0.6	0.333333	0.692308	0.333333	0.2	0.142857	0.0769231	0.25	0.0909091	0	0.111111	0.625	0.2	0.142857	0.529412	0.2	0.142857	0.692308	0.411765	0
1396	0.6	0.333333	0.142857	0.428571	0.625	0.5	0.333333	0.166667	0.333333	0.333333	0.571429	0.333333	0.2	0.230769	0.0769231	0.25	0.0909091	0.166667	0.25	0.529412	0.2	0.142857	0.529412	0.2	0.142857	0.571429	0.411765	0
1397	0.6	0.230769	0.333333	0.428571	0.625	0.5	0.333333	0.166667	0.333333	0.333333	0.571429	0.333333	0.2	0.142857	0.0769231	0.578947	0	0.0769231	0.428571	0.529412	0.5	0.142857	0.444444	0.2	0.142857	0.571429	0.6	0
1398	0.6	0.230769	0.333333	0.428571	0.625	0.5	0.333333	0.166667	0.333333	0.333333	0.692308	0.333333	0.2	0.0666667	0.0769231	0.304348	0	0.166667	0.25	0.625	0.5	0.142857	0.625	0.2	0.142857	0.571429	0.411765	0
1399	0.6	0.142857	0.333333	0.428571	0.529412	0.5	0.333333	0.166667	0.6	0.333333	0.466667	0.333333	0.2	0.0666667	0.0769231	0.363636	0.0909091	0	0.25	0.3	0	0.142857	0.529412	0.2	0.142857	0.571429	0.411765	0
1400	0.6	0.142857	0.333333	0.428571	0.625	0.5	0.333333	0.166667	0.333333	0.333333	0.375	0.333333	0.2	0.142857	0.272727	0.363636	0.333333	0.166667	0.25	0.529412	0.2	0.142857	0.444444	0.2	0.142857	0.466667	0.5	0
1401	0.6	0.142857	0.142857	0.428571	0.529412	0.5	0.333333	0.166667	0.6	0.333333	0.375	0.333333	0.2	0.142857	0.0769231	0.363636	0	0	0.428571	0.625	0.5	0.142857	0.368421	0.2	0.142857	0.692308	0.333333	0
1402	0.6	0.333333	0.333333	0.428571	0.529412	0.5	0.333333	0.0769231	0.6	0.333333	0.571429	0.333333	0.2	0.454545	0.0769231	0.304348	0.2	0	0.25	0.529412	0.5	0	0.368421	0.2	0.142857	0.375	0.714286	0
1403	0.6	0.454545	0.333333	0.428571	0.857143	0.5	0.333333	0.166667	0.6	0.333333	0.692308	0.333333	0.2	0.142857	0.0769231	0.363636	0.0909091	0.0769231	0.111111	0.625	0.2	0.142857	0.529412	0.2	0.142857	0.833333	0.411765	0
1404	0.6	0.230769	0.142857	0.428571	0.625	0.5	0.333333	0.0769231	0.333333	0.333333	0.466667	0.333333	0.2	0.0666667	0.0769231	0.363636	0.0909091	0	0.111111	0.529412	0.5	0	0.529412	0.2	0.142857	0.692308	0.5	0
1405	0.6	0.142857	0.142857	0.428571	0.529412	0.5	0.333333	0.0769231	0.142857	0.333333	0.571429	0.333333	0.2	0.142857	0.166667	0.25	0	0.166667	0.428571	0.529412	0.5	0.142857	0.368421	0.2	0.142857	0.571429	0.333333	0
1406	0.6	0.230769	0.333333	0.428571	0.733333	0.5	0.333333	0.272727	0.142857	0.333333	0.466667	0.333333	0.2	0.0666667	0.272727	0.304348	0	0	0.25	0.529412	0.2	0.142857	0.529412	0.2	0.142857	0.466667	0.5	0
1407	0.6	0.230769	0.142857	0.428571	0.529412	0.5	0.333333	0.0769231	0.142857	0.333333	0.571429	0.333333	0.2	0.0666667	0.166667	0.25	0.2	0.0769231	0.428571	0.529412	0.2	0.142857	0.625	0.2	0.142857	0.571429	0.5	0
1408	0.6	0.230769	0.333333	0.428571	0.733333	0.5	0.333333	0.166667	0.142857	0.333333	0.466667	0.333333	0.2	0.0666667	0.0769231	0.304348	0.0909091	0.0769231	0.428571	0.733333	0.2	0	0.529412	0.2	0.142857	0.571429	0.411765	0
1409	0.6	0.142857	0.333333	0.428571	0.625	0.5	0.333333	0.166667	0.6	0.333333	0.571429	0.333333	0.2	0	0.166667	0.363636	0	0.166667	0.25	0.529412	0	0.142857	0.529412	0.2	0.142857	0.571429	0.6	0
1410	0.6	0.454545	0.333333	0.428571	0.444444	0.5	0.333333	0.166667	0.333333	0.333333	0.375	0.333333	0.2	0.230769	0.0769231	0.304348	0.0909091	0.0769231	0.428571	0.3	0.2	0.142857	0.444444	0.2	0.333333	0.571429	0.6	0
1411	0.6	0.142857	0.333333	0.428571	0.733333	0.5	0.333333	0.166667	0.142857	0.333333	0.375	0.333333	0.2	0.142857	0.166667	0.428571	0	0.0769231	0.428571	0.529412	0	0	0.625	0.2	0.142857	0.571429	0.5	0
1412	0.6	0.230769	0.333333	0.428571	0.625	0.5	0.333333	0.0769231	0.333333	0.333333	0.375	0.333333	0.2	0.333333	0.0769231	0.5	0	0.166667	0.111111	0.625	0.2	0.333333	0.529412	0.2	0.142857	0.375	0.411765	0
1413	0.6	0.142857	0.142857	0.428571	0.733333	0.5	0.333333	0.0769231	0.333333	0.333333	0.466667	0.333333	0.2	0.142857	0.0769231	0.5	0	0	0.111111	0.733333	0.2	0.333333	0.625	0.2	0.142857	0.571429	0.6	0
1414	0.6	0.142857	0.142857	0.428571	0.529412	0.5	0.333333	0.166667	0.6	0.333333	0.466667	0.333333	0.2	0.0666667	0.272727	0.304348	0	0	0.111111	0.625	0.5	0.333333	0.625	0.2	0.142857	0.466667	0.6	0
1415	0.6	0.230769	0.142857	0.428571	0.625	0.5	0.333333	0.166667	0.142857	0.333333	0.571429	0.333333	0.2	0.0666667	0.0769231	0.363636	0.0909091	0.166667	0.25	0.529412	0.2	0.142857	0.444444	0.2	0.142857	0.692308	0.6	0
1416	0.6	0.333333	0.6	0.428571	0.733333	0.5	0.333333	0.0769231	0.6	0.333333	0.466667	0.333333	0.2	0	0.0769231	0.363636	0	0.0769231	0.428571	0.444444	0.2	0.333333	0.529412	0.2	0.142857	0.375	0.333333	0
1417	0.6	0.142857	0.333333	0.428571	0.529412	0.5	0.333333	0.166667	0.142857	0.333333	0.375	0.333333	0.2	0	0.0769231	0.304348	0.0909091	0.0769231	0.111111	0.625	0.5	0.142857	0.625	0.2	0.142857	0.466667	0.411765	0
1418	0.6	0.142857	0.333333	0.428571	0.529412	0.5	0.333333	0.0769231	0.142857	0.333333	0.466667	0.333333	0.2	0.0666667	0.166667	0.428571	0.0909091	0.166667	0.111111	0.625	0.5	0.142857	0.368421	0.2	0.142857	0.692308	0.333333	0
1419	0.6	0.230769	0.142857	0.428571	0.444444	0.5	0.333333	0.166667	0.6	0.333333	0.466667	0.333333	0.2	0	0.0769231	0.578947	0.0909091	0	0.25	0.529412	0	0.333333	0.733333	0.2	0.142857	0.692308	0.411765	0
1420	0.6	0.142857	0.333333	0.428571	0.625	0.5	0.333333	0.0769231	0.333333	0.333333	0.466667	0.333333	0.2	0.0666667	0.0769231	0.428571	0.0909091	0.272727	0.25	0.444444	0	0.333333	0.444444	0.2	0.142857	0.375	0.5	0
1421	0.6	0.333333	0.333333	0.428571	0.625	0.5	0.333333	0.166667	0.333333	0.333333	0.466667	0.333333	0.2	0.142857	0.0769231	0.428571	0.0909091	0.0769231	0.111111	0.625	0.2	0	0.444444	0.2	0.142857	0.571429	0.5	0
1422	0.6	0.230769	0.142857	0.428571	0.529412	0.5	0.333333	0.0769231	0.333333	0.333333	0.375	0.333333	0.2	0	0.0769231	0.5	0	0	0.428571	0.444444	0.2	0.142857	0.529412	0.2	0.142857	0.466667	0.411765	0
1423	0.6	0.142857	0.142857	0.428571	0.733333	0.5	0.333333	0.166667	0.6	0.333333	0.466667	0.333333	0.2	0.0666667	0.166667	0.363636	0	0.0769231	0.25	0.529412	0.2	0	0.529412	0.2	0.142857	0.466667	0.5	0
1424	0.6	0.142857	0.333333	0.428571	0.625	0.5	0.333333	0.0769231	0.6	0.333333	0.571429	0.333333	0.2	0.230769	0.166667	0.363636	0	0	0.428571	0.368421	0.2	0	0.444444	0.2	0.142857	0.692308	0.5	0
1425	0.6	0.333333	0.333333	0.428571	0.625	0.5	0.333333	0.166667	0.6	0.333333	0.375	0.333333	0.2	0.142857	0.0769231	0.304348	0	0	0.25	0.625	0.2	0	0.444444	0.2	0.142857	0.571429	0.411765	0
1426	0.6	0.333333	0.142857	0.428571	0.625	0.5	0.333333	0.272727	0.333333	0.333333	0.571429	0.333333	0.2	0	0.166667	0.304348	0.2	0.0769231	0.25	0.529412	0	0.142857	0.625	0.2	0.142857	0.692308	0.5	0
1427	0.6	0.230769	0.333333	0.428571	0.733333	0.5	0.333333	0.166667	0.333333	0.333333	0.466667	0.333333	0.2	0.142857	0.0769231	0.363636	0	0	0.428571	0.444444	0.2	0.142857	0.529412	0.2	0.142857	0.375	0.6	0
1428	0.6	0.333333	0.142857	0.428571	0.529412	0.5	0.333333	0.166667	0.333333	0.333333	0.692308	0.333333	0.2	0.230769	0.0769231	0.363636	0	0	0.25	0.444444	0.2	0.333333	0.529412	0.2	0.142857	0.571429	0.5	0
1429	0.6	0.230769	0.333333	0.428571	0.529412	0.5	0.333333	0.0769231	0.333333	0.333333	0.466667	0.333333	0.2	0	0.0769231	0.363636	0	0	0.25	0.368421	0.2	0.142857	0.625	0.2	0.142857	0.571429	0.411765	0
1430	0.6	0.142857	0.6	0.428571	0.625	0.5	0.333333	0.0769231	0.333333	0.333333	0.692308	0.333333	0.2	0.0666667	0.166667	0.25	0	0.0769231	0.25	0.529412	0	0.333333	0.529412	0.2	0.142857	0.571429	0.411765	0
1431	0.6	0.230769	0.142857	0.428571	0.529412	0.5	0.333333	0.166667	0.6	0.333333	0.571429	0.333333	0.2	0.142857	0.0769231	0.428571	0	0	0.25	0.625	0.2	0	0.444444	0.2	0.142857	0.692308	0.5	0
1432	0.6	0.142857	0.142857	0.428571	0.529412	0.5	0.333333	0.0769231	0.333333	0.333333	0.375	0.333333	0.2	0.230769	0.166667	0.5	0	0.166667	0.25	0.625	0.2	0.142857	0.529412	0.2	0.142857	0.571429	0.411765	0
1433	0.6	0.230769	0.142857	0.428571	0.625	0.5	0.333333	0.272727	0.333333	0.333333	0.375	0.333333	0.2	0.142857	0.166667	0.5	0.0909091	0	0.25	0.444444	0	0.142857	0.444444	0.2	0.142857	0.692308	0.411765	0
1434	0.6	0.230769	0.333333	0.428571	0.529412	0.5	0.333333	0.0769231	0.333333	0.333333	0.571429	0.333333	0.2	0.230769	0.0769231	0.428571	0.0909091	0.166667	0.25	0.529412	0.2	0	0.625	0.2	0.142857	0.571429	0.5	0
1435	0.6	0.142857	0.333333	0.428571	0.529412	0.5	0.333333	0.0769231	0.6	0.333333	0.375	0.333333	0.2	0.142857	0.0769231	0.363636	0	0.166667	0.25	0.733333	0.2	0.142857	0.444444	0.2	0.142857	0.466667	0.5	0
1436	0.6	0.230769	0.333333	0.428571	0.733333	0.5	0.333333	0.0769231	0.142857	0.333333	0.466667	0.333333	0.2	0.142857	0.166667	0.25	0.0909091	0	0.428571	0.529412	0	0.142857	0.444444	0.2	0.142857	0.692308	0.5	0
1437	0.6	0.230769	0.6	0.428571	0.857143	0.5	0.333333	0.166667	0.142857	0.333333	0.571429	0.333333	0.2	0.142857	0.166667	0.304348	0.0909091	0	0.25	0.444444	0.2	0.142857	0.625	0.2	0.142857	0.466667	0.411765	0
1438	0.6	0.230769	0.142857	0.428571	0.444444	0.5	0.333333	0.166667	0.6	0.333333	0.466667	0.333333	0.2	0.230769	0.0769231	0.363636	0.0909091	0	0.25	0.529412	0	0.142857	0.733333	0.2	0.142857	0.466667	0.6	0
1439	0.6	0.230769	0.142857	0.428571	0.733333	0.5	0.333333	0.0769231	0.142857	0.333333	0.466667	0.333333	0.2	0	0.0769231	0.363636	0.2	0.0769231	0.25	0.444444	0.5	0.142857	0.444444	0.2	0.142857	0.466667	0.333333	0
1440	0.6	0.333333	0.142857	0.428571	0.625	0.5	0.333333	0.0769231	0.142857	0.333333	0.466667	0.333333	0.2	0.0666667	0.0769231	0.304348	0.0909091	0.0769231	0.111111	0.444444	0.2	0	0.529412	0.2	0.142857	0.571429	0.411765	0
1441	0.6	0.142857	0.142857	0.428571	0.529412	0.5	0.333333	0.166667	0.142857	0.333333	0.571429	0.333333	0.2	0.230769	0.0769231	0.363636	0	0.0769231	0.428571	0.444444	0	0.142857	0.529412	0.2	0.142857	0.571429	0.5	0
1442	0.6	0.142857	0.6	0.428571	0.529412	0.5	0.333333	0.166667	0.333333	0.333333	0.571429	0.333333	0.2	0.0666667	0.272727	0.304348	0.0909091	0	0.111111	0.368421	0.5	0.142857	0.444444	0.2	0.142857	0.466667	0.411765	0
1443	0.6	0.454545	0.142857	0.428571	0.529412	0.5	0.333333	0.0769231	0.6	0.333333	0.571429	0.333333	0.2	0	0.166667	0.363636	0	0	0.111111	0.368421	0.5	0.333333	0.625	0.2	0.142857	0.571429	0.411765	0
1444	0.6	0.142857	0.142857	0.428571	0.529412	0.5	0.333333	0.0769231	0.333333	0.333333	0.466667	0.333333	0.2	0.142857	0.166667	0.25	0	0.0769231	0.428571	0.625	0.2	0.142857	0.529412	0.2	0.142857	0.571429	0.5	0
1445	0.6	0.333333	0.142857	0.428571	0.444444	0.5	0.333333	0.166667	0.333333	0.333333	0.466667	0.333333	0.2	0	0.272727	0.363636	0.2	0	0.111111	0.625	0.2	0.142857	0.625	0.2	0.142857	0.571429	0.333333	0
1446	0.6	0.230769	0.142857	0.428571	0.625	0.5	0.333333	0.166667	0.333333	0.333333	0.466667	0.333333	0.2	0.142857	0.272727	0.363636	0	0.0769231	0.25	0.529412	0	0.333333	0.529412	0.2	0.142857	0.375	0.5	0
1447	0.6	0.142857	0.6	0.428571	0.529412	0.5	0.333333	0.166667	0.333333	0.333333	0.571429	0.333333	0.2	0.0666667	0.0769231	0.304348	0.0909091	0.0769231	0.428571	0.625	0	0.142857	0.625	0.2	0.142857	0.466667	0.6	0
1448	0.6	0.142857	0.333333	0.428571	0.529412	0.5	0.333333	0.0769231	0.142857	0.333333	0.466667	0.333333	0.2	0.142857	0.0769231	0.304348	0	0.0769231	0.428571	0.444444	0	0.142857	0.529412	0.2	0.142857	0.692308	0.5	0
1449	0.6	0.142857	0.6	0.428571	0.444444	0.5	0.333333	0.272727	0.333333	0.333333	0.375	0.333333	0.2	0.230769	0.0769231	0.304348	0.0909091	0.0769231	0.428571	0.529412	0	0.142857	0.625	0.2	0.142857	0.692308	0.6	0
1450	0.6	0.230769	0.142857	0.428571	0.733333	0.5	0.333333	0.166667	0.142857	0.333333	0.466667	0.333333	0.2	0.0666667	0.0769231	0.363636	0	0.0769231	0.25	0.368421	0	0.142857	0.444444	0.2	0.142857	0.466667	0.6	0
1451	0.6	0.142857	0.142857	0.428571	0.529412	0.5	0.333333	0.272727	0.6	0.333333	0.571429	0.333333	0.2	0.142857	0.166667	0.363636	0	0	0.111111	0.529412	0.2	0.142857	0.444444	0.2	0.142857	0.571429	0.5	0
1452	0.6	0.142857	0.142857	0.428571	0.625	0.5	0.333333	0.272727	0.142857	0.333333	0.571429	0.333333	0.2	0.333333	0.166667	0.363636	0.2	0.166667	0.25	0.625	0.2	0.333333	0.529412	0.2	0.142857	0.466667	0.6	0
1453	0.6	0.333333	0.6	0.428571	0.444444	0.5	0.333333	0.166667	0.6	0.333333	0.692308	0.333333	0.2	0.142857	0.0769231	0.304348	0	0	0.111111	0.625	0.5	0.142857	0.368421	0.2	0.142857	0.466667	0.6	0
1454	0.6	0.142857	0.333333	0.428571	0.444444	0.5	0.333333	0.166667	0.6	0.333333	0.571429	0.333333	0.2	0.230769	0.166667	0.25	0	0	0.25	0.625	0	0.333333	0.529412	0.2	0.142857	0.571429	0.6	0
1455	0.6	0.230769	0.333333	0.428571	0.625	0.5	0.333333	0.0769231	0.142857	0.333333	0.466667	0.333333	0.2	0.230769	0.166667	0.304348	0	0.0769231	0.25	0.625	0.2	0.333333	0.444444	0.2	0.142857	0.571429	0.5	0
1456	0.6	0.142857	0.142857	0.428571	0.625	0.5	0.333333	0.4	0.142857	0.333333	0.692308	0.333333	0.2	0.0666667	0.272727	0.363636	0	0	0.111111	0.444444	0	0.333333	0.444444	0.2	0.142857	0.571429	0.6	0
1457	0.6	0.333333	0.142857	0.428571	0.529412	0.5	0.333333	0.0769231	0.333333	0.333333	0.571429	0.333333	0.2	0.142857	0.0769231	0.363636	0.0909091	0	0.111111	0.529412	0.2	0.142857	0.529412	0.2	0.142857	0.571429	0.5	0
1458	0.6	0.142857	0.142857	0.428571	0.529412	0.5	0.333333	0.166667	0.142857	0.333333	0.466667	0.333333	0.2	0.230769	0.0769231	0.363636	0	0.166667	0.111111	0.529412	0.2	0.142857	0.368421	0.2	0.142857	0.466667	0.5	0
1459	0.6	0.333333	0.142857	0.428571	0.857143	0.5	0.333333	0.0769231	0.142857	0.333333	0.466667	0.333333	0.2	0.0666667	0.166667	0.25	0	0	0.25	0.368421	0.2	0.142857	0.625	0.2	0.142857	0.692308	0.5	0
1460	0.6	0.142857	0.333333	0.428571	0.529412	0.5	0.333333	0.272727	0.333333	0.333333	0.375	0.333333	0.2	0.0666667	0.0769231	0.363636	0	0	0.111111	0.733333	0.5	0.142857	0.444444	0.2	0.142857	0.571429	0.411765	0
1461	0.6	0.230769	0.333333	0.428571	0.529412	0.5	0.333333	0.166667	0.6	0.333333	0.466667	0.333333	0.2	0.333333	0.0769231	0.428571	0	0.0769231	0.111111	0.368421	0.2	0.142857	0.444444	0.2	0.142857	0.375	0.411765	0
1462	0.6	0.230769	0.333333	0.428571	0.733333	0.5	0.333333	0.166667	0.6	0.333333	0.692308	0.333333	0.2	0.142857	0.166667	0.5	0	0.166667	0.111111	0.529412	0	0	0.625	0.2	0.142857	0.466667	0.714286	0
1463	0.6	0.230769	0.333333	0.428571	0.733333	0.5	0.333333	0.0769231	0.333333	0.333333	0.571429	0.333333	0.2	0.333333	0.0769231	0.304348	0.0909091	0.0769231	0.25	0.625	0.2	0.142857	0.444444	0.2	0.142857	0.375	0.411765	0
1464	0.6	0.142857	0.142857	0.428571	0.444444	0.5	0.333333	0.0769231	0.333333	0.333333	0.375	0.333333	0.2	0.230769	0.0769231	0.304348	0	0	0.25	0.368421	0.5	0.142857	0.368421	0.2	0.142857	0.466667	0.411765	0
1465	0.6	0.142857	0.333333	0.428571	0.529412	0.5	0.333333	0.272727	0.6	0.333333	0.571429	0.333333	0.2	0.0666667	0.272727	0.25	0.2	0	0.111111	0.368421	0.5	0	0.625	0.2	0.142857	0.692308	0.5	0
1466	0.6	0.142857	0.142857	0.428571	0.625	0.5	0.333333	0.0769231	0.333333	0.333333	0.375	0.333333	0.2	0.0666667	0.166667	0.304348	0	0.0769231	0.111111	0.529412	0.2	0.142857	0.529412	0.2	0.142857	0.571429	0.333333	0
1467	0.6	0.142857	0.333333	0.428571	0.529412	0.5	0.333333	0.272727	0.333333	0.333333	0.375	0.333333	0.2	0.142857	0.0769231	0.428571	0.0909091	0	0.428571	0.529412	0	0.333333	0.529412	0.2	0.142857	0.571429	0.5	0
1468	0.6	0.230769	0.333333	0.428571	0.529412	0.5	0.333333	0.0769231	0.6	0.6	0.692308	0.333333	0.2	0	0.0769231	0.363636	0.0909091	0.0769231	0.25	0.625	0.2	0.142857	0.625	0.2	0.142857	0.571429	0.411765	0
1469	0.6	0.230769	0.142857	0.428571	0.444444	0.5	0.333333	0.166667	0.142857	0.333333	0.375	0.333333	0.2	0.142857	0.0769231	0.363636	0	0.0769231	0.428571	0.444444	0	0.142857	0.529412	0.2	0.142857	0.466667	0.714286	0
1470	0.6	0.230769	0.333333	0.428571	0.625	0.5	0.333333	0.0769231	0.333333	0.333333	0.571429	0.333333	0.2	0.142857	0.0769231	0.304348	0	0	0.25	0.529412	0.5	0.142857	0.368421	0.2	0.142857	0.375	0.714286	0
1471	0.6	0.142857	0.142857	0.428571	0.625	0.5	0.333333	0.0769231	0.6	0.333333	0.466667	0.333333	0.2	0.333333	0.0769231	0.578947	0	0	0.25	0.529412	0	0.142857	0.529412	0.2	0.142857	0.375	0.6	0
1472	0.6	0.142857	0.333333	0.428571	0.733333	0.5	0.333333	0.272727	0.333333	0.333333	0.466667	0.333333	0.2	0.230769	0.272727	0.363636	0	0	0.25	0.529412	0.2	0	0.625	0.2	0.142857	0.466667	0.5	0
1473	0.6	0.333333	0.6	0.428571	0.625	0.5	0.333333	0.272727	0.333333	0.333333	0.466667	0.333333	0.2	0.142857	0.0769231	0.363636	0.0909091	0	0.428571	0.368421	0.2	0.333333	0.529412	0.2	0.142857	0.692308	0.6	0
1474	0.6	0.142857	0.333333	0.428571	0.625	0.5	0.333333	0.166667	0.142857	0.333333	0.294118	0.333333	0.2	0.230769	0.0769231	0.5	0	0.0769231	0.25	0.444444	0.2	0	0.625	0.2	0.142857	0.375	0.6	0
1475	0.6	0.333333	0.142857	0.428571	0.444444	0.5	0.333333	0.166667	0.333333	0.333333	0.571429	0.333333	0.2	0	0.0769231	0.428571	0.0909091	0.166667	0.25	0.625	0.2	0.142857	0.625	0.2	0.142857	0.571429	0.714286	0
1476	0.6	0.230769	0.142857	0.428571	0.529412	0.5	0.333333	0.0769231	0.142857	0.333333	0.466667	0.333333	0.2	0.230769	0.0769231	0.363636	0.0909091	0	0.25	0.368421	0.2	0.142857	0.625	0.2	0.142857	0.571429	0.411765	0
1477	0.6	0.142857	0.142857	0.428571	0.529412	0.5	0.333333	0.0769231	0.333333	0.333333	0.466667	0.333333	0.2	0.0666667	0.0769231	0.25	0.0909091	0.166667	0.25	0.529412	0.2	0.142857	0.529412	0.2	0.142857	0.375	0.6	0
1478	0.6	0.454545	0.333333	0.428571	0.625	0.5	0.333333	0.0769231	0.333333	0.333333	0.571429	0.333333	0.2	0.454545	0.0769231	0.304348	0.0909091	0	0.25	0.444444	0	0.333333	0.368421	0.5	0.142857	0.692308	0.411765	0
1479	0.6	0.333333	0.142857	0.428571	0.733333	0.5	0.333333	0.166667	0.142857	0.333333	0.466667	0.333333	0.2	0.230769	0.0769231	0.304348	0	0	0.428571	0.3	0.5	0.142857	0.529412	0.2	0.142857	0.466667	0.6	0
1480	0.6	0.230769	0.142857	0.428571	0.444444	0.5	0.333333	0.166667	0.333333	0.333333	0.692308	0.333333	0.2	0.0666667	0.272727	0.428571	0.0909091	0.0769231	0.25	0.625	0	0.333333	0.529412	0.2	0.142857	0.571429	0.714286	0
1481	0.6	0.230769	0.333333	0.428571	0.529412	0.5	0.333333	0.272727	0.6	0.333333	0.466667	0.333333	0.2	0.0666667	0.166667	0.25	0	0.166667	0.25	0.529412	0.2	0.142857	0.444444	0.2	0.142857	0.375	0.714286	0
1482	0.6	0.230769	0.142857	0.428571	0.733333	0.5	0.333333	0.166667	0.142857	0.333333	0.375	0.333333	0.2	0.142857	0.272727	0.363636	0	0.0769231	0.25	0.444444	0.2	0	0.625	0.2	0.142857	0.692308	0.411765	0
1483	0.6	0.230769	0.142857	0.428571	0.625	0.5	0.333333	0.166667	0.6	0.333333	0.375	0.333333	0.2	0.0666667	0.166667	0.363636	0.0909091	0	0.111111	0.529412	0.5	0	0.529412	0.2	0.142857	0.571429	0.5	0
1484	0.6	0.230769	0.142857	0.428571	0.625	0.5	0.333333	0.166667	0.333333	0.333333	0.466667	0.333333	0.2	0.142857	0.166667	0.363636	0	0	0.25	0.444444	0	0.142857	0.529412	0.2	0.142857	0.466667	0.411765	0
1485	0.6	0.142857	0.333333	0.428571	0.529412	0.5	0.333333	0.0769231	0.333333	0.333333	0.571429	0.333333	0.2	0.0666667	0.166667	0.363636	0.0909091	0.166667	0.428571	0.625	0.2	0	0.529412	0.2	0.142857	0.466667	0.411765	0
1486	0.6	0.230769	0.142857	0.428571	0.625	0.5	0.333333	0.166667	0.142857	0.333333	0.294118	0.333333	0.2	0.142857	0.166667	0.5	0.0909091	0.272727	0.25	0.444444	0.2	0.142857	0.444444	0.2	0.142857	0.466667	0.5	0
1487	0.6	0.142857	0.142857	0.428571	0.625	0.5	0.333333	0.166667	0.333333	0.333333	0.375	0.333333	0.2	0.0666667	0.166667	0.304348	0	0.166667	0.25	0.625	0.5	0.142857	0.529412	0.2	0.142857	0.571429	0.714286	0
1488	0.6	0.230769	0.142857	0.428571	0.625	0.5	0.333333	0.0769231	0.333333	0.333333	0.375	0.333333	0.2	0.0666667	0.166667	0.363636	0	0.166667	0.25	0.368421	0.2	0.142857	0.444444	0.2	0.142857	0.833333	0.411765	0
1489	0.6	0.333333	0.333333	0.428571	0.625	0.5	0.333333	0.166667	0.6	0.333333	0.375	0.333333	0.2	0.142857	0.0769231	0.304348	0.0909091	0.0769231	0.428571	0.529412	0.2	0.142857	0.625	0.2	0.142857	0.375	0.411765	0
1490	0.6	0.230769	0.333333	0.428571	0.529412	0.5	0.333333	0.0769231	0.333333	0.333333	0.571429	0.333333	0.2	0.333333	0.166667	0.304348	0	0	0.25	0.625	0.2	0	0.444444	0.2	0.142857	0.571429	0.6	0
1491	0.6	0.454545	0.6	0.428571	0.529412	0.5	0.333333	0.0769231	0.333333	0.333333	0.466667	0.333333	0.2	0.230769	0.166667	0.428571	0	0	0.25	0.733333	0.5	0.333333	0.444444	0.2	0.333333	0.466667	0.411765	0
1492	0.6	0.230769	0.333333	0.428571	0.625	0.5	0.333333	0.0769231	0.333333	0.333333	0.466667	0.333333	0.2	0.230769	0.0769231	0.363636	0	0	0.428571	0.444444	0.2	0.142857	0.529412	0.2	0.142857	0.571429	0.6	0
1493	0.6	0.142857	0.333333	0.428571	0.625	0.5	0.333333	0.0769231	0.333333	0.333333	0.466667	0.333333	0.2	0.0666667	0.0769231	0.363636	0.0909091	0	0.428571	0.444444	0	0.333333	0.444444	0.2	0.142857	0.571429	0.5	0
1494	0.6	0.142857	0.142857	0.428571	0.625	0.5	0.333333	0.272727	0.142857	0.333333	0.466667	0.333333	0.2	0	0.0769231	0.304348	0	0.0769231	0.25	0.529412	0.2	0	0.444444	0.2	0.142857	0.571429	0.6	0
1495	0.6	0.142857	0.333333	0.428571	0.625	0.5	0.333333	0.166667	0.142857	0.333333	0.375	0.333333	0.2	0.142857	0.0769231	0.363636	0	0.0769231	0.428571	0.529412	0	0	0.625	0.2	0.333333	0.692308	0.333333	0
1496	0.6	0.230769	0.142857	0.428571	0.529412	0.5	0.333333	0.0769231	0.142857	0.333333	0.571429	0.333333	0.2	0.142857	0.166667	0.25	0	0	0.25	0.529412	0.2	0.142857	0.444444	0.2	0.142857	0.466667	0.5	0
1497	0.6	0.230769	0.333333	0.428571	0.625	0.5	0.333333	0.0769231	0.6	0.333333	0.466667	0.333333	0.2	0	0.0769231	0.304348	0	0.0769231	0.428571	0.444444	0.2	0.333333	0.625	0.2	0.142857	0.375	0.5	0
1498	0.6	0.333333	0.142857	0.428571	0.625	0.5	0.333333	0.166667	0.333333	0.333333	0.294118	0.333333	0.2	0.0666667	0.0769231	0.304348	0.0909091	0.4	0.111111	0.625	0	0.142857	0.625	0.5	0.142857	0.692308	0.5	0
1499	0.6	0.142857	0.333333	0.428571	0.625	0.5	0.333333	0.0769231	0.142857	0.333333	0.375	0.333333	0.2	0.142857	0.0769231	0.363636	0	0.166667	0.428571	0.444444	0.2	0.142857	0.368421	0.2	0.142857	0.466667	0.333333	0
1500	0.6	0.142857	0.142857	0.428571	0.625	0.5	0.333333	0.0769231	0.142857	0.333333	0.571429	0.333333	0.2	0.142857	0.0769231	0.363636	0.2	0	0.428571	0.529412	0.2	0	0.625	0.2	0.142857	0.571429	0.411765	0
1501	0.6	0.230769	0.333333	0.428571	0.529412	0.5	0.333333	0.0769231	0.142857	0.333333	0.571429	0.333333	0.2	0.142857	0.0769231	0.428571	0	0.166667	0.25	0.529412	0.2	0.142857	0.529412	0.2	0.142857	0.466667	0.411765	0
1502	0.6	0.142857	0.142857	0.428571	0.625	0.5	0.333333	0.0769231	0.142857	0.333333	0.466667	0.333333	0.2	0	0.166667	0.5	0.0909091	0.0769231	0.25	0.529412	0.2	0.142857	0.625	0.2	0.142857	0.571429	0.411765	0
1503	0.6	0.230769	0.142857	0.428571	0.529412	0.5	0.333333	0.272727	0.6	0.333333	0.571429	0.333333	0.2	0	0.166667	0.363636	0	0.0769231	0.428571	0.444444	0	0.142857	0.444444	0.2	0.142857	0.571429	0.6	0
1504	0.6	0.230769	0.6	0.428571	0.733333	0.5	0.333333	0.0769231	0.333333	0.333333	0.466667	0.333333	0.2	0.142857	0.166667	0.25	0.0909091	0.166667	0.25	0.444444	0.2	0.142857	0.529412	0.2	0.142857	0.466667	0.5	0
1505	0.6	0.142857	0.333333	0.428571	0.529412	0.5	0.333333	0.166667	0.333333	0.6	0.692308	0.333333	0.2	0.142857	0.166667	0.25	0	0.0769231	0.428571	0.444444	0.5	0	0.444444	0.2	0.142857	0.571429	0.6	0
1506	0.6	0.230769	0.333333	0.428571	0.733333	0.5	0.333333	0.166667	0.6	0.333333	0.375	0.333333	0.2	0.142857	0.166667	0.304348	0.2	0.0769231	0.25	0.444444	0	0.142857	0.625	0.2	0.142857	0.466667	0.411765	0
1507	0.6	0.230769	0.142857	0.428571	0.529412	0.5	0.333333	0.0769231	0.333333	0.333333	0.692308	0.333333	0.2	0.0666667	0.166667	0.25	0.2	0	0.25	0.368421	0.2	0.142857	0.368421	0.2	0.142857	0.571429	0.411765	0
1508	0.6	0.333333	0.333333	0.428571	0.529412	0.5	0.333333	0.166667	0.142857	0.333333	0.571429	0.333333	0.2	0	0.166667	0.304348	0	0	0.25	0.444444	0.2	0	0.733333	0.2	0.142857	0.466667	0.411765	0
1509	0.6	0.142857	0.142857	0.428571	0.625	0.5	0.333333	0.272727	0.333333	0.333333	0.375	0.333333	0.2	0.142857	0.0769231	0.363636	0	0	0.111111	0.625	0.5	0	0.368421	0.2	0.142857	0.466667	0.411765	0
1510	0.6	0.230769	0.6	0.428571	0.733333	0.5	0.333333	0.0769231	0.142857	0.333333	0.692308	0.333333	0.2	0.0666667	0.166667	0.304348	0	0.0769231	0.428571	0.444444	0	0.333333	0.368421	0.2	0.142857	0.375	0.6	0
1511	0.6	0.230769	0.333333	0.428571	0.529412	0.5	0.333333	0.166667	0.6	0.333333	0.294118	0.333333	0.2	0	0.0769231	0.363636	0.0909091	0.0769231	0.25	0.368421	0	0	0.529412	0.2	0.142857	0.466667	0.5	0
1512	0.6	0.142857	0.142857	0.428571	0.733333	0.5	0.333333	0.166667	0.333333	0.333333	0.571429	0.333333	0.2	0.142857	0.0769231	0.5	0.5	0.166667	0.25	0.529412	0	0	0.529412	0.2	0.142857	0.466667	0.5	0
1513	0.6	0.230769	0.6	0.428571	0.444444	0.5	0.333333	0.166667	0.333333	0.333333	0.375	0.333333	0.2	0.142857	0.166667	0.363636	0.0909091	0	0.111111	0.625	0.5	0.142857	0.444444	0.2	0.142857	0.571429	0.6	0
1514	0.6	0.230769	0.142857	0.428571	0.625	0.5	0.333333	0.0769231	0.333333	0.333333	0.375	0.333333	0.2	0.230769	0.0769231	0.304348	0	0	0.25	0.368421	0.5	0.333333	0.529412	0.2	0.333333	0.571429	0.333333	0
1515	0.6	0.142857	0.142857	0.428571	0.529412	0.5	0.333333	0.0769231	0.333333	0.333333	0.466667	0.333333	0.2	0.230769	0.0769231	0.363636	0.0909091	0.272727	0.111111	0.625	0.5	0	0.368421	0.2	0.142857	0.571429	0.6	0
1516	0.6	0.230769	0.333333	0.428571	0.529412	0.5	0.333333	0.0769231	0.333333	0.333333	0.375	0.333333	0.2	0.142857	0.166667	0.428571	0	0	0.428571	0.529412	0	0	0.529412	0.2	0.333333	0.571429	0.5	0
1517	0.6	0.142857	0.333333	0.428571	0.625	0.5	0.333333	0.166667	0.333333	0.333333	0.571429	0.333333	0.2	0	0.0769231	0.304348	0.2	0.0769231	0.25	0.368421	0.2	0.142857	0.444444	0.2	0.142857	0.466667	0.333333	0
1518	0.6	0.230769	0.333333	0.428571	0.625	0.5	0.333333	0.166667	0.333333	0.333333	0.466667	0.333333	0.2	0.0666667	0.0769231	0.428571	0.0909091	0.0769231	0.25	0.625	0.5	0.333333	0.529412	0.2	0.142857	0.466667	0.5	0
1519	0.6	0.142857	0.333333	0.428571	0.444444	0.5	0.333333	0.0769231	0.142857	0.333333	0.466667	0.333333	0.2	0.0666667	0.0769231	0.363636	0.0909091	0	0.111111	0.529412	0.5	0	0.368421	0.2	0.142857	0.466667	0.5	0
1520	0.6	0.230769	0.333333	0.428571	0.529412	0.5	0.333333	0.272727	0.333333	0.333333	0.571429	0.333333	0.2	0.0666667	0.166667	0.304348	0	0	0.111111	0.444444	0	0	0.444444	0.2	0.142857	0.466667	0.6	0
1521	0.6	0.230769	0.142857	0.428571	0.529412	0.5	0.333333	0.0769231	0.333333	0.333333	0.294118	0.333333	0.2	0	0.0769231	0.363636	0	0.166667	0.428571	0.529412	0.5	0.142857	0.529412	0.2	0.142857	0.466667	0.333333	0
1522	0.6	0.142857	0.333333	0.428571	0.444444	0.5	0.333333	0.166667	0.142857	0.333333	0.466667	0.333333	0.2	0.0666667	0.0769231	0.304348	0	0	0.111111	0.529412	0	0.142857	0.529412	0.2	0.142857	0.571429	0.5	0
1523	0.6	0.142857	0.333333	0.428571	0.625	0.5	0.333333	0.166667	0.142857	0.333333	0.466667	0.333333	0.2	0.142857	0.166667	0.363636	0.2	0	0.111111	0.368421	0.5	0.142857	0.444444	0.2	0.142857	0.692308	0.411765	0
1524	0.6	0.142857	0.333333	0.428571	0.625	0.5	0.333333	0.166667	0.333333	0.333333	0.571429	0.333333	0.2	0	0.0769231	0.304348	0.0909091	0	0.111111	0.529412	0.2	0.142857	0.625	0.2	0.142857	0.466667	0.5	0
1525	0.6	0.230769	0.6	0.428571	0.625	0.5	0.333333	0.166667	0.6	0.333333	0.571429	0.333333	0.2	0.0666667	0.0769231	0.428571	0	0	0.428571	0.529412	0.5	0.142857	0.529412	0.2	0.142857	0.571429	0.333333	0
1526	0.6	0.333333	0.142857	0.428571	0.733333	0.5	0.333333	0.166667	0.333333	0.333333	0.692308	0.333333	0.2	0.142857	0.272727	0.304348	0.0909091	0.0769231	0.25	0.444444	0.2	0.333333	0.368421	0.2	0.142857	0.692308	0.5	0
1527	0.6	0.142857	0.142857	0.428571	0.625	0.5	0.333333	0.166667	0.142857	0.333333	0.294118	0.333333	0.2	0.0666667	0.0769231	0.363636	0	0	0.25	0.625	0.2	0	0.444444	0.2	0.142857	0.833333	0.5	0
1528	0.6	0.230769	0.333333	0.428571	0.529412	0.5	0.333333	0.166667	0.6	0.333333	0.466667	0.333333	0.2	0.230769	0.0769231	0.363636	0.2	0	0.25	0.625	0.2	0.142857	0.444444	0.2	0.142857	0.466667	0.6	0
1529	0.6	0.142857	0.333333	0.428571	0.625	0.5	0.333333	0.166667	0.6	0.333333	0.692308	0.333333	0.2	0.142857	0.166667	0.363636	0.0909091	0.0769231	0.25	0.733333	0.2	0.142857	0.529412	0.2	0.142857	0.692308	0.5	0
1530	0.6	0.230769	0.142857	0.428571	0.625	0.5	0.333333	0.0769231	0.333333	0.333333	0.571429	0.333333	0.2	0.0666667	0.166667	0.304348	0.0909091	0.0769231	0.666667	0.529412	0	0.142857	0.368421	0.2	0.142857	0.466667	0.6	0
1531	0.6	0.333333	0.6	0.428571	0.444444	0.5	0.333333	0.166667	0.142857	0.333333	0.466667	0.333333	0.2	0.142857	0.166667	0.304348	0.0909091	0.0769231	0.428571	0.529412	0	0.142857	0.444444	0.2	0.142857	0.375	0.5	0
1532	0.6	0.230769	0.142857	0.428571	0.733333	0.5	0.333333	0.0769231	0.333333	0.333333	0.571429	0.333333	0.2	0.230769	0.0769231	0.428571	0	0.0769231	0.25	0.444444	0.2	0.142857	0.625	0.2	0.142857	0.833333	0.411765	0
1533	0.6	0.454545	0.333333	0.428571	0.529412	0.5	0.333333	0.166667	0.333333	0.333333	0.375	0.333333	0.2	0.333333	0.0769231	0.25	0.0909091	0.0769231	0.25	0.368421	0	0.142857	0.529412	0.2	0.142857	0.375	0.411765	0
1534	0.6	0.230769	0.333333	0.428571	0.625	0.5	0.333333	0.166667	0.142857	0.333333	0.692308	0.333333	0.2	0.142857	0.0769231	0.428571	0.0909091	0.166667	0.111111	0.444444	0.5	0.142857	0.529412	0.2	0.142857	0.466667	0.411765	0
1535	0.6	0.230769	0.333333	0.428571	0.529412	0.5	0.333333	0.0769231	0.142857	0.333333	0.571429	0.333333	0.2	0.142857	0.0769231	0.363636	0.0909091	0.166667	0.428571	0.444444	0.2	0.142857	0.529412	0.2	0.142857	0.571429	0.411765	0
1536	0.6	0.230769	0.142857	0.428571	0.625	0.5	0.333333	0.0769231	0.142857	0.333333	0.375	0.333333	0.2	0.0666667	0.272727	0.304348	0	0	0.25	0.625	0	0.142857	0.529412	0.2	0.142857	0.692308	0.5	0
1537	0.6	0.230769	0.6	0.428571	0.529412	0.5	0.333333	0.166667	0.142857	0.333333	0.692308	0.333333	0.2	0.142857	0.166667	0.578947	0.2	0.166667	0.25	0.529412	0.2	0.142857	0.368421	0.2	0.142857	0.833333	0.6	0
1538	0.6	0.142857	0.333333	0.428571	0.733333	0.5	0.333333	0.166667	0.333333	0.333333	0.466667	0.333333	0.2	0	0.272727	0.428571	0.0909091	0	0.25	0.733333	0.5	0.142857	0.529412	0.2	0.142857	0.466667	0.411765	0
1539	0.6	0.230769	0.333333	0.428571	0.529412	0.5	0.333333	0.0769231	0.333333	0.333333	0.375	0.333333	0.2	0	0.0769231	0.363636	0	0.0769231	0.25	0.529412	0.5	0.142857	0.529412	0.2	0.142857	0.571429	0.5	0
1540	0.6	0.142857	0.333333	0.428571	0.529412	0.5	0.333333	0.0769231	0.333333	0.333333	0.375	0.333333	0.2	0.0666667	0.166667	0.304348	0	0	0.428571	0.444444	0.2	0.333333	0.529412	0.2	0.142857	0.692308	0.411765	0
1541	0.6	0.142857	0.333333	0.428571	0.529412	0.5	0.333333	0.0769231	0.6	0.333333	0.466667	0.333333	0.2	0.0666667	0.0769231	0.363636	0.0909091	0.272727	0.25	0.444444	0.2	0.142857	0.444444	0.5	0.142857	0.375	0.5	0
1542	0.6	0.142857	0.333333	0.428571	0.733333	0.5	0.333333	0.0769231	0.333333	0.333333	0.375	0.333333	0.2	0.0666667	0.0769231	0.363636	0	0	0.428571	0.444444	0.2	0.142857	0.444444	0.2	0.142857	0.692308	0.5	0
1543	0.6	0.142857	0.333333	0.428571	0.625	0.5	0.333333	0.0769231	0.6	0.333333	0.466667	0.333333	0.2	0.142857	0.166667	0.363636	0.333333	0.166667	0.25	0.733333	0	0.142857	0.625	0.2	0.142857	0.692308	0.411765	0
1544	0.6	0.230769	0.333333	0.428571	0.529412	0.5	0.333333	0.272727	0.142857	0.333333	0.466667	0.333333	0.2	0.0666667	0.166667	0.363636	0	0	0.428571	0.444444	0.2	0.333333	0.529412	0.2	0.142857	0.571429	0.5	0
1545	0.6	0.454545	0.142857	0.428571	0.529412	0.5	0.333333	0.272727	0.333333	0.333333	0.692308	0.333333	0.2	0.142857	0.272727	0.363636	0.0909091	0	0.25	0.444444	0.2	0.142857	0.733333	0.2	0.142857	0.571429	0.5	0
1546	0.6	0.142857	0.142857	0.428571	0.444444	0.5	0.333333	0.4	0.142857	0.333333	0.571429	0.333333	0.2	0.0666667	0.0769231	0.363636	0.0909091	0	0.428571	0.733333	0.5	0.142857	0.529412	0.2	0.333333	0.466667	0.5	0
1547	0.6	0.230769	0.333333	0.428571	0.733333	0.5	0.333333	0.0769231	0.142857	0.333333	0.571429	0.333333	0.2	0.0666667	0.0769231	0.428571	0.0909091	0.0769231	0.25	0.733333	0.5	0.142857	0.444444	0.2	0.142857	0.692308	0.411765	0
1548	0.6	0.333333	0.6	0.428571	0.529412	0.5	0.333333	0.166667	0.333333	0.333333	0.571429	0.333333	0.2	0	0.0769231	0.25	0.0909091	0	0.25	0.625	0.2	0.333333	0.529412	0.2	0.142857	0.466667	0.411765	0
1549	0.6	0.142857	0.333333	0.428571	0.625	0.5	0.333333	0.0769231	0.333333	0.333333	0.375	0.333333	0.2	0.0666667	0.0769231	0.25	0	0.0769231	0.25	0.368421	0	0.142857	0.529412	0.2	0.142857	0.571429	0.411765	0
1550	0.6	0.333333	0.6	0.428571	0.625	0.5	0.333333	0.166667	0.333333	0.333333	0.466667	0.333333	0.2	0.142857	0.0769231	0.428571	0.0909091	0	0.111111	0.444444	0.2	0.333333	0.444444	0.2	0.142857	0.466667	0.6	0
1551	0.6	0.230769	0.142857	0.428571	0.733333	0.5	0.333333	0.0769231	0.142857	0.333333	0.466667	0.333333	0.2	0.142857	0.0769231	0.304348	0.2	0.0769231	0.25	0.444444	0.2	0.142857	0.625	0.2	0.142857	0.375	0.5	0
1552	0.6	0.333333	0.333333	0.428571	0.625	0.5	0.333333	0.0769231	0.142857	0.333333	0.692308	0.333333	0.2	0.142857	0.0769231	0.363636	0	0	0.25	0.529412	0.2	0.333333	0.444444	0.2	0.142857	0.571429	0.333333	0
1553	0.6	0.230769	0.142857	0.428571	0.529412	0.5	0.333333	0.166667	0.142857	0.333333	0.294118	0.333333	0.2	0.142857	0.166667	0.304348	0.0909091	0.0769231	0.111111	0.444444	0.2	0.142857	0.529412	0.2	0.142857	0.466667	0.5	0
1554	0.6	0.230769	0.6	0.428571	0.444444	0.5	0.333333	0.166667	0.333333	0.333333	0.466667	0.333333	0.2	0.0666667	0.0769231	0.304348	0.0909091	0	0.111111	0.625	0.2	0.333333	0.368421	0.2	0.142857	0.571429	0.5	0
1555	0.6	0.142857	0.333333	0.428571	0.529412	0.5	0.333333	0.0769231	0.333333	0.333333	0.692308	0.333333	0.2	0	0.0769231	0.428571	0	0.0769231	0.428571	0.444444	0.2	0.142857	0.444444	0.2	0.142857	0.466667	0.411765	0
1556	0.6	0.333333	0.142857	0.428571	0.529412	0.5	0.333333	0.0769231	0.333333	0.333333	0.692308	0.333333	0.2	0.142857	0.272727	0.304348	0	0.0769231	0.25	0.368421	0	0	0.529412	0.2	0.142857	0.466667	0.6	0
1557	0.6	0.142857	0.333333	0.428571	0.529412	0.5	0.333333	0.272727	0.142857	0.333333	0.466667	0.333333	0.2	0.142857	0.0769231	0.304348	0.0909091	0.166667	0.25	0.857143	0.2	0.142857	0.368421	0.2	0.142857	0.466667	0.411765	0
1558	0.6	0.333333	0.142857	0.428571	0.529412	0.5	0.333333	0.272727	0.333333	0.333333	0.375	0.333333	0.2	0.0666667	0.0769231	0.304348	0	0.166667	0.111111	0.444444	0.2	0.333333	0.368421	0.2	0.142857	0.692308	0.333333	0
1559	0.6	0.142857	0.333333	0.428571	0.625	0.5	0.333333	0.0769231	0.333333	0.333333	0.571429	0.333333	0.2	0	0.166667	0.428571	0	0	0.111111	0.444444	0	0.142857	0.529412	0.2	0.142857	0.466667	0.333333	0
1560	0.6	0.230769	0.333333	0.428571	0.625	0.5	0.333333	0.0769231	0.6	0.333333	0.294118	0.333333	0.2	0	0.166667	0.304348	0	0	0.25	0.444444	0.2	0	0.625	0.2	0.142857	0.571429	0.333333	0
1561	0.6	0.142857	0.333333	0.428571	0.529412	0.5	0.333333	0.166667	0.6	0.333333	0.571429	0.333333	0.2	0.0666667	0.0769231	0.428571	0.0909091	0.0769231	0.111111	0.625	0.2	0.333333	0.529412	0.2	0.142857	0.466667	0.411765	0
1562	0.6	0.142857	0.333333	0.428571	0.444444	0.5	0.333333	0.272727	0.333333	0.333333	0.466667	0.333333	0.2	0.230769	0.0769231	0.5	0.0909091	0	0.25	0.529412	0	0.333333	0.625	0.2	0.142857	0.571429	0.6	0
1563	0.6	0.333333	0.333333	0.428571	0.529412	0.5	0.333333	0.166667	0.6	0.333333	0.571429	0.333333	0.2	0.142857	0.0769231	0.304348	0	0	0.25	0.368421	0.2	0.142857	0.444444	0.2	0.142857	0.466667	0.411765	0
1564	0.6	0.142857	0.6	0.428571	0.625	0.5	0.333333	0.0769231	0.333333	0.333333	0.466667	0.333333	0.2	0.142857	0.166667	0.25	0.2	0.166667	0.111111	0.733333	0.2	0.142857	0.444444	0.2	0.142857	0.466667	0.5	0
1565	0.6	0.230769	0.142857	0.428571	0.857143	0.5	0.333333	0.166667	0.142857	0.333333	0.466667	0.333333	0.2	0.142857	0.0769231	0.363636	0.2	0	0.25	0.625	0	0	0.444444	0.2	0.142857	0.375	0.333333	0
1566	0.6	0.230769	0.142857	0.428571	0.625	0.5	0.333333	0.272727	0.142857	0.333333	0.375	0.333333	0.2	0.142857	0.0769231	0.363636	0.2	0	0.25	0.733333	0.2	0.333333	0.529412	0.2	0.142857	0.571429	0.411765	0
1567	0.6	0.230769	0.142857	0.428571	0.444444	0.5	0.333333	0.0769231	0.6	0.333333	0.466667	0.333333	0.2	0.230769	0.0769231	0.428571	0.0909091	0.0769231	0.111111	0.625	0	0	0.444444	0.2	0.142857	0.571429	0.5	0
1568	0.6	0.142857	0.142857	0.428571	0.625	0.5	0.333333	0.272727	0.142857	0.333333	0.833333	0.333333	0.2	0.142857	0.0769231	0.428571	0.2	0	0.428571	0.368421	0.2	0.142857	0.529412	0.2	0.142857	0.571429	0.411765	0
1569	0.6	0.142857	0.333333	0.428571	0.625	0.5	0.333333	0.0769231	0.142857	0.333333	0.571429	0.333333	0.2	0.142857	0.0769231	0.363636	0	0.166667	0.428571	0.529412	0	0.142857	0.368421	0.2	0.142857	0.466667	0.6	0
1570	0.6	0.230769	0.333333	0.428571	0.625	0.5	0.333333	0.272727	0.333333	0.6	0.571429	0.333333	0.2	0.230769	0.0769231	0.363636	0	0.0769231	0.25	0.529412	0.2	0.142857	0.733333	0.2	0.142857	0.692308	0.6	0
1571	0.6	0.142857	0.333333	0.428571	0.733333	0.5	0.333333	0.166667	0.333333	0.333333	0.571429	0.333333	0.2	0.0666667	0.166667	0.304348	0.0909091	0	0.25	0.529412	0.2	0.142857	0.444444	0.2	0.142857	0.466667	0.333333	0
1572	0.6	0.142857	0.6	0.428571	0.625	0.5	0.333333	0.166667	0.6	0.333333	0.466667	0.333333	0.2	0.0666667	0.272727	0.25	0	0	0.428571	0.625	0	0.333333	0.368421	0.2	0.142857	0.692308	0.6	0
1573	0.6	0.230769	0.6	0.428571	0.529412	0.5	0.333333	0.0769231	0.6	0.333333	0.375	0.333333	0.2	0.0666667	0.166667	0.304348	0.0909091	0.272727	0.25	0.444444	0.5	0.142857	0.529412	0.2	0.142857	0.571429	0.5	0
1574	0.6	0.142857	0.142857	0.428571	0.444444	0.5	0.333333	0.0769231	0.142857	0.333333	0.294118	0.333333	0.2	0.333333	0.0769231	0.363636	0.0909091	0	0.111111	0.625	0.2	0.142857	0.368421	0.2	0.142857	0.466667	0.5	0
1575	0.6	0.230769	0.142857	0.428571	0.625	0.5	0.333333	0.0769231	0.333333	0.333333	0.571429	0.333333	0.2	0.142857	0.0769231	0.363636	0.2	0	0.25	0.368421	0.5	0.142857	0.368421	0.2	0.142857	0.375	0.5	0
1576	0.6	0.230769	0.142857	0.666667	0.733333	0.5	0.333333	0.166667	0.333333	0.333333	0.466667	0.333333	0.2	0.142857	0.166667	0.363636	0.0909091	0.0769231	0.111111	0.368421	0.2	0.142857	0.625	0.2	0.142857	0.466667	0.411765	0
1577	0.6	0.142857	0.333333	0.428571	0.733333	0.5	0.333333	0.0769231	0.333333	0.333333	0.466667	0.333333	0.2	0.0666667	0.272727	0.363636	0.0909091	0	0.25	0.444444	0	0.333333	0.529412	0.2	0.142857	0.466667	0.714286	0
1578	0.6	0.142857	0.142857	0.428571	0.625	0.5	0.333333	0.0769231	0.142857	0.333333	0.692308	0.333333	0.2	0.142857	0.166667	0.5	0.0909091	0.0769231	0.25	0.529412	0	0	0.529412	0.2	0.142857	0.466667	0.5	0
1579	0.6	0.333333	0.333333	0.428571	0.444444	0.5	0.333333	0.272727	0.333333	0.333333	0.466667	0.333333	0.2	0.0666667	0.272727	0.304348	0.0909091	0.0769231	0.111111	0.444444	0.2	0	0.444444	0.2	0.142857	0.466667	0.411765	0
1580	0.6	0.230769	0.6	0.428571	0.733333	0.5	0.333333	0.166667	0.142857	0.6	0.692308	0.333333	0.2	0.0666667	0.166667	0.428571	0	0.166667	0.428571	0.3	0.2	0.333333	0.368421	0.2	0.142857	0.571429	0.411765	0
1581	0.6	0.142857	0.142857	0.428571	0.733333	0.5	0.333333	0.0769231	0.142857	0.333333	0.466667	0.333333	0.2	0	0.166667	0.363636	0	0	0.25	0.529412	0.5	0.142857	0.444444	0.2	0.142857	0.466667	0.5	0
1582	0.6	0.230769	0.142857	0.428571	0.444444	0.5	0.333333	0.166667	0.142857	0.333333	0.466667	0.333333	0.2	0.0666667	0.0769231	0.428571	0.2	0.166667	0.428571	0.529412	0	0.142857	0.529412	0.2	0.142857	0.692308	0.6	0
1583	0.6	0.333333	0.142857	0.428571	0.733333	0.5	0.333333	0.0769231	0.6	0.333333	0.466667	0.333333	0.2	0.142857	0.0769231	0.304348	0.2	0.0769231	0.428571	0.625	0.2	0.142857	0.529412	0.2	0.142857	0.571429	0.333333	0
1584	0.6	0.142857	0.333333	0.428571	0.529412	0.5	0.333333	0.166667	0.333333	0.333333	0.466667	0.333333	0.2	0.230769	0.0769231	0.363636	0.0909091	0.0769231	0.428571	0.733333	0.2	0.142857	0.529412	0.5	0.142857	0.466667	0.5	0
1585	0.6	0.142857	0.142857	0.428571	0.529412	0.5	0.333333	0.0769231	0.333333	0.333333	0.571429	0.333333	0.2	0.142857	0.166667	0.304348	0	0	0.25	0.529412	0.5	0.142857	0.733333	0.2	0.142857	0.375	0.5	0
1586	0.6	0.230769	0.142857	0.428571	0.857143	0.5	0.333333	0.166667	0.6	0.333333	0.692308	0.333333	0.2	0.0666667	0.0769231	0.363636	0.0909091	0.0769231	0.25	0.733333	0	0	0.444444	0.2	0.142857	0.375	0.333333	0
1587	0.6	0.142857	0.333333	0.428571	0.529412	0.5	0.333333	0.166667	0.333333	0.333333	0.571429	0.333333	0.2	0.0666667	0.166667	0.428571	0	0.0769231	0.111111	0.444444	0	0.142857	0.529412	0.2	0.142857	0.375	0.6	0
1588	0.6	0.333333	0.142857	0.428571	0.529412	0.5	0.333333	0.0769231	0.333333	0.6	0.571429	0.333333	0.2	0.230769	0.0769231	0.363636	0.0909091	0.0769231	0.25	0.529412	0.2	0.142857	0.529412	0.2	0.142857	0.466667	0.6	0
1589	0.6	0.230769	0.333333	0.428571	0.733333	0.5	0.333333	0.0769231	0.6	0.333333	0.375	0.333333	0.2	0	0.0769231	0.5	0	0.272727	0.25	0.368421	0.2	0.142857	0.444444	0.2	0.142857	0.375	0.6	0
1590	0.6	0.230769	0.333333	0.428571	0.529412	0.5	0.333333	0.0769231	0.333333	0.333333	0.375	0.333333	0.2	0.142857	0.166667	0.304348	0.2	0.0769231	0.111111	0.444444	0.2	0	0.529412	0.2	0.142857	0.375	0.5	0
1591	0.6	0.230769	0.142857	0.428571	0.529412	0.5	0.333333	0.0769231	0.142857	0.333333	0.466667	0.333333	0.2	0.0666667	0.0769231	0.428571	0.0909091	0.272727	0.111111	0.444444	0.5	0.142857	0.444444	0.2	0.142857	0.466667	0.5	0
1592	0.6	0.230769	0.333333	0.428571	0.733333	0.5	0.333333	0.0769231	0.142857	0.333333	0.571429	0.333333	0.2	0.142857	0.166667	0.428571	0	0	0.25	0.3	0.2	0.333333	0.368421	0.2	0.142857	0.375	0.411765	0
1593	0.6	0.333333	0.333333	0.428571	0.733333	0.5	0.333333	0.0769231	0.333333	0.333333	0.294118	0.333333	0.2	0.0666667	0.166667	0.25	0	0.0769231	0.428571	0.444444	0.2	0.142857	0.529412	0.2	0.142857	0.466667	0.5	0
1594	0.6	0.230769	0.333333	0.428571	0.529412	0.5	0.333333	0.166667	0.6	0.333333	0.571429	0.333333	0.2	0.0666667	0.166667	0.428571	0	0.0769231	0.111111	0.529412	0.2	0.142857	0.444444	0.2	0.142857	0.692308	0.5	0
1595	0.6	0.142857	0.142857	0.428571	0.625	0.5	0.333333	0.4	0.333333	0.333333	0.571429	0.333333	0.2	0	0.0769231	0.304348	0	0	0.111111	0.368421	0.5	0	0.444444	0.2	0.142857	0.466667	0.5	0
1596	0.6	0.230769	0.333333	0.428571	0.444444	0.5	0.333333	0.0769231	0.333333	0.333333	0.375	0.333333	0.2	0.0666667	0.272727	0.5	0.0909091	0.0769231	0.25	0.529412	0	0.142857	0.529412	0.2	0.142857	0.375	0.333333	0
1597	0.6	0.230769	0.142857	0.428571	0.733333	0.5	0.333333	0.166667	0.333333	0.333333	0.692308	0.333333	0.2	0.230769	0.0769231	0.304348	0.0909091	0.0769231	0.111111	0.444444	0.2	0.142857	0.529412	0.2	0.142857	0.375	0.411765	0
1598	0.6	0.142857	0.142857	0.428571	0.444444	0.5	0.333333	0.272727	0.6	0.333333	0.466667	0.333333	0.2	0.333333	0.0769231	0.363636	0.0909091	0	0.428571	0.368421	0.2	0	0.625	0.2	0.142857	0.571429	0.5	0
1599	0.6	0.333333	0.333333	0.666667	0.529412	0.5	0.333333	0.272727	0.6	0.333333	0.466667	0.333333	0.2	0.142857	0.0769231	0.428571	0	0	0.25	0.625	0.2	0	0.529412	0.2	0.142857	0.375	0.5	0
1600	0.6	0.230769	0.333333	0.428571	0.529412	0.5	0.333333	0.166667	0.333333	0.333333	0.571429	0.333333	0.2	0	0.166667	0.5	0	0.0769231	0.25	0.368421	0.2	0.142857	0.625	0.2	0.142857	0.466667	0.411765	0
1601	0.6	0.142857	0.333333	0.428571	0.529412	0.5	0.333333	0.166667	0.333333	0.333333	0.466667	0.333333	0.2	0.142857	0.272727	0.428571	0.0909091	0.166667	0.111111	0.3	0.2	0	0.529412	0.2	0.142857	0.692308	0.5	0
1602	0.6	0.142857	0.333333	0.428571	0.733333	0.5	0.333333	0.4	0.333333	0.333333	0.466667	0.333333	0.2	0.142857	0.0769231	0.25	0.0909091	0.0769231	0.428571	0.444444	0	0.333333	0.529412	0.2	0.142857	0.571429	0.5	0
1603	0.6	0.230769	0.333333	0.428571	0.625	0.5	0.333333	0.0769231	0.333333	0.333333	0.466667	0.333333	0.2	0.0666667	0.166667	0.304348	0	0.272727	0.111111	0.625	0.2	0.142857	0.529412	0.2	0.142857	0.571429	0.6	0
1604	0.6	0.333333	0.142857	0.428571	0.529412	0.5	0.333333	0.0769231	0.142857	0.333333	0.571429	0.333333	0.2	0.0666667	0.0769231	0.25	0	0	0.111111	0.529412	0.2	0.333333	0.444444	0.2	0.142857	0.692308	0.411765	0
1605	0.6	0.230769	0.6	0.428571	0.529412	0.5	0.333333	0.272727	0.142857	0.333333	0.571429	0.333333	0.2	0.0666667	0.0769231	0.304348	0	0	0.25	0.529412	0.5	0	0.529412	0.2	0.142857	0.571429	0.5	0
1606	0.6	0.230769	0.333333	0.428571	0.625	0.5	0.333333	0.0769231	0.6	0.333333	0.375	0.333333	0.2	0.0666667	0.166667	0.304348	0.0909091	0	0.25	0.368421	0.2	0	0.529412	0.2	0.142857	0.571429	0.5	0
1607	0.6	0.230769	0.142857	0.428571	0.733333	0.5	0.333333	0.166667	0.333333	0.333333	0.466667	0.333333	0.2	0.142857	0.0769231	0.363636	0.2	0.0769231	0.25	0.444444	0.2	0.333333	0.529412	0.2	0.142857	0.375	0.5	0
1608	0.6	0.230769	0.142857	0.428571	0.625	0.5	0.333333	0.0769231	0.6	0.333333	0.294118	0.333333	0.2	0.230769	0.0769231	0.25	0	0.0769231	0.25	0.625	0.2	0.142857	0.368421	0.2	0.142857	0.692308	0.5	0
1609	0.6	0.230769	0.142857	0.428571	0.444444	0.5	0.333333	0.166667	0.333333	0.333333	0.571429	0.333333	0.2	0.230769	0.166667	0.304348	0	0.166667	0.111111	0.529412	0.2	0.142857	0.444444	0.2	0.142857	0.466667	0.411765	0
1610	0.6	0.230769	0.333333	0.428571	0.444444	0.5	0.333333	0.0769231	0.333333	0.333333	0.375	0.333333	0.2	0.0666667	0.166667	0.5	0	0.166667	0.25	0.529412	0	0	0.444444	0.2	0.142857	0.571429	0.5	0
1611	0.6	0.230769	0.333333	0.428571	0.529412	0.5	0.333333	0.0769231	0.6	0.333333	0.571429	0.333333	0.2	0.0666667	0.166667	0.363636	0	0.166667	0.25	0.368421	0.2	0.333333	0.444444	0.2	0.142857	0.692308	0.333333	0
1612	0.6	0.142857	0.142857	0.428571	0.529412	0.5	0.333333	0.0769231	0.333333	0.333333	0.692308	0.333333	0.2	0.0666667	0.272727	0.363636	0.0909091	0.0769231	0.25	0.368421	0	0.142857	0.444444	0.2	0.142857	0.571429	0.6	0
1613	0.6	0.454545	0.333333	0.428571	0.857143	0.5	0.333333	0.166667	0.6	0.333333	0.466667	0.333333	0.2	0.0666667	0.0769231	0.428571	0.0909091	0.0769231	0.25	0.444444	0.5	0.333333	0.444444	0.2	0.142857	0.375	0.5	0
1614	0.6	0.142857	0.333333	0.666667	0.625	0.5	0.333333	0.166667	0.142857	0.333333	0.571429	0.333333	0.2	0	0.0769231	0.25	0	0.0769231	0.25	0.444444	0.2	0.142857	0.444444	0.2	0.142857	0.466667	0.411765	0
1615	0.6	0.142857	0.142857	0.428571	0.625	0.5	0.333333	0.0769231	0.6	0.333333	0.294118	0.333333	0.2	0.0666667	0.0769231	0.5	0	0.0769231	0.428571	0.368421	0.2	0	0.444444	0.2	0.142857	0.571429	0.411765	0
1616	0.6	0.230769	0.142857	0.428571	0.529412	0.5	0.333333	0.166667	0.333333	0.333333	0.466667	0.333333	0.2	0.0666667	0.0769231	0.304348	0.0909091	0	0.428571	0.529412	0.5	0.142857	0.444444	0.2	0.142857	0.571429	0.5	0
1617	0.6	0.333333	0.142857	0.428571	0.625	0.5	0.333333	0.166667	0.6	0.333333	0.466667	0.333333	0.2	0.0666667	0.0769231	0.304348	0.2	0.166667	0.111111	0.368421	0.2	0.142857	0.368421	0.2	0.142857	0.571429	0.411765	0
1618	0.6	0.333333	0.142857	0.428571	0.625	0.5	0.333333	0.0769231	0.142857	0.333333	0.571429	0.333333	0.2	0.142857	0.166667	0.363636	0.0909091	0	0.111111	0.368421	0	0.142857	0.368421	0.2	0.142857	0.692308	0.411765	0
1619	0.6	0.230769	0.333333	0.428571	0.733333	0.5	0.333333	0.0769231	0.333333	0.333333	0.294118	0.333333	0.2	0	0.272727	0.304348	0	0	0.428571	0.529412	0	0.142857	0.444444	0.2	0.142857	0.692308	0.5	0
1620	0.6	0.142857	0.6	0.428571	0.529412	0.5	0.333333	0.166667	0.142857	0.333333	0.466667	0.333333	0.2	0.142857	0.272727	0.304348	0	0.0769231	0.25	0.529412	0.2	0.142857	0.529412	0.2	0.142857	0.571429	0.411765	0
1621	0.6	0.333333	0.333333	0.428571	0.529412	0.5	0.333333	0.272727	0.333333	0.333333	0.466667	0.333333	0.2	0.142857	0.166667	0.363636	0	0	0.25	0.368421	0.5	0.333333	0.444444	0.2	0.142857	0.571429	0.5	0
1622	0.6	0.142857	0.142857	0.428571	0.625	0.5	0.333333	0.166667	0.6	0.333333	0.571429	0.333333	0.2	0.142857	0.166667	0.304348	0.333333	0.0769231	0.25	0.625	0.2	0	0.733333	0.2	0.142857	0.571429	0.6	0
1623	0.6	0.230769	0.333333	0.428571	0.444444	0.5	0.333333	0.0769231	0.142857	0.333333	0.294118	0.333333	0.2	0.333333	0.166667	0.304348	0	0.0769231	0.25	0.529412	0	0	0.444444	0.2	0.142857	0.466667	0.411765	0
1624	0.6	0.230769	0.333333	0.428571	0.733333	0.5	0.333333	0.272727	0.333333	0.333333	0.571429	0.333333	0.2	0.230769	0.166667	0.363636	0	0.0769231	0.111111	0.444444	0.5	0	0.529412	0.2	0.142857	0.375	0.5	0
1625	0.6	0.142857	0.142857	0.428571	0.857143	0.5	0.333333	0.272727	0.333333	0.333333	0.571429	0.333333	0.2	0.0666667	0.0769231	0.25	0	0	0.111111	0.625	0.2	0	0.529412	0.2	0.142857	0.571429	0.6	0
1626	0.6	0.142857	0.142857	0.428571	0.625	0.5	0.333333	0.272727	0.6	0.333333	0.833333	0.333333	0.2	0.0666667	0.166667	0.25	0	0.0769231	0.25	0.368421	0	0.142857	0.625	0.2	0.142857	0.571429	0.5	0
1627	0.6	0.230769	0.333333	0.666667	0.529412	0.5	0.333333	0.0769231	0.333333	0.333333	0.466667	0.333333	0.2	0.0666667	0.166667	0.363636	0	0	0.25	0.444444	0.5	0.333333	0.444444	0.2	0.142857	0.692308	0.6	0
1628	0.6	0.142857	0.142857	0.428571	0.625	0.5	0.333333	0.0769231	0.142857	0.333333	0.692308	0.333333	0.2	0.142857	0.0769231	0.5	0	0	0.25	0.625	0.2	0.142857	0.625	0.2	0.142857	0.466667	0.411765	0
1629	0.6	0.230769	0.142857	0.428571	0.733333	0.5	0.333333	0.166667	0.333333	0.333333	0.375	0.333333	0.2	0.333333	0.0769231	0.428571	0.2	0.0769231	0.25	0.529412	0	0.142857	0.529412	0.2	0.142857	0.375	0.5	0
1630	0.6	0.142857	0.333333	0.428571	0.625	0.5	0.333333	0.166667	0.333333	0.333333	0.466667	0.333333	0.2	0.142857	0.166667	0.304348	0.0909091	0.0769231	0.428571	0.529412	0.2	0.142857	0.529412	0.2	0.142857	0.833333	0.411765	0
1631	0.6	0.230769	0.6	0.428571	0.529412	0.5	0.333333	0.166667	0.333333	0.333333	0.692308	0.333333	0.2	0.0666667	0.0769231	0.428571	0	0.0769231	0.111111	0.625	0.5	0.142857	0.529412	0.2	0.142857	0.466667	0.411765	0
1632	0.6	0.142857	0.6	0.428571	0.733333	0.5	0.333333	0.0769231	0.333333	0.333333	0.571429	0.333333	0.2	0.142857	0.0769231	0.304348	0.2	0.0769231	0.111111	0.733333	0	0.142857	0.625	0.2	0.142857	0.466667	0.6	0
1633	0.6	0.333333	0.142857	0.428571	0.625	0.5	0.333333	0.0769231	0.142857	0.333333	0.466667	0.333333	0.2	0.0666667	0.166667	0.363636	0.333333	0.272727	0.25	0.3	0.5	0.142857	0.444444	0.2	0.142857	0.692308	0.5	0
1634	0.6	0.333333	0.333333	0.428571	0.857143	0.5	0.333333	0.166667	0.333333	0.333333	0.375	0.333333	0.2	0	0.0769231	0.363636	0	0.0769231	0.25	0.529412	0	0.142857	0.529412	0.2	0.142857	0.571429	0.5	0
1635	0.6	0.333333	0.333333	0.428571	0.625	0.5	0.333333	0.166667	0.142857	0.333333	0.466667	0.333333	0.2	0.142857	0.166667	0.363636	0	0.166667	0.428571	0.444444	0	0.333333	0.625	0.2	0.142857	0.375	0.6	0
1636	0.6	0.142857	0.333333	0.428571	0.625	0.5	0.333333	0.0769231	0.142857	0.333333	0.466667	0.333333	0.2	0.230769	0.166667	0.363636	0	0	0.111111	0.625	0.2	0.142857	0.444444	0.2	0.142857	0.466667	0.411765	0
1637	0.6	0.333333	0.142857	0.666667	0.733333	0.5	0.333333	0.166667	0.333333	0.333333	0.375	0.333333	0.2	0.0666667	0.0769231	0.304348	0.333333	0.166667	0.25	0.625	0.5	0.142857	0.625	0.2	0.142857	0.375	0.333333	0
1638	0.6	0.142857	0.142857	0.428571	0.857143	0.5	0.333333	0.0769231	0.333333	0.333333	0.375	0.333333	0.2	0.0666667	0.0769231	0.5	0.2	0.0769231	0.25	0.368421	0.2	0.142857	0.529412	0.2	0.142857	0.375	0.411765	0
1639	0.6	0.230769	0.333333	0.428571	0.625	0.5	0.333333	0.272727	0.333333	0.333333	0.466667	0.333333	0.2	0.142857	0.0769231	0.5	0	0.0769231	0.25	0.444444	0	0.142857	0.625	0.2	0.142857	0.466667	0.5	0
1640	0.6	0.454545	0.333333	0.428571	0.625	0.5	0.333333	0.166667	0.6	0.333333	0.571429	0.333333	0.2	0.142857	0.0769231	0.428571	0.0909091	0.166667	0.25	0.444444	0.2	0.142857	0.444444	0.2	0.142857	0.466667	0.333333	0
1641	0.6	0.142857	0.333333	0.428571	0.625	0.5	0.333333	0.0769231	0.333333	0.333333	0.571429	0.333333	0.2	0.142857	0.166667	0.304348	0	0.0769231	0.111111	0.625	0.5	0.142857	0.444444	0.2	0.142857	0.571429	0.333333	0
1642	0.6	0.142857	0.142857	0.428571	0.529412	0.5	0.333333	0.166667	0.333333	0.333333	0.692308	0.333333	0.2	0.0666667	0.166667	0.428571	0.0909091	0	0.111111	0.529412	0.2	0.333333	0.529412	0.2	0.142857	0.571429	0.411765	0
1643	0.6	0.230769	0.333333	0.428571	0.625	0.5	0.333333	0.272727	0.6	0.333333	0.692308	0.333333	0.2	0.230769	0.272727	0.363636	0	0.166667	0.428571	0.733333	0.2	0.142857	0.444444	0.2	0.142857	0.466667	0.6	0
1644	0.6	0.230769	0.333333	0.428571	0.625	0.5	0.333333	0.166667	0.6	0.333333	0.466667	0.333333	0.2	0.0666667	0.166667	0.25	0	0	0.25	0.368421	0.5	0.333333	0.529412	0.2	0.142857	0.571429	0.333333	0
1645	0.6	0.142857	0.142857	0.428571	0.529412	0.5	0.333333	0.0769231	0.333333	0.333333	0.692308	0.333333	0.2	0.0666667	0.0769231	0.428571	0	0.0769231	0.111111	0.444444	0	0	0.529412	0.2	0.142857	0.692308	0.5	0
1646	0.6	0.142857	0.333333	0.428571	0.529412	0.5	0.333333	0.166667	0.333333	0.333333	0.571429	0.333333	0.2	0.142857	0.166667	0.428571	0	0	0.25	0.529412	0.5	0	0.529412	0.2	0.142857	0.692308	0.6	0
1647	0.6	0.230769	0.142857	0.428571	0.733333	0.5	0.333333	0.0769231	0.333333	0.6	0.375	0.333333	0.2	0.142857	0.0769231	0.25	0.0909091	0.272727	0.25	0.733333	0.2	0.142857	0.529412	0.2	0.142857	0.466667	0.5	0
1648	0.6	0.230769	0.333333	0.428571	0.529412	0.5	0.333333	0.0769231	0.333333	0.333333	0.466667	0.333333	0.2	0	0.166667	0.25	0.0909091	0.166667	0.111111	0.625	0.5	0	0.529412	0.2	0.142857	0.692308	0.411765	0
1649	0.6	0.230769	0.333333	0.428571	0.733333	0.5	0.333333	0.166667	0.333333	0.333333	0.466667	0.333333	0.2	0.142857	0.166667	0.304348	0.0909091	0.0769231	0.111111	0.625	0	0.142857	0.444444	0.2	0.142857	0.571429	0.5	0
1650	0.6	0.230769	0.142857	0.428571	0.625	0.5	0.333333	0.0769231	0.6	0.333333	0.571429	0.333333	0.2	0.142857	0.0769231	0.304348	0.2	0.0769231	0.428571	0.529412	0.5	0.333333	0.368421	0.2	0.142857	0.466667	0.5	0
1651	0.6	0.230769	0.142857	0.666667	0.625	0.5	0.333333	0.272727	0.333333	0.333333	0.294118	0.333333	0.2	0.333333	0.166667	0.304348	0.0909091	0	0.25	0.625	0.2	0	0.444444	0.2	0.142857	0.466667	0.5	0
1652	0.6	0.142857	0.333333	0.428571	0.444444	0.5	0.333333	0.0769231	0.6	0.333333	0.571429	0.333333	0.2	0.142857	0.0769231	0.428571	0	0.0769231	0.428571	0.625	0.2	0.142857	0.368421	0.2	0.142857	0.571429	0.6	0
1653	0.6	0.142857	0.333333	0.428571	0.444444	0.5	0.333333	0.0769231	0.333333	0.333333	0.375	0.333333	0.2	0.0666667	0.0769231	0.428571	0	0.166667	0.25	0.625	0.2	0.142857	0.529412	0.2	0.142857	0.692308	0.6	0
1654	0.6	0.333333	0.333333	0.428571	0.625	0.5	0.333333	0.4	0.6	0.333333	0.571429	0.333333	0.2	0.142857	0.166667	0.5	0.0909091	0	0.111111	0.529412	0.5	0.333333	0.444444	0.2	0.142857	0.571429	0.5	0
1655	0.6	0.230769	0.333333	0.428571	0.625	0.5	0.333333	0.0769231	0.6	0.333333	0.571429	0.333333	0.2	0	0.0769231	0.25	0.0909091	0.272727	0.111111	0.368421	0.2	0	0.444444	0.2	0.142857	0.466667	0.5	0
1656	0.6	0.230769	0.333333	0.428571	0.625	0.5	0.333333	0.0769231	0.333333	0.333333	0.571429	0.333333	0.2	0.0666667	0.0769231	0.363636	0	0.0769231	0.111111	0.444444	0.2	0	0.444444	0.2	0.142857	0.466667	0.411765	0
1657	0.6	0.230769	0.333333	0.428571	0.733333	0.5	0.333333	0.0769231	0.142857	0.333333	0.692308	0.333333	0.2	0.0666667	0.0769231	0.363636	0.0909091	0	0.25	0.368421	0	0.142857	0.529412	0.2	0.142857	0.466667	0.411765	0
1658	0.6	0.142857	0.142857	0.428571	0.444444	0.5	0.333333	0.0769231	0.333333	0.333333	0.375	0.333333	0.2	0.142857	0.166667	0.304348	0.2	0.0769231	0.25	0.529412	0.2	0.333333	0.529412	0.2	0.142857	0.571429	0.411765	0
1659	0.6	0.230769	0.142857	0.428571	0.529412	0.5	0.333333	0.166667	0.142857	0.333333	0.375	0.333333	0.2	0.142857	0.166667	0.304348	0.0909091	0.0769231	0.25	0.444444	0.2	0.142857	0.444444	0.2	0.142857	0.571429	0.411765	0
1660	0.6	0.230769	0.6	0.428571	0.733333	0.5	0.333333	0.0769231	0.6	0.333333	0.571429	0.333333	0.2	0.230769	0.166667	0.363636	0	0.0769231	0.428571	0.625	0.5	0.142857	0.625	0.2	0.142857	0.466667	0.6	0
1661	0.6	0.142857	0.333333	0.428571	0.625	0.5	0.333333	0.166667	0.142857	0.333333	0.571429	0.333333	0.2	0.142857	0.0769231	0.304348	0.2	0	0.25	0.444444	0	0.142857	0.444444	0.5	0.142857	0.466667	0.6	0
1662	0.6	0.230769	0.142857	0.428571	0.625	0.5	0.333333	0.166667	0.142857	0.333333	0.466667	0.333333	0.2	0.0666667	0.166667	0.304348	0.0909091	0.166667	0.25	0.368421	0.5	0.333333	0.529412	0.2	0.142857	0.692308	0.411765	0
1663	0.6	0.454545	0.142857	0.428571	0.529412	0.5	0.333333	0.0769231	0.6	0.333333	0.692308	0.333333	0.2	0.142857	0.0769231	0.363636	0.333333	0.166667	0.428571	0.625	0.2	0.333333	0.733333	0.2	0.142857	0.692308	0.5	0
1664	0.6	0.142857	0.333333	0.428571	0.625	0.5	0.333333	0.166667	0.142857	0.333333	0.466667	0.333333	0.2	0.0666667	0.0769231	0.304348	0.2	0	0.428571	0.368421	0.2	0.142857	0.444444	0.2	0.142857	0.571429	0.5	0
1665	0.6	0.230769	0.333333	0.428571	0.625	0.5	0.333333	0.166667	0.333333	0.333333	0.571429	0.333333	0.2	0.230769	0.272727	0.363636	0.0909091	0	0.111111	0.625	0.2	0.142857	0.625	0.2	0.142857	0.375	0.5	0
1666	0.6	0.142857	0.142857	0.428571	0.529412	0.5	0.333333	0.272727	0.142857	0.333333	0.466667	0.333333	0.2	0.230769	0.0769231	0.363636	0	0	0.111111	0.529412	0.5	0.333333	0.368421	0.2	0.142857	0.571429	0.5	0
1667	0.6	0.142857	0.333333	0.428571	0.444444	0.5	0.333333	0.0769231	0.6	0.333333	0.466667	0.333333	0.2	0.142857	0.166667	0.304348	0.0909091	0.0769231	0.111111	0.368421	0	0.142857	0.529412	0.2	0.142857	0.692308	0.5	0
1668	0.6	0.230769	0.6	0.428571	0.529412	0.5	0.333333	0.166667	0.333333	0.333333	0.375	0.333333	0.2	0.230769	0.0769231	0.25	0.0909091	0.0769231	0.428571	0.368421	0.2	0.142857	0.529412	0.2	0.142857	0.692308	0.714286	0
1669	0.6	0.142857	0.333333	0.428571	0.625	0.5	0.333333	0.0769231	0.333333	0.333333	0.571429	0.333333	0.2	0.230769	0.272727	0.304348	0	0.272727	0.428571	0.529412	0	0.142857	0.529412	0.2	0.142857	0.466667	0.411765	0
1670	0.6	0.333333	0.142857	0.428571	0.625	0.5	0.333333	0.166667	0.333333	0.333333	0.466667	0.333333	0.2	0.142857	0.166667	0.304348	0	0.166667	0.25	0.444444	0.5	0.333333	0.625	0.2	0.142857	0.466667	0.5	0
1671	0.6	0.142857	0.142857	0.428571	0.625	0.5	0.333333	0.0769231	0.142857	0.333333	0.294118	0.333333	0.2	0.142857	0.0769231	0.363636	0.0909091	0	0.25	0.444444	0	0.142857	0.368421	0.2	0.142857	0.466667	0.411765	0
1672	0.6	0.142857	0.333333	0.428571	0.625	0.5	0.333333	0.166667	0.6	0.333333	0.466667	0.333333	0.2	0.0666667	0.166667	0.304348	0	0.166667	0.111111	0.444444	0.2	0.333333	0.368421	0.2	0.142857	0.692308	0.5	0
1673	0.6	0.142857	0.333333	0.428571	0.529412	0.5	0.333333	0.0769231	0.333333	0.333333	0.692308	0.333333	0.2	0.0666667	0.0769231	0.304348	0	0.0769231	0.428571	0.733333	0.5	0	0.529412	0.2	0.142857	0.466667	0.6	0
1674	0.6	0.454545	0.6	0.428571	0.444444	0.5	0.333333	0.4	0.6	0.333333	0.466667	0.333333	0.2	0.142857	0.272727	0.25	0.0909091	0.166667	0.111111	0.529412	0	0.333333	0.368421	0.2	0.142857	0.571429	0.333333	0
1675	0.6	0.230769	0.142857	0.428571	0.733333	0.5	0.333333	0.0769231	0.333333	0.333333	0.571429	0.333333	0.2	0.142857	0.0769231	0.363636	0.0909091	0.166667	0.25	0.368421	0.5	0	0.444444	0.2	0.142857	0.466667	0.333333	0
1676	0.6	0.230769	0.142857	0.428571	0.625	0.5	0.333333	0.272727	0.333333	0.333333	0.692308	0.333333	0.2	0	0.166667	0.25	0	0	0.25	0.368421	0.2	0	0.529412	0.2	0.142857	0.571429	0.411765	0
1677	0.6	0.142857	0.333333	0.428571	0.625	0.5	0.333333	0.166667	0.142857	0.333333	0.375	0.333333	0.2	0.142857	0.166667	0.363636	0	0.0769231	0.25	0.529412	0.2	0	0.444444	0.2	0.142857	0.571429	0.411765	0
1678	0.6	0.230769	0.333333	0.428571	0.625	0.5	0.333333	0.0769231	0.6	0.6	0.375	0.333333	0.2	0.142857	0.166667	0.428571	0	0	0.428571	0.625	0	0.142857	0.368421	0.5	0.142857	0.466667	0.411765	0
1679	0.6	0.142857	0.333333	0.428571	0.444444	0.5	0.333333	0.166667	0.333333	0.333333	0.466667	0.333333	0.2	0.454545	0.166667	0.363636	0.0909091	0.0769231	0.428571	0.444444	0.2	0	0.529412	0.2	0.142857	0.466667	0.6	0
1680	0.6	0.230769	0.142857	0.428571	0.625	0.5	0.333333	0.0769231	0.333333	0.333333	0.466667	0.333333	0.2	0	0.0769231	0.304348	0.2	0.166667	0.111111	0.444444	0.2	0.142857	0.444444	0.2	0.142857	0.571429	0.714286	0
1681	0.6	0.230769	0.333333	0.428571	0.625	0.5	0.333333	0.0769231	0.142857	0.333333	0.294118	0.333333	0.2	0.0666667	0.0769231	0.304348	0	0	0.25	0.529412	0.5	0	0.733333	0.2	0.142857	0.466667	0.5	0
1682	0.6	0.142857	0.142857	0.428571	0.625	0.5	0.333333	0.166667	0.6	0.333333	0.571429	0.333333	0.2	0.230769	0.0769231	0.363636	0	0	0.25	0.444444	0.2	0.142857	0.529412	0.2	0.142857	0.692308	0.411765	0
1683	0.6	0.142857	0.333333	0.428571	0.444444	0.5	0.333333	0.166667	0.142857	0.333333	0.571429	0.333333	0.2	0.0666667	0.0769231	0.428571	0.2	0.0769231	0.25	0.368421	0.2	0.142857	0.625	0.2	0.142857	0.466667	0.6	0
1684	0.6	0.142857	0.333333	0.428571	0.733333	0.5	0.333333	0.166667	0.333333	0.333333	0.466667	0.333333	0.2	0.142857	0.166667	0.25	0.0909091	0	0.25	0.733333	0.2	0.333333	0.529412	0.2	0.142857	0.571429	0.333333	0
1685	0.6	0.333333	0.142857	0.428571	0.444444	0.5	0.333333	0.166667	0.333333	0.333333	0.466667	0.333333	0.2	0.0666667	0.0769231	0.304348	0.0909091	0.166667	0.25	0.625	0.5	0.142857	0.529412	0.2	0.142857	0.571429	0.5	0
1686	0.6	0.230769	0.6	0.428571	0.625	0.5	0.333333	0.166667	0.6	0.333333	0.466667	0.333333	0.2	0.0666667	0.0769231	0.5	0	0.0769231	0.428571	0.529412	0.2	0.142857	0.368421	0.2	0.142857	0.571429	0.5	0
1687	0.6	0.333333	0.333333	0.428571	0.529412	0.5	0.333333	0.166667	0.333333	0.333333	0.571429	0.333333	0.2	0.230769	0.166667	0.304348	0.2	0.166667	0.428571	0.368421	0.2	0.142857	0.444444	0.2	0.142857	0.466667	0.411765	0
1688	0.6	0.230769	0.142857	0.666667	0.444444	0.5	0.333333	0.0769231	0.142857	0.333333	0.571429	0.333333	0.2	0.0666667	0.166667	0.428571	0	0	0.25	0.444444	0.2	0	0.444444	0.2	0.142857	0.571429	0.5	0
1689	0.6	0.230769	0.142857	0.666667	0.625	0.5	0.333333	0.0769231	0.142857	0.333333	0.571429	0.333333	0.2	0.142857	0.0769231	0.304348	0	0	0.25	0.733333	0.2	0.142857	0.625	0.2	0.142857	0.466667	0.333333	0
1690	0.6	0.454545	0.142857	0.428571	0.444444	0.5	0.333333	0.166667	0.142857	0.333333	0.466667	0.333333	0.2	0.0666667	0.0769231	0.428571	0	0.166667	0.428571	0.625	0.2	0.142857	0.625	0.2	0.142857	0.571429	0.333333	0
1691	0.6	0.142857	0.333333	0.428571	0.625	0.5	0.333333	0.0769231	0.333333	0.333333	0.571429	0.333333	0.2	0.230769	0.272727	0.304348	0.0909091	0.0769231	0.25	0.625	0	0.142857	0.444444	0.2	0.142857	0.571429	0.5	0
1692	0.6	0.230769	0.142857	0.428571	0.529412	0.5	0.333333	0.166667	0.6	0.333333	0.466667	0.333333	0.2	0.142857	0.0769231	0.304348	0.0909091	0	0.25	0.368421	0.2	0.142857	0.529412	0.2	0.142857	0.375	0.5	0
1693	0.6	0.142857	0.142857	0.428571	0.733333	0.5	0.333333	0.166667	0.333333	0.333333	0.692308	0.333333	0.2	0.0666667	0.0769231	0.25	0.0909091	0.0769231	0.25	0.733333	0.5	0.333333	0.529412	0.2	0.333333	0.466667	0.5	0
1694	0.6	0.230769	0.142857	0.428571	0.444444	0.5	0.333333	0.0769231	0.142857	0.333333	0.466667	0.333333	0.2	0.0666667	0.0769231	0.304348	0.0909091	0	0.111111	0.444444	0.2	0.142857	0.444444	0.2	0.142857	0.375	0.5	0
1695	0.6	0.230769	0.333333	0.428571	0.625	0.5	0.333333	0.166667	0.333333	0.333333	0.466667	0.333333	0.2	0.0666667	0.0769231	0.304348	0	0.166667	0.428571	0.529412	0.2	0.142857	0.529412	0.2	0.142857	0.571429	0.411765	0
1696	0.6	0.230769	0.333333	0.428571	0.733333	0.5	0.333333	0.166667	0.333333	0.333333	0.466667	0.333333	0.2	0.142857	0.166667	0.25	0	0.166667	0.111111	0.529412	0.2	0.142857	0.529412	0.2	0.142857	0.571429	0.411765	0
1697	0.6	0.230769	0.142857	0.666667	0.529412	0.5	0.333333	0.0769231	0.142857	0.333333	0.692308	0.333333	0.2	0.142857	0.166667	0.25	0.2	0	0.25	0.444444	0.2	0.333333	0.529412	0.2	0.142857	0.692308	0.6	0
1698	0.6	0.333333	0.142857	0.428571	0.625	0.5	0.333333	0.0769231	0.333333	0.333333	0.466667	0.333333	0.2	0.0666667	0.0769231	0.428571	0.0909091	0	0.25	0.529412	0	0.333333	0.529412	0.2	0.142857	0.692308	0.6	0
1699	0.6	0.142857	0.6	0.428571	0.625	0.5	0.333333	0.166667	0.6	0.333333	0.571429	0.333333	0.2	0.0666667	0.166667	0.304348	0	0.166667	0.25	0.625	0.2	0.142857	0.444444	0.2	0.142857	0.571429	0.5	0
1700	0.6	0.142857	0.333333	0.428571	0.857143	0.5	0.333333	0.0769231	0.142857	0.333333	0.571429	0.333333	0.2	0.142857	0.0769231	0.304348	0.0909091	0.0769231	0.428571	0.529412	0.2	0	0.529412	0.5	0.142857	0.571429	0.5	0
1701	0.6	0.142857	0.6	0.428571	0.444444	0.5	0.333333	0.166667	0.142857	0.333333	0.466667	0.333333	0.2	0.142857	0.0769231	0.363636	0.0909091	0	0.25	0.529412	0.2	0.142857	0.529412	0.2	0.142857	0.466667	0.714286	0
1702	0.6	0.333333	0.333333	0.428571	0.529412	0.5	0.333333	0.0769231	0.142857	0.333333	0.833333	0.333333	0.2	0.0666667	0.166667	0.304348	0	0.0769231	0.111111	0.529412	0.2	0.333333	0.529412	0.2	0.142857	0.833333	0.5	0
1703	0.6	0.230769	0.333333	0.428571	0.529412	0.5	0.333333	0.166667	0.142857	0.333333	0.466667	0.333333	0.2	0	0.0769231	0.25	0.2	0.0769231	0.111111	0.529412	0	0.142857	0.625	0.2	0.142857	0.466667	0.5	0
1704	0.6	0.230769	0.333333	0.428571	0.625	0.5	0.333333	0.0769231	0.333333	0.333333	0.375	0.333333	0.2	0	0.0769231	0.363636	0.0909091	0.0769231	0.25	0.368421	0	0.333333	0.529412	0.2	0.142857	0.466667	0.6	0
1705	0.6	0.230769	0.333333	0.428571	0.625	0.5	0.333333	0.0769231	0.333333	0.333333	0.294118	0.333333	0.2	0.0666667	0.0769231	0.363636	0.2	0.0769231	0.25	0.625	0.2	0.142857	0.444444	0.2	0.142857	0.571429	0.5	0
1706	0.6	0.142857	0.333333	0.428571	0.529412	0.5	0.333333	0.166667	0.333333	0.333333	0.375	0.333333	0.2	0.0666667	0.166667	0.363636	0.2	0.0769231	0.111111	0.444444	0.2	0	0.625	0.2	0.142857	0.466667	0.6	0
1707	0.6	0.230769	0.142857	0.428571	0.625	0.5	0.333333	0.0769231	0.6	0.333333	0.466667	0.333333	0.2	0.142857	0.166667	0.304348	0	0	0.25	0.444444	0.2	0.142857	0.444444	0.2	0.142857	0.571429	0.5	0
1708	0.6	0.333333	0.142857	0.428571	0.857143	0.5	0.333333	0.166667	0.142857	0.333333	0.294118	0.333333	0.2	0.0666667	0.166667	0.304348	0	0	0.25	0.444444	0	0.142857	0.368421	0.2	0.142857	0.466667	0.6	0
1709	0.6	0.333333	0.142857	0.428571	0.625	0.5	0.333333	0.166667	0.142857	0.333333	0.466667	0.333333	0.2	0.142857	0.0769231	0.304348	0.0909091	0.0769231	0.25	0.444444	0	0.142857	0.444444	0.2	0.142857	0.466667	0.411765	0
1710	0.6	0.333333	0.142857	0.428571	0.625	0.5	0.333333	0.0769231	0.333333	0.333333	0.571429	0.333333	0.2	0.142857	0.166667	0.428571	0	0.166667	0.25	0.444444	0.2	0.142857	0.368421	0.2	0.142857	0.833333	0.411765	0
1711	0.6	0.142857	0.333333	0.428571	0.529412	0.5	0.333333	0.166667	0.6	0.333333	0.571429	0.333333	0.2	0.0666667	0.166667	0.304348	0	0	0.428571	0.444444	0	0.142857	0.444444	0.2	0.142857	0.466667	0.5	0
1712	0.6	0.142857	0.333333	0.428571	0.625	0.5	0.333333	0.166667	0.333333	0.333333	0.466667	0.333333	0.2	0.230769	0.166667	0.428571	0.0909091	0.0769231	0.25	0.444444	0.2	0.333333	0.529412	0.2	0.142857	0.466667	0.6	0
1713	0.6	0.333333	0.142857	0.428571	0.625	0.5	0.333333	0.0769231	0.6	0.333333	0.833333	0.333333	0.2	0.0666667	0.0769231	0.363636	0	0	0.25	0.529412	0	0.333333	0.368421	0.2	0.142857	0.571429	0.6	0
1714	0.6	0.142857	0.333333	0.428571	0.529412	0.5	0.333333	0.0769231	0.6	0.333333	0.375	0.333333	0.2	0.142857	0.166667	0.363636	0	0.166667	0.111111	0.444444	0.2	0.142857	0.529412	0.5	0.142857	0.571429	0.5	0
1715	0.6	0.142857	0.333333	0.428571	0.529412	0.5	0.333333	0.166667	0.333333	0.333333	0.375	0.333333	0.2	0.0666667	0.0769231	0.363636	0	0	0.25	0.625	0	0	0.444444	0.2	0.142857	0.571429	0.5	0
1716	0.6	0.333333	0.142857	0.428571	0.529412	0.5	0.333333	0.166667	0.6	0.333333	0.294118	0.333333	0.2	0.230769	0.166667	0.363636	0	0.0769231	0.428571	0.625	0.2	0.333333	0.444444	0.2	0.333333	0.692308	0.6	0
1717	0.6	0.142857	0.142857	0.428571	0.529412	0.5	0.333333	0.0769231	0.333333	0.333333	0.571429	0.333333	0.2	0.0666667	0.166667	0.363636	0.0909091	0	0.111111	0.529412	0	0.142857	0.444444	0.2	0.142857	0.571429	0.411765	0
1718	0.6	0.142857	0.142857	0.428571	0.733333	0.5	0.333333	0.166667	0.333333	0.333333	0.466667	0.333333	0.2	0.0666667	0.0769231	0.363636	0.0909091	0.0769231	0.428571	0.444444	0.2	0.142857	0.368421	0.2	0.142857	0.466667	0.5	0
1719	0.6	0.142857	0.6	0.428571	0.625	0.5	0.333333	0.166667	0.142857	0.333333	0.375	0.333333	0.2	0.0666667	0.0769231	0.304348	0	0	0.25	0.733333	0.2	0.333333	0.368421	0.2	0.142857	0.466667	0.5	0
1720	0.6	0.230769	0.333333	0.428571	0.625	0.5	0.333333	0.166667	0.333333	0.333333	0.692308	0.333333	0.2	0.230769	0.0769231	0.363636	0	0	0.111111	0.733333	0.2	0.333333	0.625	0.2	0.142857	0.571429	0.411765	0
1721	0.6	0.230769	0.142857	0.428571	0.733333	0.5	0.333333	0.0769231	0.333333	0.333333	0.375	0.333333	0.2	0.142857	0.0769231	0.304348	0.0909091	0.0769231	0.25	0.368421	0.2	0.142857	0.529412	0.2	0.142857	0.375	0.411765	0
1722	0.6	0.142857	0.142857	0.428571	0.733333	0.5	0.333333	0.0769231	0.333333	0.333333	0.692308	0.333333	0.2	0.230769	0.0769231	0.25	0.0909091	0.0769231	0.428571	0.625	0.2	0	0.529412	0.2	0.142857	0.571429	0.5	0
1723	0.6	0.230769	0.142857	0.428571	0.625	0.5	0.333333	0.166667	0.333333	0.333333	0.571429	0.333333	0.2	0.0666667	0.0769231	0.25	0.0909091	0.166667	0.111111	0.529412	0.2	0.142857	0.529412	0.2	0.142857	0.466667	0.714286	0
1724	0.6	0.230769	0.142857	0.428571	0.733333	0.5	0.333333	0.166667	0.333333	0.333333	0.466667	0.333333	0.2	0.0666667	0.0769231	0.304348	0	0	0.25	0.368421	0.5	0	0.529412	0.2	0.142857	0.571429	0.411765	0
1725	0.6	0.230769	0.333333	0.428571	0.625	0.5	0.333333	0.272727	0.333333	0.333333	0.466667	0.333333	0.2	0.230769	0.166667	0.304348	0	0	0.111111	0.444444	0.5	0.142857	0.444444	0.2	0.142857	0.466667	0.411765	0
1726	0.6	0.142857	0.6	0.428571	0.529412	0.5	0.333333	0.272727	0.333333	0.333333	0.375	0.333333	0.2	0.0666667	0.0769231	0.428571	0.2	0.0769231	0.25	0.529412	0	0.142857	0.529412	0.2	0.333333	0.571429	0.411765	0
1727	0.6	0.230769	0.142857	0.428571	0.857143	0.5	0.333333	0.0769231	0.333333	0.333333	0.692308	0.333333	0.2	0.0666667	0.166667	0.5	0	0	0.25	0.444444	0.2	0.142857	0.444444	0.2	0.142857	0.571429	0.5	0
1728	0.6	0.230769	0.142857	0.428571	0.625	0.5	0.333333	0.166667	0.333333	0.333333	0.571429	0.333333	0.2	0.230769	0.0769231	0.428571	0.333333	0.0769231	0.428571	0.625	0.2	0.333333	0.529412	0.2	0.142857	0.466667	0.6	0
1729	0.6	0.230769	0.333333	0.428571	0.625	0.5	0.333333	0.0769231	0.142857	0.333333	0.375	0.333333	0.2	0.0666667	0.0769231	0.363636	0	0.272727	0.25	0.625	0.2	0	0.444444	0.2	0.142857	0.466667	0.411765	0
1730	0.6	0.333333	0.333333	0.428571	0.625	0.5	0.333333	0.0769231	0.142857	0.333333	0.466667	0.333333	0.2	0.230769	0.0769231	0.363636	0.0909091	0.0769231	0.25	0.444444	0.2	0	0.625	0.2	0.142857	0.692308	0.333333	0
1731	0.6	0.230769	0.333333	0.428571	0.625	0.5	0.333333	0.166667	0.142857	0.333333	0.692308	0.333333	0.2	0.333333	0.166667	0.304348	0.2	0	0.25	0.444444	0.2	0.333333	0.529412	0.5	0.142857	0.571429	0.5	0
1732	0.6	0.333333	0.333333	0.428571	0.529412	0.5	0.333333	0.166667	0.142857	0.333333	0.692308	0.333333	0.2	0	0.272727	0.304348	0.0909091	0	0.111111	0.529412	0.2	0.333333	0.444444	0.5	0.142857	0.571429	0.5	0
1733	0.6	0.142857	0.142857	0.428571	0.529412	0.5	0.333333	0.272727	0.6	0.333333	0.375	0.333333	0.2	0.0666667	0.166667	0.304348	0	0.0769231	0.25	0.444444	0.2	0.142857	0.368421	0.2	0.142857	0.692308	0.5	0
1734	0.6	0.230769	0.333333	0.428571	0.625	0.5	0.333333	0.166667	0.333333	0.333333	0.571429	0.333333	0.2	0	0.0769231	0.428571	0	0	0.25	0.625	0	0	0.625	0.2	0.142857	0.466667	0.6	0
1735	0.6	0.142857	0.333333	0.428571	0.444444	0.5	0.333333	0.0769231	0.6	0.333333	0.294118	0.333333	0.2	0.230769	0.0769231	0.428571	0	0	0.25	0.733333	0.5	0.142857	0.857143	0.2	0.142857	0.571429	0.6	0
1736	0.6	0.142857	0.6	0.428571	0.529412	0.5	0.333333	0.0769231	0.6	0.333333	0.571429	0.333333	0.2	0	0.166667	0.304348	0.0909091	0.0769231	0.25	0.529412	0.2	0	0.529412	0.2	0.142857	0.571429	0.411765	0
1737	0.6	0.142857	0.142857	0.428571	0.625	0.5	0.333333	0.0769231	0.333333	0.333333	0.571429	0.333333	0.2	0.0666667	0.0769231	0.363636	0.0909091	0.166667	0.25	0.444444	0.2	0.142857	0.444444	0.2	0.142857	0.571429	0.5	0
1738	0.6	0.230769	0.142857	0.428571	0.733333	0.5	0.333333	0.272727	0.142857	0.333333	0.571429	0.333333	0.2	0.230769	0.0769231	0.5	0	0	0.666667	0.529412	0.2	0	0.625	0.2	0.142857	0.466667	0.6	0
1739	0.6	0.142857	0.333333	0.428571	0.444444	0.5	0.333333	0.0769231	0.333333	0.6	0.571429	0.333333	0.2	0.142857	0.0769231	0.363636	0	0.166667	0.111111	0.529412	0	0	0.529412	0.2	0.142857	0.466667	0.411765	0
1740	0.6	0.142857	0.142857	0.428571	0.529412	0.5	0.333333	0.0769231	0.333333	0.333333	0.466667	0.333333	0.2	0.230769	0.0769231	0.428571	0.0909091	0.0769231	0.111111	0.368421	0.2	0.333333	0.368421	0.2	0.142857	0.571429	0.411765	0
1741	0.6	0.142857	0.333333	0.428571	0.529412	0.5	0.333333	0.166667	0.6	0.333333	0.571429	0.333333	0.2	0.142857	0.0769231	0.428571	0.333333	0	0.25	0.625	0	0.333333	0.625	0.2	0.142857	0.375	0.6	0
1742	0.6	0.333333	0.6	0.428571	0.625	0.5	0.333333	0.0769231	0.333333	0.333333	0.375	0.333333	0.2	0	0.0769231	0.304348	0	0.0769231	0.25	0.529412	0.2	0.333333	0.368421	0.2	0.142857	0.571429	0.5	0
1743	0.6	0.333333	0.6	0.428571	0.529412	0.5	0.333333	0.0769231	0.333333	0.333333	0.571429	0.333333	0.2	0.0666667	0.0769231	0.304348	0.0909091	0.0769231	0.111111	0.368421	0.2	0.333333	0.444444	0.2	0.142857	0.692308	0.411765	0
1744	0.6	0.142857	0.333333	0.428571	0.529412	0.5	0.333333	0.0769231	0.333333	0.333333	0.571429	0.333333	0.2	0.142857	0.0769231	0.363636	0.0909091	0	0.111111	0.529412	0.2	0	0.444444	0.2	0.142857	0.833333	0.411765	0
1745	0.6	0.333333	0.333333	0.428571	0.857143	0.5	0.333333	0.166667	0.142857	0.333333	0.375	0.333333	0.2	0.230769	0.166667	0.304348	0	0	0.428571	0.3	0.2	0.142857	0.529412	0.2	0.142857	0.375	0.411765	0
1746	0.6	0.142857	0.333333	0.428571	0.733333	0.5	0.333333	0.0769231	0.333333	0.333333	0.466667	0.333333	0.2	0.142857	0.166667	0.304348	0	0.166667	0.428571	0.444444	0	0.142857	0.733333	0.2	0.142857	0.692308	0.6	0
1747	0.6	0.142857	0.6	0.428571	0.625	0.5	0.333333	0.166667	0.333333	0.333333	0.571429	0.333333	0.2	0	0.0769231	0.5	0	0.0769231	0.25	0.529412	0.2	0.333333	0.529412	0.2	0.142857	0.571429	0.411765	0
1748	0.6	0.142857	0.333333	0.428571	0.733333	0.5	0.333333	0.166667	0.6	0.333333	0.466667	0.333333	0.2	0.0666667	0.272727	0.25	0	0	0.428571	0.444444	0.2	0.333333	0.625	0.2	0.142857	0.692308	0.6	0
1749	0.6	0.142857	0.142857	0.428571	0.529412	0.5	0.333333	0.166667	0.142857	0.6	0.466667	0.333333	0.2	0.230769	0.0769231	0.363636	0.0909091	0.0769231	0.428571	0.444444	0.5	0.142857	0.368421	0.2	0.142857	0.692308	0.714286	0
1750	0.6	0.142857	0.6	0.428571	0.625	0.5	0.333333	0.0769231	0.142857	0.333333	0.466667	0.333333	0.2	0.230769	0.0769231	0.428571	0.0909091	0.0769231	0.25	0.368421	0	0.333333	0.444444	0.2	0.142857	0.466667	0.5	0
1751	0.6	0.142857	0.142857	0.428571	0.529412	0.5	0.333333	0.272727	0.333333	0.333333	0.571429	0.333333	0.2	0.0666667	0.0769231	0.5	0.0909091	0	0.111111	0.529412	0.2	0.333333	0.625	0.2	0.142857	0.466667	0.411765	0
1752	0.6	0.142857	0.142857	0.428571	0.733333	0.5	0.333333	0.272727	0.142857	0.333333	0.375	0.333333	0.2	0	0.0769231	0.428571	0.2	0.0769231	0.428571	0.733333	0.2	0.142857	0.529412	0.2	0.142857	0.571429	0.5	0
1753	0.6	0.230769	0.142857	0.428571	0.529412	0.5	0.333333	0.0769231	0.333333	0.333333	0.692308	0.333333	0.2	0.142857	0.0769231	0.304348	0	0.0769231	0.428571	0.625	0.2	0.142857	0.529412	0.2	0.142857	0.692308	0.5	0
1754	0.6	0.230769	0.333333	0.428571	0.733333	0.5	0.333333	0.4	0.142857	0.333333	0.571429	0.333333	0.2	0.0666667	0.0769231	0.304348	0	0	0.111111	0.444444	0.5	0.142857	0.625	0.2	0.333333	0.571429	0.411765	0
1755	0.6	0.142857	0.6	0.428571	0.444444	0.5	0.333333	0.272727	0.333333	0.333333	0.294118	0.333333	0.2	0.0666667	0.0769231	0.25	0.0909091	0.0769231	0.428571	0.529412	0	0.333333	0.529412	0.2	0.142857	0.692308	0.333333	0
1756	0.6	0.142857	0.333333	0.428571	0.625	0.5	0.333333	0.166667	0.142857	0.333333	0.466667	0.333333	0.2	0.0666667	0.166667	0.363636	0	0.0769231	0.25	0.3	0	0.142857	0.529412	0.2	0.142857	0.692308	0.5	0
1757	0.6	0.230769	0.142857	0.428571	0.625	0.5	0.333333	0.4	0.333333	0.333333	0.571429	0.333333	0.2	0.230769	0.166667	0.363636	0.2	0	0.25	0.529412	0	0.333333	0.444444	0.2	0.142857	0.466667	0.6	0
1758	0.6	0.142857	0.333333	0.428571	0.733333	0.5	0.333333	0.166667	0.333333	0.333333	0.571429	0.333333	0.2	0.230769	0.0769231	0.304348	0.0909091	0	0.428571	0.529412	0.2	0.142857	0.733333	0.2	0.142857	0.833333	0.411765	0
1759	0.6	0.230769	0.333333	0.428571	0.625	0.5	0.333333	0.166667	0.142857	0.333333	0.571429	0.333333	0.2	0.142857	0.0769231	0.25	0.0909091	0	0.428571	0.529412	0.2	0.142857	0.444444	0.2	0.142857	0.466667	0.411765	0
1760	0.6	0.230769	0.6	0.428571	0.529412	0.5	0.333333	0.0769231	0.333333	0.333333	0.466667	0.333333	0.2	0.0666667	0.166667	0.5	0.0909091	0.166667	0.25	0.444444	0	0.333333	0.444444	0.2	0.142857	0.692308	0.6	0
1761	0.6	0.230769	0.333333	0.428571	0.625	0.5	0.333333	0.0769231	0.333333	0.333333	0.692308	0.333333	0.2	0.0666667	0.0769231	0.304348	0.0909091	0.166667	0.25	0.444444	0.2	0	0.529412	0.2	0.142857	0.466667	0.6	0
1762	0.6	0.142857	0.333333	0.428571	0.444444	0.5	0.333333	0.0769231	0.142857	0.333333	0.294118	0.333333	0.2	0.0666667	0.166667	0.304348	0.2	0.0769231	0.428571	0.529412	0.2	0.333333	0.529412	0.2	0.142857	0.375	0.6	0
1763	0.6	0.230769	0.333333	0.428571	0.529412	0.5	0.333333	0.166667	0.6	0.333333	0.375	0.333333	0.2	0.142857	0.272727	0.363636	0	0	0.25	0.529412	0.2	0.333333	0.625	0.2	0.142857	0.466667	0.6	0
1764	0.6	0.142857	0.142857	0.428571	0.625	0.5	0.333333	0.166667	0.6	0.333333	0.375	0.333333	0.2	0	0.0769231	0.304348	0.0909091	0	0.111111	0.529412	0.5	0	0.368421	0.2	0.142857	0.692308	0.411765	0
1765	0.6	0.142857	0.333333	0.428571	0.625	0.5	0.333333	0.0769231	0.6	0.333333	0.466667	0.333333	0.2	0.230769	0.166667	0.25	0.0909091	0.0769231	0.25	0.3	0	0.142857	0.444444	0.2	0.142857	0.375	0.6	0
1766	0.6	0.142857	0.142857	0.428571	0.625	0.5	0.333333	0.0769231	0.6	0.333333	0.466667	0.333333	0.2	0.230769	0.0769231	0.304348	0.0909091	0.0769231	0.25	0.444444	0	0.333333	0.529412	0.2	0.142857	0.692308	0.411765	0
1767	0.6	0.230769	0.6	0.428571	0.625	0.5	0.333333	0.166667	0.142857	0.333333	0.571429	0.333333	0.2	0.0666667	0.0769231	0.304348	0	0.166667	0.25	0.444444	0.2	0.142857	0.529412	0.2	0.142857	0.571429	0.5	0
1768	0.6	0.142857	0.142857	0.428571	0.529412	0.5	0.333333	0.0769231	0.333333	0.333333	0.375	0.333333	0.2	0.0666667	0.0769231	0.428571	0.0909091	0.0769231	0.25	0.733333	0	0.142857	0.529412	0.2	0.142857	0.466667	0.6	0
1769	0.6	0.333333	0.333333	0.428571	0.625	0.5	0.333333	0.166667	0.6	0.333333	0.375	0.333333	0.2	0.142857	0.166667	0.578947	0	0.166667	0.25	0.444444	0	0.142857	0.368421	0.2	0.142857	0.571429	0.411765	0
1770	0.6	0.333333	0.333333	0.428571	0.733333	0.5	0.333333	0.0769231	0.333333	0.333333	0.692308	0.333333	0.2	0.142857	0.0769231	0.25	0.0909091	0.0769231	0.428571	0.368421	0.2	0	0.529412	0.2	0.142857	0.571429	0.5	0
1771	0.6	0.333333	0.142857	0.428571	0.733333	0.5	0.333333	0.0769231	0.142857	0.333333	0.571429	0.333333	0.2	0.0666667	0.0769231	0.428571	0	0	0.25	0.444444	0.2	0	0.529412	0.2	0.142857	0.466667	0.5	0
1772	0.6	0.142857	0.142857	0.428571	0.529412	0.5	0.333333	0.272727	0.6	0.333333	0.294118	0.333333	0.2	0	0.0769231	0.304348	0	0.0769231	0.111111	0.529412	0.2	0.142857	0.444444	0.2	0.142857	0.466667	0.6	0
1773	0.6	0.142857	0.333333	0.428571	0.529412	0.5	0.333333	0.4	0.6	0.333333	0.375	0.333333	0.2	0	0.166667	0.363636	0	0	0.428571	0.444444	0.2	0.333333	0.529412	0.2	0.142857	0.692308	0.5	0
1774	0.6	0.230769	0.142857	0.428571	0.529412	0.5	0.333333	0.272727	0.142857	0.333333	0.375	0.333333	0.2	0.0666667	0.0769231	0.428571	0.0909091	0	0.428571	0.625	0.5	0.142857	0.529412	0.2	0.142857	0.375	0.5	0
1775	0.6	0.142857	0.333333	0.428571	0.625	0.5	0.333333	0.0769231	0.6	0.333333	0.466667	0.333333	0.2	0	0.0769231	0.428571	0.0909091	0	0.25	0.444444	0	0.142857	0.444444	0.2	0.142857	0.466667	0.411765	0
1776	0.6	0.230769	0.6	0.428571	0.733333	0.5	0.333333	0.272727	0.6	0.333333	0.375	0.333333	0.2	0	0.0769231	0.428571	0	0.0769231	0.25	0.625	0	0.142857	0.368421	0.2	0.142857	0.466667	0.5	0
1777	0.6	0.230769	0.333333	0.428571	0.529412	0.5	0.333333	0.166667	0.142857	0.333333	0.466667	0.333333	0.2	0.142857	0.166667	0.363636	0	0.0769231	0.25	0.625	0.2	0	0.444444	0.2	0.142857	0.375	0.411765	0
1778	0.6	0.142857	0.333333	0.428571	0.625	0.5	0.333333	0.0769231	0.142857	0.333333	0.571429	0.333333	0.2	0	0.166667	0.428571	0.0909091	0.272727	0.25	0.444444	0	0.142857	0.529412	0.2	0.142857	0.571429	0.411765	0
1779	0.6	0.230769	0.142857	0.428571	0.529412	0.5	0.333333	0.166667	0.6	0.333333	0.466667	0.333333	0.2	0.230769	0.0769231	0.428571	0	0.166667	0.25	0.625	0.2	0.333333	0.625	0.2	0.142857	0.692308	0.411765	0
1780	0.6	0.230769	0.6	0.428571	0.444444	0.5	0.333333	0.166667	0.333333	0.333333	0.294118	0.333333	0.2	0.0666667	0.166667	0.304348	0.0909091	0.0769231	0.111111	0.368421	0.2	0.142857	0.444444	0.2	0.142857	0.692308	0.411765	0
1781	0.6	0.230769	0.333333	0.428571	0.529412	0.5	0.333333	0.0769231	0.333333	0.333333	0.466667	0.333333	0.2	0.142857	0.272727	0.428571	0.0909091	0.0769231	0.428571	0.368421	0.2	0.142857	0.529412	0.2	0.142857	0.571429	0.411765	0
1782	0.6	0.142857	0.333333	0.428571	0.625	0.5	0.333333	0.0769231	0.6	0.333333	0.294118	0.333333	0.2	0.230769	0.166667	0.363636	0	0.0769231	0.428571	0.529412	0	0.142857	0.444444	0.2	0.142857	0.692308	0.714286	0
1783	0.6	0.230769	0.333333	0.428571	0.625	0.5	0.333333	0.0769231	0.6	0.333333	0.571429	0.333333	0.2	0.230769	0.166667	0.304348	0	0	0.111111	0.444444	0	0.142857	0.529412	0.2	0.142857	0.692308	0.6	0
1784	0.6	0.230769	0.333333	0.428571	0.529412	0.5	0.333333	0.166667	0.142857	0.333333	0.466667	0.333333	0.2	0.142857	0.272727	0.304348	0.2	0	0.25	0.368421	0.2	0.142857	0.625	0.2	0.142857	0.692308	0.411765	0
1785	0.6	0.142857	0.333333	0.428571	0.733333	0.5	0.333333	0.0769231	0.142857	0.6	0.466667	0.333333	0.2	0.0666667	0.166667	0.25	0	0.0769231	0.111111	0.529412	0	0.142857	0.444444	0.2	0.142857	0.571429	0.411765	0
1786	0.6	0.230769	0.333333	0.428571	0.625	0.5	0.333333	0.272727	0.333333	0.333333	0.466667	0.333333	0.2	0.230769	0.0769231	0.363636	0.0909091	0	0.428571	0.444444	0.2	0.333333	0.529412	0.2	0.142857	0.571429	0.6	0
1787	0.6	0.142857	0.142857	0.428571	0.625	0.5	0.333333	0.272727	0.333333	0.333333	0.571429	0.333333	0.2	0.230769	0.0769231	0.25	0.2	0.166667	0.25	0.444444	0.5	0.142857	0.625	0.2	0.142857	0.571429	0.5	0
1788	0.6	0.333333	0.333333	0.428571	0.529412	0.5	0.333333	0.272727	0.333333	0.333333	0.466667	0.333333	0.2	0.0666667	0.0769231	0.428571	0.0909091	0	0.428571	0.625	0.2	0.142857	0.444444	0.2	0.142857	0.571429	0.411765	0
1789	0.6	0.142857	0.142857	0.428571	0.625	0.5	0.333333	0.272727	0.142857	0.333333	0.466667	0.333333	0.2	0.142857	0.0769231	0.363636	0.2	0.0769231	0.428571	0.368421	0.2	0	0.368421	0.2	0.142857	0.571429	0.411765	0
1790	0.6	0.230769	0.333333	0.428571	0.529412	0.5	0.333333	0.272727	0.333333	0.333333	0.375	0.333333	0.2	0.0666667	0.272727	0.428571	0.0909091	0.0769231	0.111111	0.444444	0.2	0.142857	0.529412	0.2	0.142857	0.466667	0.411765	0
1791	0.6	0.230769	0.333333	0.428571	0.625	0.5	0.333333	0.272727	0.142857	0.333333	0.571429	0.333333	0.2	0.0666667	0.166667	0.5	0	0.0769231	0.25	0.733333	0	0.333333	0.529412	0.2	0.142857	0.466667	0.6	0
1792	0.6	0.142857	0.333333	0.428571	0.529412	0.5	0.333333	0.0769231	0.142857	0.333333	0.375	0.333333	0.2	0.142857	0.166667	0.304348	0	0.0769231	0.25	0.733333	0.2	0.333333	0.368421	0.2	0.142857	0.571429	0.5	0
1793	0.6	0.142857	0.333333	0.428571	0.444444	0.5	0.333333	0.166667	0.6	0.333333	0.375	0.333333	0.2	0.230769	0.166667	0.363636	0.2	0	0.428571	0.368421	0.5	0.142857	0.444444	0.2	0.142857	0.692308	0.411765	0
1794	0.6	0.230769	0.333333	0.428571	0.625	0.5	0.333333	0.166667	0.333333	0.333333	0.571429	0.333333	0.2	0.142857	0.0769231	0.25	0.0909091	0.0769231	0.25	0.444444	0	0.333333	0.444444	0.2	0.142857	0.466667	0.5	0
1795	0.6	0.333333	0.333333	0.428571	0.625	0.5	0.333333	0.166667	0.333333	0.333333	0.571429	0.333333	0.2	0.0666667	0.166667	0.428571	0	0	0.428571	0.444444	0.2	0	0.444444	0.2	0.142857	0.466667	0.411765	0
1796	0.6	0.142857	0.142857	0.428571	0.529412	0.5	0.333333	0.4	0.333333	0.333333	0.294118	0.333333	0.2	0.0666667	0.166667	0.304348	0.0909091	0	0.111111	0.733333	0	0	0.444444	0.2	0.142857	0.692308	0.411765	0
1797	0.6	0.230769	0.333333	0.428571	0.625	0.5	0.333333	0.272727	0.333333	0.333333	0.571429	0.333333	0.2	0.230769	0.0769231	0.428571	0.0909091	0.166667	0.25	0.529412	0	0	0.444444	0.2	0.142857	0.466667	0.411765	0
1798	0.6	0.333333	0.333333	0.428571	0.625	0.5	0.333333	0.0769231	0.333333	0.333333	0.466667	0.333333	0.2	0.230769	0.0769231	0.363636	0	0.0769231	0.25	0.625	0	0.142857	0.529412	0.2	0.142857	0.571429	0.411765	0
1799	0.6	0.142857	0.333333	0.428571	0.529412	0.5	0.333333	0.0769231	0.333333	0.333333	0.571429	0.333333	0.2	0.0666667	0.272727	0.363636	0.2	0	0.25	0.444444	0.2	0.142857	0.529412	0.2	0.142857	0.692308	0.5	0
1800	0.6	0.230769	0.333333	0.428571	0.444444	0.5	0.333333	0.0769231	0.6	0.333333	0.466667	0.333333	0.2	0.142857	0.166667	0.304348	0.0909091	0	0.111111	0.529412	0.2	0.333333	0.529412	0.2	0.142857	0.571429	0.6	0
1801	0.6	0.142857	0.333333	0.666667	0.529412	0.5	0.333333	0.0769231	0.333333	0.333333	0.571429	0.333333	0.2	0.0666667	0.272727	0.363636	0.0909091	0.0769231	0.428571	0.368421	0	0.142857	0.625	0.2	0.142857	0.466667	0.411765	0
1802	0.6	0.333333	0.333333	0.428571	0.529412	0.5	0.333333	0.0769231	0.142857	0.333333	0.466667	0.333333	0.2	0.0666667	0.0769231	0.304348	0.2	0	0.428571	0.529412	0.5	0.142857	0.529412	0.2	0.142857	0.571429	0.5	0
1803	0.6	0.142857	0.333333	0.428571	0.625	0.5	0.333333	0.0769231	0.142857	0.333333	0.571429	0.333333	0.2	0.0666667	0.0769231	0.25	0.2	0.0769231	0.25	0.625	0.2	0	0.444444	0.2	0.142857	0.571429	0.411765	0
1804	0.6	0.142857	0.142857	0.428571	0.444444	0.5	0.333333	0.0769231	0.142857	0.333333	0.571429	0.333333	0.2	0.230769	0.166667	0.304348	0.0909091	0.0769231	0.25	0.444444	0.2	0.142857	0.857143	0.2	0.142857	0.375	0.411765	0
1805	0.6	0.142857	0.333333	0.428571	0.444444	0.5	0.333333	0.166667	0.333333	0.333333	0.466667	0.333333	0.2	0.333333	0.0769231	0.25	0	0	0.428571	0.529412	0.2	0.142857	0.529412	0.2	0.142857	0.571429	0.411765	0
1806	0.6	0.230769	0.333333	0.428571	0.625	0.5	0.333333	0.0769231	0.6	0.333333	0.571429	0.333333	0.2	0.142857	0.0769231	0.363636	0	0	0.25	0.444444	0.2	0	0.529412	0.2	0.142857	0.571429	0.5	0
1807	0.6	0.142857	0.333333	0.428571	0.625	0.5	0.333333	0.0769231	0.333333	0.333333	0.294118	0.333333	0.2	0.230769	0.0769231	0.363636	0	0.0769231	0.25	0.368421	0.5	0	0.444444	0.2	0.142857	0.833333	0.333333	0
1808	0.6	0.230769	0.333333	0.428571	0.529412	0.5	0.333333	0.166667	0.333333	0.333333	0.571429	0.333333	0.2	0.230769	0.0769231	0.25	0	0.166667	0.25	0.444444	0.2	0.142857	0.444444	0.2	0.142857	0.466667	0.411765	0
1809	0.6	0.230769	0.6	0.428571	0.733333	0.5	0.333333	0.166667	0.6	0.333333	0.571429	0.333333	0.2	0.142857	0.0769231	0.363636	0	0.166667	0.25	0.625	0.2	0.142857	0.529412	0.2	0.142857	0.466667	0.411765	0
1810	0.6	0.230769	0.333333	0.428571	0.529412	0.5	0.333333	0.0769231	0.333333	0.333333	0.466667	0.333333	0.2	0.142857	0.166667	0.304348	0.2	0	0.25	0.368421	0.2	0	0.444444	0.2	0.142857	0.466667	0.411765	0
1811	0.6	0.142857	0.333333	0.428571	0.625	0.5	0.333333	0.272727	0.142857	0.333333	0.466667	0.333333	0.2	0.142857	0.272727	0.304348	0	0	0.111111	0.444444	0.2	0.333333	0.625	0.2	0.142857	0.466667	0.5	0
1812	0.6	0.142857	0.333333	0.428571	0.733333	0.5	0.333333	0.0769231	0.333333	0.333333	0.375	0.333333	0.2	0	0.166667	0.363636	0	0.166667	0.111111	0.444444	0.5	0.333333	0.444444	0.2	0.142857	0.466667	0.5	0
1813	0.6	0.142857	0.333333	0.428571	0.625	0.5	0.333333	0.272727	0.333333	0.333333	0.466667	0.333333	0.2	0	0.0769231	0.363636	0	0.0769231	0.25	0.444444	0.2	0.333333	0.529412	0.2	0.142857	0.571429	0.411765	0
1814	0.6	0.142857	0.333333	0.428571	0.444444	0.5	0.333333	0.0769231	0.142857	0.333333	0.571429	0.333333	0.2	0.0666667	0.0769231	0.363636	0	0.0769231	0.25	0.368421	0.2	0.333333	0.529412	0.2	0.142857	0.571429	0.6	0
1815	0.6	0.230769	0.142857	0.428571	0.529412	0.5	0.333333	0.166667	0.333333	0.333333	0.375	0.333333	0.2	0.0666667	0.0769231	0.363636	0.2	0	0.25	0.444444	0.2	0	0.625	0.2	0.142857	0.466667	0.411765	0
1816	0.6	0.230769	0.142857	0.428571	0.625	0.5	0.333333	0.0769231	0.333333	0.333333	0.375	0.333333	0.2	0.142857	0.0769231	0.363636	0.0909091	0	0.25	0.529412	0	0.333333	0.368421	0.2	0.142857	0.466667	0.5	0
1817	0.6	0.333333	0.142857	0.428571	0.529412	0.5	0.333333	0.166667	0.333333	0.333333	0.571429	0.333333	0.2	0	0.0769231	0.25	0.0909091	0.0769231	0.25	0.444444	0.2	0	0.444444	0.2	0.142857	0.466667	0.411765	0
1818	0.6	0.230769	0.333333	0.428571	0.625	0.5	0.333333	0.0769231	0.333333	0.333333	0.466667	0.333333	0.2	0.142857	0.166667	0.304348	0.2	0.0769231	0.25	0.368421	0.2	0.142857	0.444444	0.2	0.142857	0.466667	0.6	0
1819	0.6	0.142857	0.333333	0.428571	0.625	0.5	0.333333	0.0769231	0.142857	0.333333	0.375	0.333333	0.2	0.230769	0.0769231	0.363636	0	0	0.25	0.625	0.2	0.142857	0.444444	0.2	0.142857	0.571429	0.411765	0
1820	0.6	0.230769	0.142857	0.428571	0.529412	0.5	0.333333	0.0769231	0.142857	0.333333	0.466667	0.333333	0.2	0.142857	0.166667	0.5	0.0909091	0.0769231	0.111111	0.529412	0.2	0.142857	0.625	0.2	0.142857	0.466667	0.5	0
1821	0.6	0.230769	0.333333	0.428571	0.733333	0.5	0.333333	0.0769231	0.6	0.333333	0.692308	0.333333	0.2	0.0666667	0.166667	0.5	0	0	0.111111	0.529412	0.2	0.142857	0.368421	0.2	0.142857	0.466667	0.333333	0
1822	0.6	0.230769	0.333333	0.428571	0.529412	0.5	0.333333	0.166667	0.333333	0.333333	0.692308	0.333333	0.2	0	0.0769231	0.304348	0.0909091	0.0769231	0.111111	0.368421	0.2	0.333333	0.444444	0.2	0.142857	0.375	0.5	0
1823	0.6	0.142857	0.142857	0.428571	0.625	0.5	0.333333	0.166667	0.6	0.333333	0.466667	0.333333	0.2	0.0666667	0.166667	0.304348	0.2	0.0769231	0.25	0.529412	0.2	0.142857	0.368421	0.2	0.142857	0.571429	0.5	0
1824	0.6	0.230769	0.333333	0.428571	0.529412	0.5	0.333333	0.272727	0.333333	0.333333	0.375	0.333333	0.2	0.142857	0.0769231	0.363636	0.2	0	0.25	0.733333	0.2	0	0.625	0.2	0.142857	0.692308	0.5	0
1825	0.6	0.230769	0.142857	0.428571	0.529412	0.5	0.333333	0.272727	0.142857	0.333333	0.375	0.333333	0.2	0.0666667	0.166667	0.363636	0	0	0.428571	0.733333	0.5	0.142857	0.368421	0.2	0.142857	0.571429	0.411765	0
1826	0.6	0.142857	0.333333	0.666667	0.529412	0.5	0.333333	0.166667	0.333333	0.333333	0.375	0.333333	0.2	0.0666667	0.272727	0.25	0	0	0.111111	0.3	0.2	0	0.444444	0.2	0.142857	0.571429	0.5	0
1827	0.6	0.142857	0.142857	0.428571	0.529412	0.5	0.333333	0.272727	0.333333	0.333333	0.375	0.333333	0.2	0.0666667	0.166667	0.428571	0	0	0.111111	0.625	0.5	0.142857	0.529412	0.2	0.142857	0.466667	0.333333	0
1828	0.6	0.333333	0.333333	0.428571	0.444444	0.5	0.333333	0.272727	0.6	0.333333	0.294118	0.333333	0.2	0	0.0769231	0.5	0	0.0769231	0.25	0.444444	0.2	0.142857	0.529412	0.2	0.142857	0.692308	0.333333	0
1829	0.6	0.142857	0.6	0.428571	0.625	0.5	0.333333	0.0769231	0.6	0.333333	0.375	0.333333	0.2	0.0666667	0.166667	0.5	0.0909091	0	0.428571	0.529412	0	0	0.625	0.2	0.142857	0.571429	0.411765	0
1830	0.6	0.230769	0.6	0.428571	0.529412	0.5	0.333333	0.0769231	0.333333	0.333333	0.375	0.333333	0.2	0.142857	0.272727	0.5	0.0909091	0.0769231	0.111111	0.625	0.5	0	0.529412	0.2	0.142857	0.375	0.5	0
1831	0.6	0.230769	0.142857	0.428571	0.529412	0.5	0.333333	0.0769231	0.333333	0.333333	0.571429	0.333333	0.2	0.142857	0.166667	0.363636	0.0909091	0	0.111111	0.368421	0.2	0.142857	0.529412	0.2	0.142857	0.571429	0.5	0
1832	0.6	0.230769	0.333333	0.428571	0.529412	0.5	0.333333	0.272727	0.333333	0.333333	0.466667	0.333333	0.2	0.142857	0.166667	0.304348	0	0.0769231	0.428571	0.625	0.2	0.333333	0.529412	0.2	0.142857	0.692308	0.411765	0
1833	0.6	0.142857	0.142857	0.428571	0.529412	0.5	0.333333	0.166667	0.333333	0.333333	0.466667	0.333333	0.2	0.0666667	0.166667	0.428571	0	0	0.25	0.529412	0.5	0	0.444444	0.2	0.142857	0.692308	0.5	0
1834	0.6	0.142857	0.142857	0.428571	0.733333	0.5	0.333333	0.0769231	0.142857	0.333333	0.375	0.333333	0.2	0.0666667	0.0769231	0.428571	0.0909091	0	0.25	0.529412	0.5	0.142857	0.625	0.5	0.142857	0.466667	0.411765	0
1835	0.6	0.454545	0.333333	0.428571	0.733333	0.5	0.333333	0.0769231	0.333333	0.333333	0.466667	0.333333	0.2	0.0666667	0.0769231	0.363636	0	0.0769231	0.25	0.529412	0.5	0.142857	0.529412	0.5	0.142857	0.692308	0.6	0
1836	0.6	0.142857	0.333333	0.428571	0.444444	0.5	0.333333	0.166667	0.333333	0.333333	0.375	0.333333	0.2	0.0666667	0.0769231	0.304348	0	0.0769231	0.111111	0.529412	0.5	0.142857	0.529412	0.2	0.142857	0.375	0.411765	0
1837	0.6	0.230769	0.6	0.428571	0.733333	0.5	0.333333	0.0769231	0.333333	0.333333	0.466667	0.333333	0.2	0.142857	0.0769231	0.304348	0	0.0769231	0.428571	0.529412	0.2	0	0.444444	0.2	0.142857	0.466667	0.5	0
1838	0.6	0.230769	0.333333	0.428571	0.529412	0.5	0.333333	0.0769231	0.333333	0.333333	0.571429	0.333333	0.2	0.333333	0.272727	0.363636	0.0909091	0.0769231	0.111111	0.529412	0	0	0.444444	0.2	0.142857	0.692308	0.5	0
1839	0.6	0.230769	0.142857	0.428571	0.529412	0.5	0.333333	0.166667	0.6	0.333333	0.692308	0.333333	0.2	0.0666667	0.0769231	0.304348	0.2	0.0769231	0.111111	0.733333	0.5	0	0.444444	0.2	0.142857	0.571429	0.5	0
1840	0.6	0.230769	0.333333	0.428571	0.625	0.5	0.333333	0.0769231	0.142857	0.333333	0.375	0.333333	0.2	0	0.166667	0.428571	0.0909091	0	0.25	0.368421	0.5	0.142857	0.733333	0.2	0.142857	0.571429	0.411765	0
1841	0.6	0.230769	0.142857	0.428571	0.444444	0.5	0.333333	0.166667	0.333333	0.333333	0.466667	0.333333	0.2	0.142857	0.0769231	0.304348	0.0909091	0.166667	0.111111	0.529412	0.2	0.333333	0.733333	0.2	0.142857	0.692308	0.5	0
1842	0.6	0.230769	0.142857	0.666667	0.529412	0.5	0.333333	0.166667	0.142857	0.333333	0.571429	0.333333	0.2	0.142857	0.0769231	0.363636	0	0	0.111111	0.733333	0.5	0	0.444444	0.2	0.333333	0.571429	0.6	0
1843	0.6	0.333333	0.142857	0.428571	0.625	0.5	0.333333	0.166667	0.6	0.333333	0.466667	0.333333	0.2	0.142857	0.166667	0.363636	0.0909091	0.166667	0.111111	0.529412	0	0.333333	0.625	0.2	0.142857	0.466667	0.411765	0
1844	0.6	0.142857	0.142857	0.428571	0.733333	0.5	0.333333	0.0769231	0.333333	0.333333	0.375	0.333333	0.2	0.333333	0.166667	0.428571	0.0909091	0.0769231	0.25	0.368421	0	0.333333	0.444444	0.2	0.142857	0.466667	0.5	0
1845	0.6	0.230769	0.333333	0.428571	0.529412	0.5	0.333333	0.0769231	0.6	0.333333	0.692308	0.333333	0.2	0.230769	0.0769231	0.304348	0.2	0.0769231	0.111111	0.444444	0.2	0.142857	0.625	0.2	0.142857	0.571429	0.411765	0
1846	0.6	0.142857	0.333333	0.428571	0.529412	0.5	0.333333	0.0769231	0.333333	0.333333	0.375	0.333333	0.2	0.0666667	0.166667	0.25	0.2	0.0769231	0.111111	0.444444	0.2	0	0.529412	0.2	0.333333	0.466667	0.5	0
1847	0.6	0.142857	0.333333	0.428571	0.529412	0.5	0.333333	0.166667	0.142857	0.333333	0.466667	0.333333	0.2	0.0666667	0.0769231	0.25	0.0909091	0.0769231	0.428571	0.444444	0.5	0.142857	0.529412	0.2	0.142857	0.692308	0.6	0
1848	0.6	0.142857	0.142857	0.428571	0.625	0.5	0.333333	0.0769231	0.6	0.333333	0.466667	0.333333	0.2	0	0.0769231	0.304348	0.0909091	0.0769231	0.25	0.625	0	0.142857	0.529412	0.2	0.142857	0.571429	0.5	0
1849	0.6	0.230769	0.333333	0.428571	0.733333	0.5	0.333333	0.272727	0.6	0.333333	0.571429	0.333333	0.2	0	0.166667	0.363636	0.0909091	0.0769231	0.428571	0.444444	0.5	0.142857	0.368421	0.2	0.142857	0.692308	0.411765	0
1850	0.6	0.142857	0.142857	0.428571	0.444444	0.5	0.333333	0.0769231	0.333333	0.333333	0.466667	0.333333	0.2	0.230769	0.0769231	0.363636	0.2	0.166667	0.25	0.625	0.2	0.142857	0.625	0.2	0.142857	0.571429	0.5	0
1851	0.6	0.230769	0.142857	0.428571	0.529412	0.5	0.333333	0.0769231	0.142857	0.333333	0.375	0.333333	0.2	0.230769	0.166667	0.25	0	0.0769231	0.111111	0.444444	0.2	0	0.625	0.2	0.142857	0.375	0.5	0
1852	0.6	0.142857	0.333333	0.428571	0.733333	0.5	0.333333	0.0769231	0.333333	0.333333	0.571429	0.333333	0.2	0.230769	0.272727	0.363636	0.0909091	0	0.428571	0.625	0.2	0.142857	0.529412	0.2	0.142857	0.571429	0.6	0
1853	0.6	0.142857	0.6	0.428571	0.529412	0.5	0.333333	0.0769231	0.333333	0.333333	0.294118	0.333333	0.2	0.142857	0.0769231	0.363636	0.2	0.166667	0.25	0.733333	0	0	0.625	0.2	0.142857	0.692308	0.333333	0
1854	0.6	0.230769	0.142857	0.428571	0.857143	0.5	0.333333	0.166667	0.333333	0.333333	0.466667	0.333333	0.2	0.0666667	0.272727	0.363636	0	0.0769231	0.428571	0.625	0	0.333333	0.529412	0.2	0.142857	0.571429	0.5	0
1855	0.6	0.142857	0.333333	0.428571	0.857143	0.5	0.333333	0.166667	0.142857	0.333333	0.692308	0.333333	0.2	0.142857	0.272727	0.428571	0	0.0769231	0.25	0.444444	0.2	0.142857	0.444444	0.2	0.142857	0.692308	0.411765	0
1856	0.6	0.142857	0.333333	0.428571	0.625	0.5	0.333333	0.0769231	0.142857	0.333333	0.294118	0.333333	0.2	0.0666667	0.0769231	0.304348	0.2	0.166667	0.25	0.625	0.5	0.142857	0.444444	0.2	0.142857	0.571429	0.411765	0
1857	0.6	0.230769	0.142857	0.428571	0.625	0.5	0.333333	0.166667	0.333333	0.333333	0.294118	0.333333	0.2	0.230769	0.0769231	0.363636	0.2	0	0.25	0.529412	0.5	0	0.444444	0.2	0.142857	0.692308	0.5	0
1858	0.6	0.142857	0.333333	0.428571	0.444444	0.5	0.333333	0.0769231	0.333333	0.333333	0.692308	0.333333	0.2	0.142857	0.272727	0.304348	0.2	0.0769231	0.111111	0.368421	0	0.142857	0.529412	0.2	0.142857	0.466667	0.6	0
1859	0.6	0.142857	0.333333	0.428571	0.529412	0.5	0.333333	0.0769231	0.142857	0.333333	0.466667	0.333333	0.2	0	0.166667	0.304348	0.0909091	0.166667	0.428571	0.625	0.5	0.333333	0.625	0.2	0.142857	0.692308	0.411765	0
1860	0.6	0.333333	0.333333	0.428571	0.625	0.5	0.333333	0.166667	0.333333	0.333333	0.571429	0.333333	0.2	0	0.0769231	0.304348	0.2	0.0769231	0.25	0.733333	0.2	0	0.529412	0.2	0.142857	0.571429	0.6	0
1861	0.6	0.230769	0.333333	0.428571	0.733333	0.5	0.333333	0.0769231	0.6	0.333333	0.375	0.333333	0.2	0.230769	0.0769231	0.25	0.0909091	0	0.428571	0.529412	0.5	0.142857	0.444444	0.2	0.142857	0.466667	0.6	0
1862	0.6	0.230769	0.142857	0.428571	0.733333	0.5	0.333333	0.166667	0.333333	0.333333	0.571429	0.333333	0.2	0.230769	0.0769231	0.304348	0.0909091	0.0769231	0.428571	0.444444	0.2	0.333333	0.444444	0.2	0.142857	0.571429	0.411765	0
1863	0.6	0.230769	0.142857	0.428571	0.529412	0.5	0.333333	0.166667	0.333333	0.333333	0.375	0.333333	0.2	0.0666667	0.0769231	0.363636	0	0.166667	0.25	0.529412	0.2	0.333333	0.444444	0.2	0.142857	0.692308	0.411765	0
1864	0.6	0.142857	0.142857	0.428571	0.529412	0.5	0.333333	0.166667	0.6	0.333333	0.375	0.333333	0.2	0.142857	0.166667	0.428571	0	0	0.25	0.368421	0.2	0.333333	0.444444	0.2	0.142857	0.466667	0.6	0
1865	0.6	0.230769	0.333333	0.428571	0.625	0.5	0.333333	0.272727	0.333333	0.333333	0.375	0.333333	0.2	0.230769	0.0769231	0.25	0	0.166667	0.428571	0.3	0.2	0.142857	0.444444	0.2	0.142857	0.375	0.6	0
1866	0.6	0.142857	0.142857	0.428571	0.733333	0.5	0.333333	0.0769231	0.6	0.333333	0.375	0.333333	0.2	0.142857	0.0769231	0.363636	0	0.166667	0.428571	0.529412	0.5	0.142857	0.444444	0.2	0.142857	0.571429	0.411765	0
1867	0.6	0.230769	0.142857	0.428571	0.529412	0.5	0.333333	0.166667	0.142857	0.333333	0.571429	0.333333	0.2	0.0666667	0.0769231	0.304348	0	0	0.25	0.625	0.2	0	0.529412	0.2	0.142857	0.571429	0.6	0
1868	0.6	0.230769	0.333333	0.428571	0.625	0.5	0.333333	0.166667	0.6	0.333333	0.466667	0.333333	0.2	0.142857	0.166667	0.363636	0	0.166667	0.111111	0.625	0	0.142857	0.529412	0.2	0.142857	0.466667	0.6	0
1869	0.6	0.230769	0.333333	0.428571	0.625	0.5	0.333333	0.0769231	0.333333	0.333333	0.375	0.333333	0.2	0.0666667	0.166667	0.304348	0	0.0769231	0.25	0.733333	0.2	0.333333	0.625	0.2	0.142857	0.571429	0.411765	0
1870	0.6	0.230769	0.333333	0.428571	0.529412	0.5	0.333333	0.166667	0.333333	0.333333	0.466667	0.333333	0.2	0.142857	0.0769231	0.363636	0.0909091	0	0.111111	0.3	0	0.333333	0.444444	0.2	0.142857	0.692308	0.714286	0
1871	0.6	0.142857	0.142857	0.428571	0.857143	0.5	0.333333	0.166667	0.333333	0.333333	0.466667	0.333333	0.2	0.0666667	0.0769231	0.25	0.333333	0.166667	0.25	0.368421	0.5	0.333333	0.625	0.2	0.142857	0.466667	0.5	0
1872	0.6	0.333333	0.142857	0.428571	0.625	0.5	0.333333	0.166667	0.333333	0.333333	0.375	0.333333	0.2	0	0.0769231	0.363636	0	0.4	0.428571	0.444444	0	0.333333	0.529412	0.2	0.142857	0.571429	0.5	0
1873	0.6	0.230769	0.333333	0.428571	0.625	0.5	0.333333	0.272727	0.6	0.333333	0.466667	0.333333	0.2	0	0.0769231	0.304348	0.0909091	0	0.111111	0.733333	0.5	0.142857	0.625	0.2	0.142857	0.571429	0.411765	0
1874	0.6	0.142857	0.333333	0.428571	0.625	0.5	0.333333	0.272727	0.142857	0.333333	0.466667	0.333333	0.2	0	0.166667	0.25	0.2	0	0.111111	0.368421	0.2	0.142857	0.529412	0.2	0.142857	0.692308	0.6	0
1875	0.6	0.230769	0.333333	0.428571	0.625	0.5	0.333333	0.166667	0.6	0.333333	0.375	0.333333	0.2	0.0666667	0.0769231	0.666667	0	0	0.111111	0.444444	0.2	0.142857	0.529412	0.2	0.142857	0.375	0.411765	0
1876	0.6	0.142857	0.142857	0.428571	0.444444	0.5	0.333333	0.0769231	0.333333	0.333333	0.833333	0.333333	0.2	0.142857	0.166667	0.363636	0	0	0.25	0.529412	0	0	0.444444	0.2	0.142857	0.692308	0.5	0
1877	0.6	0.333333	0.6	0.428571	0.733333	0.5	0.333333	0.0769231	0.333333	0.333333	0.466667	0.333333	0.2	0.230769	0.0769231	0.578947	0.0909091	0	0.111111	0.368421	0.2	0.142857	0.529412	0.2	0.142857	0.375	0.411765	0
1878	0.6	0.230769	0.142857	0.428571	0.625	0.5	0.333333	0.166667	0.6	0.333333	0.375	0.333333	0.2	0	0.0769231	0.304348	0	0.0769231	0.428571	0.529412	0.2	0	0.368421	0.2	0.142857	0.571429	0.5	0
1879	0.6	0.142857	0.333333	0.428571	0.733333	0.5	0.333333	0.0769231	0.333333	0.333333	0.375	0.333333	0.2	0.142857	0.0769231	0.363636	0	0	0.25	0.444444	0.2	0.333333	0.368421	0.2	0.142857	0.692308	0.411765	0
1880	0.6	0.230769	0.333333	0.428571	0.529412	0.5	0.333333	0.0769231	0.142857	0.333333	0.294118	0.333333	0.2	0	0.272727	0.5	0	0.0769231	0.25	0.529412	0.2	0.142857	0.529412	0.2	0.142857	0.833333	0.411765	0
1881	0.6	0.230769	0.142857	0.428571	0.529412	0.5	0.333333	0.166667	0.6	0.333333	0.375	0.333333	0.2	0.142857	0.166667	0.363636	0.0909091	0	0.25	0.529412	0.2	0.142857	0.368421	0.2	0.142857	0.571429	0.411765	0
1882	0.6	0.230769	0.333333	0.428571	0.733333	0.5	0.333333	0.0769231	0.6	0.333333	0.571429	0.333333	0.2	0.142857	0.0769231	0.304348	0.0909091	0.0769231	0.25	0.444444	0.2	0.142857	0.444444	0.2	0.142857	0.692308	0.6	0
1883	0.6	0.142857	0.142857	0.428571	0.625	0.5	0.333333	0.0769231	0.6	0.333333	0.466667	0.333333	0.2	0.230769	0.166667	0.304348	0.0909091	0.0769231	0.111111	0.625	0.2	0	0.368421	0.2	0.142857	0.375	0.411765	0
1884	0.6	0.142857	0.142857	0.428571	0.733333	0.5	0.333333	0.4	0.142857	0.333333	0.466667	0.333333	0.2	0.0666667	0.166667	0.363636	0	0.166667	0.111111	0.625	0.2	0	0.625	0.2	0.142857	0.571429	0.411765	0
1885	0.6	0.230769	0.333333	0.428571	0.625	0.5	0.333333	0.166667	0.333333	0.333333	0.466667	0.333333	0.2	0.142857	0.0769231	0.363636	0	0.0769231	0.25	0.368421	0.5	0.142857	0.368421	0.2	0.142857	0.375	0.5	0
1886	0.6	0.333333	0.142857	0.428571	0.733333	0.5	0.333333	0.0769231	0.333333	0.333333	0.466667	0.333333	0.2	0.142857	0.0769231	0.363636	0	0.0769231	0.25	0.444444	0	0.142857	0.529412	0.2	0.142857	0.571429	0.6	0
1887	0.6	0.142857	0.333333	0.428571	0.625	0.5	0.333333	0.272727	0.333333	0.333333	0.466667	0.333333	0.2	0.230769	0.166667	0.428571	0.2	0	0.428571	0.3	0	0.142857	0.444444	0.2	0.142857	0.571429	0.411765	0
1888	0.6	0.142857	0.333333	0.428571	0.625	0.5	0.333333	0.0769231	0.6	0.333333	0.375	0.333333	0.2	0.230769	0.0769231	0.25	0.2	0	0.111111	0.368421	0	0.142857	0.529412	0.2	0.142857	0.833333	0.411765	0
1889	0.6	0.142857	0.142857	0.428571	0.625	0.5	0.333333	0.0769231	0.142857	0.333333	0.692308	0.333333	0.2	0.0666667	0.0769231	0.363636	0	0	0.111111	0.444444	0.5	0.142857	0.444444	0.2	0.142857	0.466667	0.6	0
1890	0.6	0.333333	0.142857	0.428571	0.529412	0.5	0.333333	0.0769231	0.6	0.333333	0.571429	0.333333	0.2	0.0666667	0.166667	0.363636	0	0.0769231	0.428571	0.625	0.2	0	0.529412	0.2	0.142857	0.571429	0.411765	0
1891	0.6	0.230769	0.333333	0.428571	0.625	0.5	0.333333	0.166667	0.6	0.333333	0.466667	0.333333	0.2	0.142857	0.166667	0.363636	0	0.272727	0.25	0.368421	0.2	0.333333	0.625	0.2	0.142857	0.466667	0.5	0
1892	0.6	0.142857	0.333333	0.428571	0.529412	0.5	0.333333	0.166667	0.333333	0.333333	0.375	0.333333	0.2	0.142857	0.0769231	0.428571	0	0.166667	0.25	0.529412	0	0.333333	0.444444	0.2	0.142857	0.375	0.5	0
1893	0.6	0.230769	0.142857	0.428571	0.625	0.5	0.333333	0.166667	0.333333	0.333333	0.375	0.333333	0.2	0.454545	0.0769231	0.304348	0.0909091	0	0.111111	0.368421	0.5	0.333333	0.625	0.2	0.142857	0.571429	0.411765	0
1894	0.6	0.142857	0.142857	0.428571	0.444444	0.5	0.333333	0.0769231	0.142857	0.6	0.692308	0.333333	0.2	0.0666667	0.0769231	0.363636	0	0.0769231	0.428571	0.529412	0.5	0.142857	0.529412	0.2	0.142857	0.571429	0.5	0
1895	0.6	0.230769	0.333333	0.428571	0.529412	0.5	0.333333	0.0769231	0.333333	0.333333	0.692308	0.333333	0.2	0.0666667	0.0769231	0.304348	0	0	0.25	0.625	0.2	0.142857	0.529412	0.2	0.142857	0.466667	0.5	0
1896	0.6	0.230769	0.333333	0.428571	0.625	0.5	0.333333	0.166667	0.333333	0.333333	0.466667	0.333333	0.2	0.142857	0.0769231	0.304348	0.2	0.0769231	0.111111	0.444444	0	0.333333	0.444444	0.2	0.142857	0.571429	0.411765	0
1897	0.6	0.230769	0.142857	0.428571	0.625	0.5	0.333333	0.166667	0.142857	0.333333	0.571429	0.333333	0.2	0.0666667	0.0769231	0.304348	0	0.0769231	0.25	0.368421	0	0.142857	0.444444	0.2	0.142857	0.571429	0.6	0
1898	0.6	0.142857	0.142857	0.428571	0.625	0.5	0.333333	0.0769231	0.333333	0.333333	0.571429	0.333333	0.2	0.333333	0.0769231	0.428571	0.2	0	0.111111	0.444444	0.5	0	0.625	0.2	0.142857	0.692308	0.5	0
1899	0.6	0.230769	0.142857	0.428571	0.625	0.5	0.333333	0.0769231	0.333333	0.333333	0.571429	0.333333	0.2	0.0666667	0.272727	0.304348	0.0909091	0.0769231	0.428571	0.444444	0.2	0.142857	0.529412	0.2	0.142857	0.375	0.333333	0
1900	0.6	0.230769	0.142857	0.428571	0.625	0.5	0.333333	0.0769231	0.333333	0.6	0.375	0.333333	0.2	0.0666667	0.166667	0.304348	0.0909091	0.0769231	0.111111	0.444444	0.2	0	0.444444	0.2	0.142857	0.833333	0.5	0
1901	0.6	0.230769	0.142857	0.428571	0.625	0.5	0.333333	0.0769231	0.333333	0.333333	0.466667	0.333333	0.2	0.0666667	0.0769231	0.304348	0	0.0769231	0.111111	0.444444	0.5	0.142857	0.444444	0.2	0.142857	0.466667	0.411765	0
1902	0.6	0.142857	0.333333	0.428571	0.733333	0.5	0.333333	0.0769231	0.333333	0.333333	0.692308	0.333333	0.2	0.142857	0.0769231	0.428571	0	0.0769231	0.111111	0.529412	0.5	0.142857	0.529412	0.2	0.142857	0.466667	0.714286	0
1903	0.6	0.333333	0.142857	0.428571	0.529412	0.5	0.333333	0.166667	0.333333	0.333333	0.375	0.333333	0.2	0.0666667	0.0769231	0.304348	0	0.0769231	0.111111	0.444444	0.2	0	0.529412	0.2	0.142857	0.571429	0.6	0
1904	0.6	0.230769	0.6	0.428571	0.625	0.5	0.333333	0.0769231	0.6	0.333333	0.466667	0.333333	0.2	0.142857	0.0769231	0.304348	0	0.272727	0.428571	0.444444	0.2	0.333333	0.529412	0.2	0.142857	0.466667	0.6	0
1905	0.6	0.230769	0.6	0.428571	0.529412	0.5	0.333333	0.166667	0.142857	0.333333	0.294118	0.333333	0.2	0.0666667	0.166667	0.428571	0	0.0769231	0.25	0.625	0.2	0	0.529412	0.2	0.142857	0.571429	0.411765	0
1906	0.6	0.230769	0.333333	0.428571	0.733333	0.5	0.333333	0.166667	0.333333	0.333333	0.375	0.333333	0.2	0	0.272727	0.363636	0.0909091	0.0769231	0.25	0.529412	0.2	0.142857	0.444444	0.2	0.142857	0.571429	0.411765	0
1907	0.6	0.142857	0.142857	0.428571	0.529412	0.5	0.333333	0.0769231	0.333333	0.333333	0.375	0.333333	0.2	0.0666667	0.0769231	0.304348	0	0.0769231	0.111111	0.368421	0.5	0.142857	0.529412	0.2	0.142857	0.571429	0.5	0
1908	0.6	0.142857	0.142857	0.428571	0.529412	0.5	0.333333	0.0769231	0.142857	0.333333	0.466667	0.333333	0.2	0.142857	0.166667	0.428571	0.2	0.0769231	0.25	0.444444	0.2	0	0.625	0.2	0.142857	0.466667	0.411765	0
1909	0.6	0.333333	0.333333	0.428571	0.733333	0.5	0.333333	0.166667	0.333333	0.333333	0.375	0.333333	0.2	0.142857	0.0769231	0.25	0.0909091	0.0769231	0.428571	0.368421	0.2	0	0.529412	0.2	0.142857	0.571429	0.6	0
1910	0.6	0.230769	0.333333	0.428571	0.625	0.5	0.333333	0.166667	0.333333	0.333333	0.375	0.333333	0.2	0.230769	0.0769231	0.304348	0.0909091	0.0769231	0.25	0.625	0.2	0.142857	0.444444	0.2	0.142857	0.375	0.5	0
1911	0.6	0.142857	0.142857	0.428571	0.625	0.5	0.333333	0.0769231	0.333333	0.333333	0.466667	0.333333	0.2	0.230769	0.0769231	0.428571	0.0909091	0	0.428571	0.368421	0.2	0	0.444444	0.5	0.142857	0.466667	0.5	0
1912	0.6	0.333333	0.333333	0.666667	0.625	0.5	0.333333	0.272727	0.333333	0.333333	0.466667	0.333333	0.2	0.142857	0.0769231	0.428571	0.2	0	0.25	0.529412	0.2	0.142857	0.444444	0.2	0.142857	0.571429	0.5	0
1913	0.6	0.142857	0.142857	0.428571	0.444444	0.5	0.333333	0.272727	0.333333	0.333333	0.466667	0.333333	0.2	0.0666667	0.166667	0.304348	0.0909091	0	0.111111	0.444444	0.2	0.142857	0.625	0.2	0.142857	0.571429	0.411765	0
1914	0.6	0.333333	0.333333	0.428571	0.444444	0.5	0.333333	0.0769231	0.333333	0.333333	0.571429	0.333333	0.2	0.142857	0.0769231	0.5	0.0909091	0.0769231	0.111111	0.444444	0.2	0	0.444444	0.2	0.142857	0.571429	0.5	0
1915	0.6	0.230769	0.142857	0.428571	0.529412	0.5	0.333333	0.166667	0.333333	0.333333	0.571429	0.333333	0.2	0	0.0769231	0.363636	0.0909091	0.166667	0.111111	0.625	0	0	0.444444	0.2	0.142857	0.571429	0.411765	0
1916	0.6	0.230769	0.333333	0.428571	0.529412	0.5	0.333333	0.166667	0.333333	0.333333	0.294118	0.333333	0.2	0.0666667	0.0769231	0.428571	0	0.0769231	0.428571	0.625	0	0.333333	0.625	0.2	0.142857	0.692308	0.411765	0
1917	0.6	0.230769	0.333333	0.428571	0.625	0.5	0.333333	0.0769231	0.333333	0.333333	0.466667	0.333333	0.2	0.230769	0.166667	0.363636	0	0	0.428571	0.444444	0	0	0.529412	0.2	0.333333	0.466667	0.333333	0
1918	0.6	0.142857	0.333333	0.428571	0.529412	0.5	0.333333	0.0769231	0.333333	0.333333	0.375	0.333333	0.2	0.0666667	0.0769231	0.428571	0.2	0	0.111111	0.444444	0.5	0.142857	0.368421	0.2	0.142857	0.833333	0.411765	0
1919	0.6	0.142857	0.333333	0.428571	0.733333	0.5	0.333333	0.0769231	0.142857	0.333333	0.466667	0.333333	0.2	0.142857	0.166667	0.363636	0.0909091	0.0769231	0.111111	0.529412	0.2	0	0.625	0.2	0.333333	0.466667	0.411765	0
1920	0.6	0.230769	0.333333	0.428571	0.529412	0.5	0.333333	0.166667	0.6	0.333333	0.466667	0.333333	0.2	0.0666667	0.166667	0.363636	0.2	0.0769231	0.111111	0.625	0.2	0.142857	0.444444	0.5	0.142857	0.466667	0.5	0
1921	0.6	0.142857	0.142857	0.428571	0.529412	0.5	0.333333	0.166667	0.142857	0.333333	0.833333	0.333333	0.2	0.0666667	0.0769231	0.428571	0	0	0.25	0.625	0.5	0	0.444444	0.2	0.142857	0.571429	0.5	0
1922	0.6	0.230769	0.333333	0.428571	0.625	0.5	0.333333	0.166667	0.333333	0.333333	0.571429	0.333333	0.2	0.230769	0.0769231	0.363636	0.0909091	0.0769231	0.428571	0.444444	0.2	0.142857	0.625	0.2	0.142857	0.571429	0.411765	0
1923	0.6	0.142857	0.142857	0.428571	0.444444	0.5	0.333333	0.0769231	0.6	0.333333	0.571429	0.333333	0.2	0.0666667	0.0769231	0.304348	0.0909091	0.272727	0.25	0.529412	0	0.333333	0.529412	0.2	0.142857	0.466667	0.411765	0
1924	0.6	0.6	0.142857	0.428571	0.529412	0.5	0.333333	0.166667	0.333333	0.333333	0.375	0.333333	0.2	0.142857	0.166667	0.304348	0.0909091	0.272727	0.428571	0.625	0.2	0.333333	0.529412	0.2	0.142857	0.466667	0.333333	0
1925	0.6	0.142857	0.142857	0.428571	0.529412	0.5	0.333333	0.166667	0.333333	0.333333	0.466667	0.333333	0.2	0.0666667	0.166667	0.304348	0	0	0.25	0.368421	0.5	0.142857	0.529412	0.2	0.142857	0.466667	0.5	0
1926	0.6	0.142857	0.6	0.428571	0.625	0.5	0.333333	0.0769231	0.142857	0.333333	0.571429	0.333333	0.2	0.142857	0.0769231	0.363636	0	0	0.25	0.529412	0.2	0	0.529412	0.2	0.142857	0.571429	0.411765	0
1927	0.6	0.230769	0.333333	0.428571	0.733333	0.5	0.333333	0.0769231	0.333333	0.333333	0.692308	0.333333	0.2	0.142857	0.0769231	0.428571	0.0909091	0.0769231	0.428571	0.368421	0.2	0	0.625	0.2	0.142857	0.571429	0.5	0
1928	0.6	0.142857	0.6	0.428571	0.625	0.5	0.333333	0.272727	0.6	0.333333	0.466667	0.333333	0.2	0.0666667	0.0769231	0.363636	0	0	0.25	0.529412	0.2	0.142857	0.444444	0.2	0.142857	0.571429	0.5	0
1929	0.6	0.142857	0.333333	0.428571	0.529412	0.5	0.333333	0.0769231	0.6	0.333333	0.571429	0.333333	0.2	0.0666667	0.0769231	0.428571	0	0.0769231	0.25	0.529412	0.5	0	0.529412	0.2	0.142857	0.466667	0.6	0
1930	0.6	0.142857	0.333333	0.428571	0.625	0.5	0.333333	0.0769231	0.333333	0.333333	0.571429	0.333333	0.2	0.0666667	0.166667	0.25	0.0909091	0	0.25	0.444444	0	0.142857	0.368421	0.2	0.142857	0.571429	0.411765	0
1931	0.6	0.142857	0.142857	0.428571	0.625	0.5	0.333333	0.166667	0.333333	0.333333	0.466667	0.333333	0.2	0.142857	0.272727	0.363636	0.0909091	0.0769231	0.428571	0.444444	0.2	0	0.444444	0.2	0.142857	0.466667	0.5	0
1932	0.6	0.230769	0.333333	0.428571	0.529412	0.5	0.333333	0.166667	0.333333	0.333333	0.571429	0.333333	0.2	0.230769	0.166667	0.578947	0.0909091	0	0.25	0.529412	0.2	0.333333	0.625	0.2	0.142857	0.571429	0.5	0
1933	0.6	0.230769	0.333333	0.428571	0.733333	0.5	0.333333	0.0769231	0.142857	0.333333	0.466667	0.333333	0.2	0.230769	0.272727	0.428571	0	0.0769231	0.25	0.3	0.5	0.142857	0.444444	0.2	0.142857	0.571429	0.6	0
1934	0.6	0.142857	0.333333	0.428571	0.529412	0.5	0.333333	0.166667	0.142857	0.333333	0.466667	0.333333	0.2	0.0666667	0.166667	0.25	0	0.0769231	0.428571	0.444444	0.2	0	0.368421	0.2	0.142857	0.571429	0.6	0
1935	0.6	0.142857	0.6	0.428571	0.529412	0.5	0.333333	0.0769231	0.333333	0.333333	0.571429	0.333333	0.2	0	0.0769231	0.428571	0.0909091	0	0.25	0.444444	0.5	0	0.625	0.2	0.142857	0.466667	0.5	0
1936	0.6	0.142857	0.333333	0.428571	0.625	0.5	0.333333	0.166667	0.333333	0.333333	0.466667	0.333333	0.2	0.0666667	0.0769231	0.363636	0	0	0.25	0.529412	0.5	0.142857	0.444444	0.2	0.142857	0.375	0.411765	0
1937	0.6	0.142857	0.142857	0.428571	0.529412	0.5	0.333333	0.166667	0.333333	0.333333	0.375	0.333333	0.2	0.230769	0.166667	0.304348	0	0.0769231	0.428571	0.444444	0.2	0.333333	0.625	0.2	0.142857	0.466667	0.5	0
1938	0.6	0.333333	0.333333	0.428571	0.625	0.5	0.333333	0.0769231	0.142857	0.333333	0.294118	0.333333	0.2	0.230769	0.166667	0.363636	0	0.0769231	0.111111	0.529412	0.2	0.333333	0.733333	0.5	0.142857	0.692308	0.5	0
1939	0.6	0.142857	0.142857	0.428571	0.625	0.5	0.333333	0.166667	0.333333	0.333333	0.466667	0.333333	0.2	0.142857	0.166667	0.363636	0.0909091	0	0.25	0.3	0	0	0.444444	0.2	0.142857	0.571429	0.411765	0
1940	0.6	0.230769	0.333333	0.428571	0.625	0.5	0.333333	0.0769231	0.333333	0.333333	0.375	0.333333	0.2	0.0666667	0.0769231	0.304348	0.0909091	0	0.25	0.529412	0	0.142857	0.529412	0.2	0.142857	0.571429	0.333333	0
1941	0.6	0.142857	0.333333	0.428571	0.733333	0.5	0.333333	0.272727	0.333333	0.333333	0.466667	0.333333	0.2	0.230769	0.166667	0.363636	0	0.0769231	0.111111	0.444444	0.2	0.142857	0.529412	0.2	0.142857	0.571429	0.5	0
1942	0.6	0.230769	0.333333	0.428571	0.625	0.5	0.333333	0.0769231	0.333333	0.333333	0.466667	0.333333	0.2	0.230769	0.166667	0.363636	0.0909091	0.0769231	0.111111	0.625	0.2	0.333333	0.625	0.2	0.142857	0.466667	0.5	0
1943	0.6	0.333333	0.142857	0.428571	0.529412	0.5	0.333333	0.0769231	0.6	0.333333	0.466667	0.333333	0.2	0.230769	0.0769231	0.25	0.0909091	0.0769231	0.111111	0.368421	0.2	0.142857	0.529412	0.2	0.142857	0.466667	0.5	0
1944	0.6	0.230769	0.142857	0.428571	0.733333	0.5	0.333333	0.0769231	0.6	0.333333	0.466667	0.333333	0.2	0.142857	0.0769231	0.363636	0	0.166667	0.111111	0.529412	0.2	0.333333	0.444444	0.2	0.142857	0.571429	0.5	0
1945	0.6	0.142857	0.333333	0.428571	0.625	0.5	0.333333	0.166667	0.333333	0.333333	0.571429	0.333333	0.2	0.142857	0.0769231	0.363636	0	0.0769231	0.111111	0.368421	0.2	0	0.529412	0.2	0.142857	0.375	0.5	0
1946	0.6	0.230769	0.6	0.428571	0.733333	0.5	0.333333	0.0769231	0.6	0.333333	0.294118	0.333333	0.2	0.142857	0.166667	0.363636	0.2	0.166667	0.428571	0.529412	0.5	0	0.529412	0.2	0.333333	0.571429	0.333333	0
1947	0.6	0.230769	0.142857	0.428571	0.733333	0.5	0.333333	0.0769231	0.333333	0.333333	0.466667	0.333333	0.2	0.230769	0.0769231	0.304348	0.0909091	0.0769231	0.111111	0.444444	0	0	0.529412	0.2	0.142857	0.692308	0.5	0
1948	0.6	0.230769	0.142857	0.428571	0.625	0.5	0.333333	0.166667	0.333333	0.333333	0.294118	0.333333	0.2	0.0666667	0.0769231	0.5	0.0909091	0.166667	0.111111	0.529412	0.2	0.142857	0.625	0.2	0.142857	0.466667	0.333333	0
1949	0.6	0.230769	0.333333	0.428571	0.529412	0.5	0.333333	0.0769231	0.142857	0.333333	0.571429	0.333333	0.2	0.142857	0.0769231	0.25	0	0	0.111111	0.625	0.2	0	0.529412	0.2	0.142857	0.571429	0.5	0
1950	0.6	0.142857	0.333333	0.428571	0.529412	0.5	0.333333	0.166667	0.142857	0.333333	0.466667	0.333333	0.2	0.142857	0.272727	0.304348	0.2	0	0.25	0.529412	0	0.142857	0.444444	0.2	0.142857	0.375	0.5	0
1951	0.6	0.142857	0.142857	0.428571	0.857143	0.5	0.333333	0.0769231	0.6	0.333333	0.571429	0.333333	0.2	0	0.0769231	0.363636	0	0.0769231	0.25	0.625	0	0.142857	0.444444	0.2	0.142857	0.466667	0.6	0
1952	0.6	0.230769	0.333333	0.428571	0.529412	0.5	0.333333	0.166667	0.6	0.333333	0.466667	0.333333	0.2	0.0666667	0.166667	0.304348	0.0909091	0.0769231	0.25	0.368421	0.2	0.142857	0.444444	0.2	0.142857	0.375	0.5	0
1953	0.6	0.230769	0.142857	0.428571	0.529412	0.5	0.333333	0.0769231	0.6	0.333333	0.466667	0.333333	0.2	0.0666667	0.166667	0.428571	0.0909091	0.0769231	0.111111	0.529412	0.5	0.333333	0.444444	0.2	0.142857	0.466667	0.6	0
1954	0.6	0.230769	0.142857	0.428571	0.625	0.5	0.333333	0.166667	0.333333	0.333333	0.375	0.333333	0.2	0.0666667	0.0769231	0.5	0.0909091	0	0.25	0.625	0.2	0	0.444444	0.2	0.142857	0.692308	0.5	0
1955	0.6	0.230769	0.333333	0.428571	0.444444	0.5	0.333333	0.0769231	0.142857	0.333333	0.571429	0.333333	0.2	0.0666667	0.0769231	0.363636	0.2	0.0769231	0.428571	0.529412	0	0	0.368421	0.2	0.142857	0.692308	0.411765	0
1956	0.6	0.142857	0.142857	0.428571	0.625	0.5	0.333333	0.0769231	0.142857	0.333333	0.466667	0.333333	0.2	0.142857	0.166667	0.25	0.0909091	0.0769231	0.428571	0.625	0.5	0.142857	0.529412	0.2	0.142857	0.375	0.6	0
1957	0.6	0.333333	0.142857	0.666667	0.625	0.5	0.333333	0.166667	0.142857	0.333333	0.375	0.333333	0.2	0.142857	0.166667	0.428571	0	0.0769231	0.25	0.625	0.2	0.333333	0.444444	0.2	0.142857	0.466667	0.5	0
1958	0.6	0.333333	0.142857	0.428571	0.625	0.5	0.333333	0.0769231	0.333333	0.333333	0.466667	0.333333	0.2	0.142857	0.166667	0.428571	0	0.166667	0.25	0.529412	0.2	0	0.733333	0.2	0.142857	0.692308	0.5	0
1959	0.6	0.230769	0.333333	0.428571	0.625	0.5	0.333333	0.166667	0.333333	0.333333	0.571429	0.333333	0.2	0.0666667	0.0769231	0.363636	0.0909091	0.166667	0.428571	0.625	0.2	0.142857	0.529412	0.2	0.142857	0.375	0.714286	0
1960	0.6	0.142857	0.6	0.428571	0.733333	0.5	0.333333	0.0769231	0.333333	0.333333	0.571429	0.333333	0.2	0.0666667	0.166667	0.363636	0	0	0.25	0.625	0	0	0.529412	0.2	0.142857	0.571429	0.5	0
1961	0.6	0.230769	0.333333	0.428571	0.529412	0.5	0.333333	0.0769231	0.142857	0.333333	0.294118	0.333333	0.2	0.142857	0.166667	0.304348	0	0.0769231	0.25	0.529412	0.2	0	0.368421	0.2	0.142857	0.375	0.6	0
1962	0.6	0.142857	0.333333	0.428571	0.625	0.5	0.333333	0.0769231	0.333333	0.333333	0.692308	0.333333	0.2	0.0666667	0.166667	0.363636	0	0.0769231	0.111111	0.625	0.2	0.333333	0.444444	0.5	0.142857	0.571429	0.5	0
1963	0.6	0.142857	0.6	0.428571	0.625	0.5	0.333333	0.0769231	0.6	0.333333	0.466667	0.333333	0.2	0.142857	0.166667	0.363636	0	0.166667	0.25	0.444444	0.2	0.142857	0.625	0.2	0.142857	0.375	0.411765	0
1964	0.6	0.142857	0.142857	0.428571	0.625	0.5	0.333333	0.0769231	0.333333	0.333333	0.466667	0.333333	0.2	0.0666667	0.0769231	0.363636	0.0909091	0.0769231	0.25	0.444444	0.2	0.142857	0.529412	0.2	0.142857	0.466667	0.411765	0
1965	0.6	0.230769	0.142857	0.428571	0.625	0.5	0.333333	0.166667	0.333333	0.333333	0.571429	0.333333	0.2	0.0666667	0.166667	0.304348	0	0.166667	0.25	0.444444	0.2	0.142857	0.368421	0.2	0.142857	0.692308	0.6	0
1966	0.6	0.142857	0.142857	0.428571	0.733333	0.5	0.333333	0.0769231	0.333333	0.333333	0.466667	0.333333	0.2	0.142857	0.0769231	0.363636	0.0909091	0.0769231	0.428571	0.625	0.2	0.142857	0.368421	0.2	0.142857	0.833333	0.6	0
1967	0.6	0.333333	0.333333	0.428571	0.529412	0.5	0.333333	0.0769231	0.333333	0.333333	0.466667	0.333333	0.2	0.230769	0.272727	0.304348	0	0.166667	0.25	0.625	0.5	0.142857	0.444444	0.2	0.142857	0.571429	0.333333	0
1968	0.6	0.142857	0.142857	0.428571	0.733333	0.5	0.333333	0.0769231	0.6	0.333333	0.466667	0.333333	0.2	0.142857	0.0769231	0.428571	0	0.0769231	0.428571	0.529412	0.2	0.142857	0.529412	0.2	0.142857	0.571429	0.6	0
1969	0.6	0.333333	0.333333	0.428571	0.625	0.5	0.333333	0.166667	0.333333	0.333333	0.466667	0.333333	0.2	0.0666667	0.166667	0.363636	0.0909091	0.272727	0.25	0.625	0.2	0.333333	0.529412	0.2	0.142857	0.466667	0.411765	0
1970	0.6	0.142857	0.142857	0.428571	0.529412	0.5	0.333333	0.0769231	0.333333	0.333333	0.375	0.333333	0.2	0.0666667	0.166667	0.363636	0.0909091	0.272727	0.25	0.529412	0.5	0.142857	0.625	0.2	0.333333	0.571429	0.6	0
1971	0.6	0.142857	0.142857	0.428571	0.529412	0.5	0.333333	0.166667	0.6	0.333333	0.375	0.333333	0.2	0.142857	0.272727	0.363636	0	0.0769231	0.111111	0.444444	0.2	0.142857	0.368421	0.2	0.142857	0.692308	0.5	0
1972	0.6	0.142857	0.333333	0.428571	0.625	0.5	0.333333	0.166667	0.142857	0.333333	0.375	0.333333	0.2	0.142857	0.166667	0.363636	0	0.0769231	0.428571	0.368421	0.2	0.142857	0.529412	0.2	0.142857	0.571429	0.333333	0
1973	0.6	0.142857	0.142857	0.428571	0.529412	0.5	0.333333	0.0769231	0.333333	0.333333	0.571429	0.333333	0.2	0.0666667	0.166667	0.363636	0	0.0769231	0.25	0.625	0	0.142857	0.529412	0.2	0.142857	0.571429	0.5	0
1974	0.6	0.142857	0.333333	0.428571	0.444444	0.5	0.333333	0.166667	0.6	0.333333	0.571429	0.333333	0.2	0.142857	0.0769231	0.363636	0.0909091	0.0769231	0.25	0.444444	0.5	0.142857	0.529412	0.2	0.142857	0.571429	0.411765	0
1975	0.6	0.142857	0.142857	0.428571	0.529412	0.5	0.333333	0.0769231	0.333333	0.333333	0.571429	0.333333	0.2	0.0666667	0.272727	0.363636	0.2	0.0769231	0.428571	0.733333	0.2	0.333333	0.444444	0.2	0.142857	0.571429	0.5	0
1976	0.6	0.142857	0.142857	0.428571	0.733333	0.5	0.333333	0.166667	0.333333	0.333333	0.375	0.333333	0.2	0.333333	0.0769231	0.363636	0.0909091	0	0.428571	0.625	0.2	0.142857	0.444444	0.2	0.142857	0.466667	0.5	0
1977	0.6	0.333333	0.333333	0.428571	0.625	0.5	0.333333	0.0769231	0.6	0.333333	0.571429	0.333333	0.2	0.230769	0.166667	0.363636	0.0909091	0.0769231	0.25	0.625	0.2	0.142857	0.444444	0.2	0.142857	0.571429	0.6	0
1978	0.6	0.333333	0.333333	0.428571	0.625	0.5	0.333333	0.166667	0.6	0.333333	0.466667	0.333333	0.2	0.0666667	0.0769231	0.304348	0	0	0.111111	0.625	0.2	0	0.529412	0.2	0.142857	0.466667	0.333333	0
1979	0.6	0.230769	0.333333	0.428571	0.733333	0.5	0.333333	0.0769231	0.142857	0.333333	0.571429	0.333333	0.2	0.142857	0.0769231	0.363636	0.0909091	0.166667	0.428571	0.368421	0	0.142857	0.625	0.5	0.142857	0.571429	0.714286	0
1980	0.6	0.230769	0.142857	0.428571	0.625	0.5	0.333333	0.166667	0.142857	0.333333	0.571429	0.333333	0.2	0.142857	0.166667	0.363636	0.0909091	0.166667	0.25	0.625	0.2	0.333333	0.529412	0.2	0.142857	0.571429	0.411765	0
1981	0.6	0.333333	0.142857	0.428571	0.529412	0.5	0.333333	0.272727	0.333333	0.333333	0.466667	0.333333	0.2	0.142857	0.0769231	0.363636	0	0.272727	0.428571	0.625	0	0.333333	0.444444	0.2	0.142857	0.375	0.333333	0
1982	0.6	0.333333	0.333333	0.428571	0.625	0.5	0.333333	0.0769231	0.333333	0.333333	0.571429	0.333333	0.2	0.0666667	0.0769231	0.25	0.0909091	0	0.25	0.529412	0	0	0.444444	0.2	0.142857	0.571429	0.5	0
1983	0.6	0.142857	0.333333	0.428571	0.529412	0.5	0.333333	0.166667	0.142857	0.333333	0.375	0.333333	0.2	0.230769	0.166667	0.25	0.2	0	0.428571	0.529412	0.2	0.142857	0.368421	0.2	0.142857	0.692308	0.5	0
1984	0.6	0.142857	0.333333	0.428571	0.733333	0.5	0.333333	0.166667	0.142857	0.333333	0.466667	0.333333	0.2	0.142857	0.0769231	0.304348	0	0	0.111111	0.625	0	0.333333	0.444444	0.2	0.142857	0.375	0.333333	0
1985	0.6	0.230769	0.142857	0.428571	0.529412	0.5	0.333333	0.166667	0.333333	0.333333	0.466667	0.333333	0.2	0.0666667	0.0769231	0.304348	0.0909091	0.272727	0.428571	0.368421	0.2	0.142857	0.368421	0.2	0.142857	0.466667	0.333333	0
[truncated: 4,014 more rows]

## Sheet: Fig S6 Actual Values
	L.Apical R.Apical	L.Apical L.Diaphr	L.Apical R.Diaphr	L.Apical L.Cardiac	L.Apical R.Cardiac	L.Apical Intermed	L.Apical Nasal	R.Apical L.Diaphr	R.Apical R.Diaphr	R.Apical L.Cardiac	R.Apical R.Cardiac	R.Apical Intermed	R.Apical Nasal	L.Diaphr R.Diaphr	L.Diaphr L.Cardiac	L.Diaphr R.Cardiac	L.Diaphr Intermed	L.Diaphr Nasal	R.Diaphr L.Cardiac	R.Diaphr R.Cardiac	R.Diaphr Intermed	R.Diaphr Nasal	L.Cardiac R.Cardiac	L.Cardiac Intermed	L.Cardiac Nasal	R.Cardiac Intermed	R.Cardiac Nasal	Intermed Nasal
[truncated: 6 more rows]
