# Supplementary material for: Influenza A virus reassortment in mammals gives rise to genetically distinct within-host subpopulations
Source: Nat Commun. 2022 Nov 11;13:6846. doi: 10.1038/s41467-022-34611-z (PMC9652339; doi:10.1038/s41467-022-34611-z)
Supplement: Supplementary file 8 — Source Data [file 41467_2022_34611_MOESM8_ESM.zip › Figure Data/Fig S10 Data.xlsx]

## Sheet: Fig A GP1 Day 1
	value	group
0	0	1
1	0	1
2	0	1
3	0	1
4	0	1
5	0	1
6	0	1
7	0	1
8	0	1
9	0	1
10	0	1
11	0	1
12	0	1
13	0	1
14	0	1
15	0	1
16	0	1
17	0	1
18	0	1
19	0	1
20	0	1
21	0	1
22	0	1
23	0	1
24	0	1
25	0	1
26	0	1
27	0	1
28	0	1
29	0	1
30	0	1
31	0	1
32	0	1
33	0	1
34	0	1
35	0	1
36	0	1
37	0	1
38	0	1
39	0	1
40	0	1
41	0	1
42	0	1
43	0	1
44	0	1
45	0	1
46	0	1
47	0	1
48	0	1
49	0	1
50	0	1
51	0	1
52	0	1
53	0	1
54	0	1
55	0	1
56	0	1
57	0	1
58	0	1
59	0	1
60	0	1
61	0	1
62	0	1
63	0	1
64	0	1
65	0	1
66	0	1
67	0	1
68	0	1
69	0	1
70	0	1
71	0	1
72	0	1
73	0	1
74	0	1
75	0	1
76	0	1
77	0	1
78	0	1
79	0	1
80	0	1
81	0	1
82	0	1
83	0	1
84	0	1
85	0	1
86	0	1
87	0	1
88	0	1
89	0	1
90	0	1
91	0	1
92	0	1
93	0	1
94	0	1
95	0	1
96	0	1
97	0	1
98	0	1
99	0	1
100	0	1
101	0	1
102	0	1
103	0	1
104	0	1
105	0	1
106	0	1
107	0	1
108	0	1
109	0	1
110	0	1
111	0	1
112	0	1
113	0	1
114	0	1
115	0	1
116	0	1
117	0	1
118	0	1
119	0	1
120	0	1
121	0	1
122	0	1
123	0	1
124	0	1
125	0	1
126	0	1
127	0	1
128	0	1
129	0	1
130	0	1
131	0	1
132	0	1
133	0	1
134	0	1
135	0	1
136	0	1
137	0	1
138	0	1
139	0	1
140	0	1
141	0	1
142	0	1
143	0	1
144	0	1
145	0	1
146	0	1
147	0	1
148	0	1
149	0	1
150	0	1
151	0	1
152	0	1
153	0	1
154	0	1
155	0	1
156	0	1
157	0	1
158	0	1
159	0	1
160	0	1
161	0	1
162	0	1
163	0	1
164	0	1
165	0	1
166	0	1
167	0	1
168	0	1
169	0	1
170	0	1
171	0	1
172	0	1
173	0	1
174	0	1
175	0	1
176	0	1
177	0	1
178	0	1
179	0	1
180	0	1
181	0	1
182	0	1
183	0	1
184	0	1
185	0	1
186	0	1
187	0	1
188	0	1
189	0	1
190	0	1
191	0	1
192	0	1
193	0	1
194	0	1
195	0	1
196	0	1
197	0	1
198	0	1
199	0	1
200	0	1
201	0	1
202	0	1
203	0	1
204	0	1
205	0	1
206	0	1
207	0	1
208	0	1
209	0	1
210	0	1
211	0	1
212	0	1
213	0	1
214	0	1
215	0	1
216	0	1
217	0	1
218	0	1
219	0	1
220	0	1
221	0	1
222	0	1
223	0	1
224	0	1
225	0	1
226	0	1
227	0	1
228	0	1
229	0	1
230	0	1
231	0	1
232	0	1
233	0	1
234	0	1
235	0	1
236	0	1
237	0	1
238	0	1
239	0	1
240	0	1
241	0	1
242	0	1
243	0	1
244	0	1
245	0	1
246	0	1
247	0	1
248	0	1
249	0	1
250	0	1
251	0	1
252	0	1
253	0	1
254	0	1
255	0	1
256	0	1
257	0	1
258	0	1
259	0	1
260	0	1
261	0	1
262	0	1
263	0	1
264	0	1
265	0	1
266	0	1
267	0	1
268	0	1
269	0	1
270	0	1
271	0	1
272	0	1
273	0	1
274	0	1
275	0	1
276	0	1
277	0	1
278	0	1
279	0	1
280	0	1
281	0	1
282	0	1
283	0	1
284	0	1
285	0	1
286	0	1
287	0	1
288	0	1
289	0	1
290	0	1
291	0	1
292	0	1
293	0	1
294	0	1
295	0	1
296	0	1
297	0	1
298	0	1
299	0	1
300	0	1
301	0	1
302	0	1
303	0	1
304	0	1
305	0	1
306	0	1
307	0	1
308	0	1
309	0	1
310	0	1
311	0	1
312	0	1
313	0	1
314	0	1
315	0	1
316	0	1
317	0	1
318	0	1
319	0	1
320	0	1
321	0	1
322	0	1
323	0	1
324	0	1
325	0	1
326	0	1
327	0	1
328	0	1
329	0	1
330	0	1
331	0	1
332	0	1
333	0	1
334	0	1
335	0	1
336	0	1
337	0	1
338	0	1
339	0	1
340	0	1
341	0	1
342	0	1
343	0	1
344	0	1
345	0	1
346	0	1
347	0	1
348	0	1
349	0	1
350	0	1
351	0	1
352	0	1
353	0	1
354	0	1
355	0	1
356	0	1
357	0	1
358	0	1
359	0	1
360	0	1
361	0	1
362	0	1
363	0	1
364	0	1
365	0	1
366	0	1
367	0	1
368	0	1
369	0	1
370	0	1
371	0	1
372	0	1
373	0	1
374	0	1
375	0	1
376	0	1
377	0	1
378	0	1
379	0	1
380	0	1
381	0	1
382	0	1
383	0	1
384	0	1
385	0	1
386	0	1
387	0	1
388	0	1
389	0	1
390	0	1
391	0	1
392	0	1
393	0	1
394	0	1
395	0	1
396	0	1
397	0	1
398	0	1
399	0	1
400	0	1
401	0	1
402	0	1
403	0	1
404	0	1
405	0	1
406	0	1
407	0	1
408	0	1
409	0	1
410	0	1
411	0	1
412	0	1
413	0	1
414	0	1
415	0	1
416	0	1
417	0	1
418	0	1
419	0	1
420	0	1
421	0	1
422	0	1
423	0	1
424	0	1
425	0	1
426	0	1
427	0	1
428	0	1
429	0	1
430	0	1
431	0	1
432	0	1
433	0	1
434	0	1
435	0	1
436	0	1
437	0	1
438	0	1
439	0	1
440	0	1
441	0	1
442	0	1
443	0	1
444	0	1
445	0	1
446	0	1
447	0	1
448	0	1
449	0	1
450	0	1
451	0	1
452	0	1
453	0	1
454	0	1
455	0	1
456	0	1
457	0	1
458	0	1
459	0	1
460	0	1
461	0	1
462	0	1
463	0	1
464	0	1
465	0	1
466	0	1
467	0	1
468	0	1
469	0	1
470	0	1
471	0	1
472	0	1
473	0	1
474	0	1
475	0	1
476	0	1
477	0	1
478	0	1
479	0	1
480	0	1
481	0	1
482	0	1
483	0	1
484	0	1
485	0	1
486	0	1
487	0	1
488	0	1
489	0	1
490	0	1
491	0	1
492	0	1
493	0	1
494	0	1
495	0	1
496	0	1
497	0	1
498	0	1
499	0	1
500	0	1
501	0	1
502	0	1
503	0	1
504	0	1
505	0	1
506	0	1
507	0	1
508	0	1
509	0	1
510	0	1
511	0	1
512	0	1
513	0	1
514	0	1
515	0	1
516	0	1
517	0	1
518	0	1
519	0	1
520	0	1
521	0	1
522	0	1
523	0	1
524	0	1
525	0	1
526	0	1
527	0	1
528	0	1
529	0	1
530	0	1
531	0	1
532	0	1
533	0	1
534	0	1
535	0	1
536	0	1
537	0	1
538	0	1
539	0	1
540	0	1
541	0	1
542	0	1
543	0	1
544	0	1
545	0	1
546	0	1
547	0	1
548	0	1
549	0	1
550	0	1
551	0	1
552	0	1
553	0	1
554	0	1
555	0	1
556	0	1
557	0	1
558	0	1
559	0	1
560	0	1
561	0	1
562	0	1
563	0	1
564	0	1
565	0	1
566	0	1
567	0	1
568	0	1
569	0	1
570	0	1
571	0	1
572	0	1
573	0	1
574	0	1
575	0	1
576	0	1
577	0	1
578	0	1
579	0	1
580	0	1
581	0	1
582	0	1
583	0	1
584	0	1
585	0	1
586	0	1
587	0	1
588	0	1
589	0	1
590	0	1
591	0	1
592	0	1
593	0	1
594	0	1
595	0	1
596	0	1
597	0	1
598	0	1
599	0	1
600	0	1
601	0	1
602	0	1
603	0	1
604	0	1
605	0	1
606	0	1
607	0	1
608	0	1
609	0	1
610	0	1
611	0	1
612	0	1
613	0	1
614	0	1
615	0	1
616	0	1
617	0	1
618	0	1
619	0	1
620	0	1
621	0	1
622	0	1
623	0	1
624	0	1
625	0	1
626	0	1
627	0	1
628	0	1
629	0	1
630	0	1
631	0	1
632	0	1
633	0	1
634	0	1
635	0	1
636	0	1
637	0	1
638	0	1
639	0	1
640	0	1
641	0	1
642	0	1
643	0	1
644	0	1
645	0	1
646	0	1
647	0	1
648	0	1
649	0	1
650	0	1
651	0	1
652	0	1
653	0	1
654	0	1
655	0	1
656	0	1
657	0	1
658	0	1
659	0	1
660	0	1
661	0	1
662	0	1
663	0	1
664	0	1
665	0	1
666	0	1
667	0	1
668	0	1
669	0	1
670	0	1
671	0	1
672	0	1
673	0	1
674	0	1
675	0	1
676	0	1
677	0	1
678	0	1
679	0	1
680	0	1
681	0	1
682	0	1
683	0	1
684	0	1
685	0	1
686	0	1
687	0	1
688	0	1
689	0	1
690	0	1
691	0	1
692	0	1
693	0	1
694	0	1
695	0	1
696	0	1
697	0	1
698	0	1
699	0	1
700	0	1
701	0	1
702	0	1
703	0	1
704	0	1
705	0	1
706	0	1
707	0	1
708	0	1
709	0	1
710	0	1
711	0	1
712	0	1
713	0	1
714	0	1
715	0	1
716	0	1
717	0	1
718	0	1
719	0	1
720	0	1
721	0	1
722	0	1
723	0	1
724	0	1
725	0	1
726	0	1
727	0	1
728	0	1
729	0	1
730	0	1
731	0	1
732	0	1
733	0	1
734	0	1
735	0	1
736	0	1
737	0	1
738	0	1
739	0	1
740	0	1
741	0	1
742	0	1
743	0	1
744	0	1
745	0	1
746	0	1
747	0	1
748	0	1
749	0	1
750	0	1
751	0	1
752	0	1
753	0	1
754	0	1
755	0	1
756	0	1
757	0	1
758	0	1
759	0	1
760	0	1
761	0	1
762	0	1
763	0	1
764	0	1
765	0	1
766	0	1
767	0	1
768	0	1
769	0	1
770	0	1
771	0	1
772	0	1
773	0	1
774	0	1
775	0	1
776	0	1
777	0	1
778	0	1
779	0	1
780	0	1
781	0	1
782	0	1
783	0	1
784	0	1
785	0	1
786	0	1
787	0	1
788	0	1
789	0	1
790	0	1
791	0	1
792	0	1
793	0	1
794	0	1
795	0	1
796	0	1
797	0	1
798	0	1
799	0	1
800	0	1
801	0	1
802	0	1
803	0	1
804	0	1
805	0	1
806	0	1
807	0	1
808	0	1
809	0	1
810	0	1
811	0	1
812	0	1
813	0	1
814	0	1
815	0	1
816	0	1
817	0	1
818	0	1
819	0	1
820	0	1
821	0	1
822	0	1
823	0	1
824	0	1
825	0	1
826	0	1
827	0	1
828	0	1
829	0	1
830	0	1
831	0	1
832	0	1
833	0	1
834	0	1
835	0	1
836	0	1
837	0	1
838	0	1
839	0	1
840	0	1
841	0	1
842	0	1
843	0	1
844	0	1
845	0	1
846	0	1
847	0	1
848	0	1
849	0	1
850	0	1
851	0	1
852	0	1
853	0	1
854	0	1
855	0	1
856	0	1
857	0	1
858	0	1
859	0	1
860	0	1
861	0	1
862	0	1
863	0	1
864	0	1
865	0	1
866	0	1
867	0	1
868	0	1
869	0	1
870	0	1
871	0	1
872	0	1
873	0	1
874	0	1
875	0	1
876	0	1
877	0	1
878	0	1
879	0	1
880	0	1
881	0	1
882	0	1
883	0	1
884	0	1
885	0	1
886	0	1
887	0	1
888	0	1
889	0	1
890	0	1
891	0	1
892	0	1
893	0	1
894	0	1
895	0	1
896	0	1
897	0	1
898	0	1
899	0	1
900	0	1
901	0	1
902	0	1
903	0	1
904	0	1
905	0	1
906	0	1
907	0	1
908	0	1
909	0	1
910	0	1
911	0	1
912	0	1
913	0	1
914	0	1
915	0	1
916	0	1
917	0	1
918	0	1
919	0	1
920	0	1
921	0	1
922	0	1
923	0	1
924	0	1
925	0	1
926	0	1
927	0	1
928	0	1
929	0	1
930	0	1
931	0	1
932	0	1
933	0	1
934	0	1
935	0	1
936	0	1
937	0	1
938	0	1
939	0	1
940	0	1
941	0	1
942	0	1
943	0	1
944	0	1
945	0	1
946	0	1
947	0	1
948	0	1
949	0	1
950	0	1
951	0	1
952	0	1
953	0	1
954	0	1
955	0	1
956	0	1
957	0	1
958	0	1
959	0	1
960	0	1
961	0	1
962	0	1
963	0	1
964	0	1
965	0	1
966	0	1
967	0	1
968	0	1
969	0	1
970	0	1
971	0	1
972	0	1
973	0	1
974	0	1
975	0	1
976	0	1
977	0	1
978	0	1
979	0	1
980	0	1
981	0	1
982	0	1
983	0	1
984	0	1
985	0	1
986	0	1
987	0	1
988	0	1
989	0	1
990	0	1
991	0	1
992	0	1
993	0	1
994	0	1
995	0	1
996	0	1
997	0	1
998	0	1
999	0	1
1000	0	2
1001	0	2
1002	0	2
1003	0	2
1004	0	2
1005	0	2
1006	0.693147	2
1007	0.693147	2
1008	0	2
1009	0	2
1010	0	2
1011	0	2
1012	0.693147	2
1013	0	2
1014	0.693147	2
1015	0	2
1016	0	2
1017	0	2
1018	0	2
1019	0	2
1020	0	2
1021	0	2
1022	0	2
1023	0	2
1024	0	2
1025	0.693147	2
1026	0	2
1027	0.693147	2
1028	0.693147	2
1029	0	2
1030	0.693147	2
1031	0.693147	2
1032	0	2
1033	0	2
1034	0	2
1035	0	2
1036	0	2
1037	0.693147	2
1038	0	2
1039	0	2
1040	0.693147	2
1041	0	2
1042	0.693147	2
1043	0	2
1044	0	2
1045	0	2
1046	0	2
1047	0	2
1048	0	2
1049	0	2
1050	0	2
1051	0	2
1052	0	2
1053	0	2
1054	0	2
1055	0	2
1056	0	2
1057	0	2
1058	0.693147	2
1059	0.693147	2
1060	0	2
1061	0	2
1062	0	2
1063	0	2
1064	0	2
1065	0	2
1066	0	2
1067	0	2
1068	0	2
1069	0	2
1070	0.693147	2
1071	0.693147	2
1072	0	2
1073	0	2
1074	0	2
1075	0	2
1076	0	2
1077	0	2
1078	0	2
1079	0	2
1080	0	2
1081	0	2
1082	0.693147	2
1083	0.693147	2
1084	0.693147	2
1085	0	2
1086	0	2
1087	0.693147	2
1088	0.693147	2
1089	0.693147	2
1090	0	2
1091	0	2
1092	0	2
1093	0	2
1094	0	2
1095	0.693147	2
1096	0	2
1097	0.693147	2
1098	0.693147	2
1099	0	2
1100	0	2
1101	0	2
1102	0	2
1103	0.693147	2
1104	0	2
1105	0	2
1106	0	2
1107	0	2
1108	0	2
1109	0	2
1110	0	2
1111	0	2
1112	0	2
1113	0	2
1114	0	2
1115	0	2
1116	0	2
1117	0	2
1118	0.693147	2
1119	0	2
1120	0.693147	2
1121	0.693147	2
1122	0	2
1123	0	2
1124	0	2
1125	0.693147	2
1126	0.693147	2
1127	0.693147	2
1128	0	2
1129	0	2
1130	0	2
1131	0	2
1132	0	2
1133	0	2
1134	0	2
1135	0.693147	2
1136	0	2
1137	0	2
1138	0.693147	2
1139	0	2
1140	0.693147	2
1141	0	2
1142	0	2
1143	0	2
1144	0.693147	2
1145	0	2
1146	0	2
1147	0	2
1148	0	2
1149	0	2
1150	0	2
1151	0	2
1152	0	2
1153	0	2
1154	0	2
1155	0	2
1156	0	2
1157	0.693147	2
1158	0.693147	2
1159	0	2
1160	0	2
1161	0.693147	2
1162	0	2
1163	0	2
1164	0	2
1165	0.693147	2
1166	0.693147	2
1167	0	2
1168	0	2
1169	0.693147	2
1170	0.693147	2
1171	0	2
1172	0.693147	2
1173	0.693147	2
1174	0.693147	2
1175	0	2
1176	0.693147	2
1177	0	2
1178	0.693147	2
1179	0	2
1180	0	2
1181	0	2
1182	0.693147	2
1183	0	2
1184	0	2
1185	0	2
1186	0	2
1187	0	2
1188	0	2
1189	0.693147	2
1190	0	2
1191	0	2
1192	0	2
1193	0	2
1194	0	2
1195	0	2
1196	0	2
1197	0	2
1198	0	2
1199	0	2
1200	0	2
1201	0	2
1202	0.693147	2
1203	0.693147	2
1204	0	2
1205	0.693147	2
1206	0	2
1207	0.693147	2
1208	0	2
1209	0	2
1210	0.693147	2
1211	0	2
1212	0	2
1213	0	2
1214	0	2
1215	0	2
1216	0	2
1217	0	2
1218	0	2
1219	0.693147	2
1220	0	2
1221	0	2
1222	0	2
1223	0.693147	2
1224	0.693147	2
1225	0	2
1226	0	2
1227	0	2
1228	0	2
1229	0.693147	2
1230	0	2
1231	0	2
1232	0	2
1233	0	2
1234	0	2
1235	0	2
1236	0.693147	2
1237	0.693147	2
1238	0.693147	2
1239	0	2
1240	0	2
1241	0	2
1242	0	2
1243	0	2
1244	0	2
1245	0.693147	2
1246	0.693147	2
1247	0.693147	2
1248	0	2
1249	0	2
1250	0	2
1251	0	2
1252	0	2
1253	0.693147	2
1254	0	2
1255	0.693147	2
1256	0	2
1257	0	2
1258	0	2
1259	0	2
1260	0.693147	2
1261	0	2
1262	0	2
1263	0	2
1264	0.693147	2
1265	0.693147	2
1266	0	2
1267	0	2
1268	0	2
1269	0.693147	2
1270	0	2
1271	0	2
1272	0.693147	2
1273	0.693147	2
1274	0	2
1275	0.693147	2
1276	0.693147	2
1277	0.693147	2
1278	0	2
1279	0	2
1280	0.693147	2
1281	0	2
1282	0.693147	2
1283	0	2
1284	0	2
1285	0	2
1286	0	2
1287	0	2
1288	0.693147	2
1289	0.693147	2
1290	0	2
1291	0	2
1292	0	2
1293	0	2
1294	0	2
1295	0	2
1296	0	2
1297	0	2
1298	0	2
1299	0.693147	2
1300	0	2
1301	0	2
1302	0	2
1303	0	2
1304	0.693147	2
1305	0	2
1306	0	2
1307	0	2
1308	0.693147	2
1309	0	2
1310	0	2
1311	0	2
1312	0	2
1313	0	2
1314	0.693147	2
1315	0.693147	2
1316	0.693147	2
1317	0	2
1318	0	2
1319	0	2
1320	0.693147	2
1321	0	2
1322	0.693147	2
1323	0	2
1324	0	2
1325	0	2
1326	0.693147	2
1327	0	2
1328	0	2
1329	0	2
1330	0.693147	2
1331	0.693147	2
1332	0	2
1333	0	2
1334	0	2
1335	0	2
1336	0.693147	2
1337	0	2
1338	0	2
1339	0	2
1340	0.693147	2
1341	0	2
1342	0	2
1343	0	2
1344	0	2
1345	0	2
1346	0	2
1347	0	2
1348	0	2
1349	0	2
1350	0	2
1351	0	2
1352	0.693147	2
1353	0	2
1354	0.693147	2
1355	0	2
1356	0	2
1357	0.693147	2
1358	0	2
1359	0	2
1360	0	2
1361	0	2
1362	0	2
1363	0	2
1364	0	2
1365	0	2
1366	0	2
1367	0	2
1368	0.693147	2
1369	0	2
1370	0	2
1371	0	2
1372	0.693147	2
1373	0	2
1374	0.693147	2
1375	0	2
1376	0	2
1377	0.693147	2
1378	0	2
1379	0	2
1380	0	2
1381	0	2
1382	0.693147	2
1383	0.693147	2
1384	0	2
1385	0	2
1386	0	2
1387	0	2
1388	0	2
1389	0	2
1390	0	2
1391	0.693147	2
1392	0	2
1393	0	2
1394	0.693147	2
1395	0	2
1396	0.693147	2
1397	0	2
1398	0	2
1399	0	2
1400	0	2
1401	0	2
1402	0	2
1403	0	2
1404	0	2
1405	0.693147	2
1406	0	2
1407	0	2
1408	0	2
1409	0	2
1410	0	2
1411	0	2
1412	0	2
1413	0	2
1414	0	2
1415	0	2
1416	0.693147	2
1417	0.693147	2
1418	0	2
1419	0	2
1420	0	2
1421	0	2
1422	0	2
1423	0	2
1424	0	2
1425	0	2
1426	0.693147	2
1427	0	2
1428	0	2
1429	0	2
1430	0.693147	2
1431	0	2
1432	0.693147	2
1433	0.693147	2
1434	0	2
1435	0	2
1436	0	2
1437	0	2
1438	0	2
1439	0	2
1440	0	2
1441	0	2
1442	0	2
1443	0	2
1444	0	2
1445	0.693147	2
1446	0	2
1447	0	2
1448	0.693147	2
1449	0	2
1450	0	2
1451	0.693147	2
1452	0	2
1453	0	2
1454	0	2
1455	0.693147	2
1456	0	2
1457	0	2
1458	0.693147	2
1459	0	2
1460	0	2
1461	0	2
1462	0	2
1463	0	2
1464	0	2
1465	0	2
1466	0.693147	2
1467	0	2
1468	0	2
1469	0	2
1470	0.693147	2
1471	0.693147	2
1472	0.693147	2
1473	0.693147	2
1474	0	2
1475	0	2
1476	0	2
1477	0	2
1478	0	2
1479	0.693147	2
1480	0	2
1481	0.693147	2
1482	0	2
1483	0	2
1484	0	2
1485	0	2
1486	0	2
1487	0.693147	2
1488	0	2
1489	0	2
1490	0	2
1491	0	2
1492	0	2
1493	0	2
1494	0	2
1495	0.693147	2
1496	0	2
1497	0	2
1498	0	2
1499	0.693147	2
1500	0	2
1501	0	2
1502	0	2
1503	0	2
1504	0	2
1505	0	2
1506	0	2
1507	0	2
1508	0	2
1509	0	2
1510	0.693147	2
1511	0.693147	2
1512	0.693147	2
1513	0.693147	2
1514	0	2
1515	0	2
1516	0	2
1517	0	2
1518	0	2
1519	0	2
1520	0	2
1521	0	2
1522	0	2
1523	0	2
1524	0	2
1525	0.693147	2
1526	0	2
1527	0	2
1528	0	2
1529	0	2
1530	0	2
1531	0.693147	2
1532	0.693147	2
1533	0.693147	2
1534	0	2
1535	0	2
1536	0.693147	2
1537	0	2
1538	0	2
1539	0	2
1540	0	2
1541	0	2
1542	0.693147	2
1543	0	2
1544	0	2
1545	0	2
1546	0	2
1547	0	2
1548	0	2
1549	0	2
1550	0	2
1551	0	2
1552	0	2
1553	0	2
1554	0	2
1555	0	2
1556	0	2
1557	0.693147	2
1558	0	2
1559	0	2
1560	0	2
1561	0	2
1562	0.693147	2
1563	0	2
1564	0.693147	2
1565	0	2
1566	0	2
1567	0	2
1568	0	2
1569	0	2
1570	0.693147	2
1571	0	2
1572	0	2
1573	0	2
1574	0	2
1575	0	2
1576	0.693147	2
1577	0.693147	2
1578	0.693147	2
1579	0	2
1580	0	2
1581	0	2
1582	0.693147	2
1583	0	2
1584	0	2
1585	0	2
1586	0	2
1587	0	2
1588	0	2
1589	0	2
1590	0	2
1591	0	2
1592	0	2
1593	0.693147	2
1594	0.693147	2
1595	0	2
1596	0	2
1597	0.693147	2
1598	0	2
1599	0.693147	2
1600	0	2
1601	0.693147	2
1602	0	2
1603	0	2
1604	0	2
1605	0	2
1606	0	2
1607	0.693147	2
1608	0	2
1609	0	2
1610	0	2
1611	0	2
1612	0	2
1613	0	2
1614	0	2
1615	0.693147	2
1616	0	2
1617	0.693147	2
1618	0	2
1619	0	2
1620	0	2
1621	0.693147	2
1622	0	2
1623	0	2
1624	0	2
1625	0.693147	2
1626	0.693147	2
1627	0	2
1628	0	2
1629	0	2
1630	0	2
1631	0	2
1632	0	2
1633	0	2
1634	0	2
1635	0.693147	2
1636	0	2
1637	0	2
1638	0	2
1639	0	2
1640	0.693147	2
1641	0	2
1642	0.693147	2
1643	0	2
1644	0.693147	2
1645	0	2
1646	0	2
1647	0.693147	2
1648	0	2
1649	0	2
1650	0	2
1651	0	2
1652	0.693147	2
1653	0	2
1654	0	2
1655	0	2
1656	0	2
1657	0	2
1658	0.693147	2
1659	0	2
1660	0.693147	2
1661	0	2
1662	0	2
1663	0.693147	2
1664	0	2
1665	0	2
1666	0	2
1667	0	2
1668	0	2
1669	0	2
1670	0	2
1671	0.693147	2
1672	0.693147	2
1673	0	2
1674	0.693147	2
1675	0	2
1676	0	2
1677	0.693147	2
1678	0	2
1679	0.693147	2
1680	0	2
1681	0	2
1682	0.693147	2
1683	0.693147	2
1684	0	2
1685	0	2
1686	0	2
1687	0.693147	2
1688	0	2
1689	0.693147	2
1690	0	2
1691	0	2
1692	0.693147	2
1693	0	2
1694	0	2
1695	0.693147	2
1696	0	2
1697	0	2
1698	0	2
1699	0.693147	2
1700	0	2
1701	0.693147	2
1702	0	2
1703	0	2
1704	0	2
1705	0	2
1706	0.693147	2
1707	0	2
1708	0	2
1709	0.693147	2
1710	0	2
1711	0	2
1712	0	2
1713	0	2
1714	0	2
1715	0.693147	2
1716	0	2
1717	0	2
1718	0.693147	2
1719	0	2
1720	0	2
1721	0	2
1722	0	2
1723	0	2
1724	0	2
1725	0	2
1726	0	2
1727	0	2
1728	0	2
1729	0	2
1730	0	2
1731	0	2
1732	0	2
1733	0.693147	2
1734	0.693147	2
1735	0	2
1736	0	2
1737	0.693147	2
1738	0	2
1739	0	2
1740	0	2
1741	0	2
1742	0.693147	2
1743	0	2
1744	0.693147	2
1745	0.693147	2
1746	0.693147	2
1747	0	2
1748	0	2
1749	0	2
1750	0	2
1751	0.693147	2
1752	0.693147	2
1753	0	2
1754	0	2
1755	0	2
1756	0.693147	2
1757	0	2
1758	0	2
1759	0.693147	2
1760	0.693147	2
1761	0	2
1762	0	2
1763	0	2
1764	0	2
1765	0.693147	2
1766	0	2
1767	0	2
1768	0	2
1769	0	2
1770	0.693147	2
1771	0	2
1772	0	2
1773	0	2
1774	0	2
1775	0.693147	2
1776	0	2
1777	0.693147	2
1778	0	2
1779	0	2
1780	0	2
1781	0	2
1782	0.693147	2
1783	0	2
1784	0	2
1785	0.693147	2
1786	0.693147	2
1787	0	2
1788	0.693147	2
1789	0.693147	2
1790	0	2
1791	0.693147	2
1792	0.693147	2
1793	0.693147	2
1794	0.693147	2
1795	0.693147	2
1796	0.693147	2
1797	0	2
1798	0	2
1799	0	2
1800	0.693147	2
1801	0	2
1802	0	2
1803	0	2
1804	0	2
1805	0	2
1806	0.693147	2
1807	0.693147	2
1808	0.693147	2
1809	0	2
1810	0	2
1811	0.693147	2
1812	0	2
1813	0	2
1814	0.693147	2
1815	0	2
1816	0	2
1817	0.693147	2
1818	0.693147	2
1819	0	2
1820	0	2
1821	0	2
1822	0.693147	2
1823	0	2
1824	0.693147	2
1825	0	2
1826	0	2
1827	0	2
1828	0.693147	2
1829	0.693147	2
1830	0	2
1831	0.693147	2
1832	0	2
1833	0	2
1834	0.693147	2
1835	0	2
1836	0	2
1837	0	2
1838	0	2
1839	0	2
1840	0	2
1841	0	2
1842	0.693147	2
1843	0	2
1844	0	2
1845	0.693147	2
1846	0.693147	2
1847	0	2
1848	0.693147	2
1849	0	2
1850	0.693147	2
1851	0	2
1852	0	2
1853	0	2
1854	0	2
1855	0	2
1856	0	2
1857	0.693147	2
1858	0	2
1859	0.693147	2
1860	0	2
1861	0	2
1862	0	2
1863	0.693147	2
1864	0	2
1865	0	2
1866	0	2
1867	0	2
1868	0	2
1869	0	2
1870	0	2
1871	0.693147	2
1872	0	2
1873	0	2
1874	0	2
1875	0	2
1876	0.693147	2
1877	0.693147	2
1878	0.693147	2
1879	0	2
1880	0	2
1881	0	2
1882	0.693147	2
1883	0	2
1884	0	2
1885	0	2
1886	0	2
1887	0	2
1888	0	2
1889	0	2
1890	0	2
1891	0	2
1892	0.693147	2
1893	0	2
1894	0	2
1895	0	2
1896	0.693147	2
1897	0	2
1898	0	2
1899	0	2
1900	0	2
1901	0	2
1902	0	2
1903	0	2
1904	0	2
1905	0	2
1906	0	2
1907	0	2
1908	0	2
1909	0	2
1910	0	2
1911	0	2
1912	0	2
1913	0	2
1914	0	2
1915	0.693147	2
1916	0	2
1917	0	2
1918	0	2
1919	0	2
1920	0.693147	2
1921	0	2
1922	0	2
1923	0.693147	2
1924	0	2
1925	0	2
1926	0	2
1927	0.693147	2
1928	0	2
1929	0	2
1930	0	2
1931	0	2
1932	0	2
1933	0	2
1934	0.693147	2
1935	0.693147	2
1936	0.693147	2
1937	0	2
1938	0.693147	2
1939	0	2
1940	0.693147	2
1941	0	2
1942	0	2
1943	0	2
1944	0.693147	2
1945	0	2
1946	0.693147	2
1947	0	2
1948	0	2
1949	0.693147	2
1950	0	2
1951	0	2
1952	0	2
1953	0	2
1954	0	2
1955	0	2
1956	0	2
1957	0.693147	2
1958	0.693147	2
1959	0	2
1960	0	2
1961	0.693147	2
1962	0	2
1963	0.693147	2
1964	0.693147	2
1965	0.693147	2
1966	0	2
1967	0	2
1968	0	2
1969	0	2
1970	0	2
1971	0.693147	2
1972	0.693147	2
1973	0	2
1974	0	2
1975	0	2
1976	0.693147	2
1977	0	2
1978	0	2
1979	0	2
1980	0.693147	2
1981	0	2
1982	0	2
1983	0.693147	2
1984	0	2
1985	0	2
1986	0	2
1987	0.693147	2
1988	0	2
1989	0.693147	2
1990	0	2
1991	0	2
1992	0	2
1993	0.693147	2
1994	0.693147	2
1995	0	2
1996	0.693147	2
1997	0	2
1998	0	2
[truncated: 19,001 more rows]

## Sheet: Fig A GP8 Day 1
	value	group
0	0	1
1	0	1
2	0	1
3	0	1
4	0	1
5	0	1
6	0	1
7	0	1
8	0	1
9	0	1
10	0	1
11	0	1
12	0	1
13	0	1
14	0	1
15	0	1
16	0	1
17	0	1
18	0	1
19	0	1
20	0	1
21	0	1
22	0	1
23	0	1
24	0	1
25	0	1
26	0	1
27	0	1
28	0	1
29	0	1
30	0	1
31	0	1
32	0	1
33	0	1
34	0	1
35	0	1
36	0	1
37	0	1
38	0	1
39	0	1
40	0	1
41	0	1
42	0	1
43	0	1
44	0	1
45	0	1
46	0	1
47	0	1
48	0	1
49	0	1
50	0	1
51	0	1
52	0	1
53	0	1
54	0	1
55	0	1
56	0	1
57	0	1
58	0	1
59	0	1
60	0	1
61	0	1
62	0	1
63	0	1
64	0	1
65	0	1
66	0	1
67	0	1
68	0	1
69	0	1
70	0	1
71	0	1
72	0	1
73	0	1
74	0	1
75	0	1
76	0	1
77	0	1
78	0	1
79	0	1
80	0	1
81	0	1
82	0	1
83	0	1
84	0	1
85	0	1
86	0	1
87	0	1
88	0	1
89	0	1
90	0	1
91	0	1
92	0	1
93	0	1
94	0	1
95	0	1
96	0	1
97	0	1
98	0	1
99	0	1
100	0	1
101	0	1
102	0	1
103	0	1
104	0	1
105	0	1
106	0	1
107	0	1
108	0	1
109	0	1
110	0	1
111	0	1
112	0	1
113	0	1
114	0	1
115	0	1
116	0	1
117	0	1
118	0	1
119	0	1
120	0	1
121	0	1
122	0	1
123	0	1
124	0	1
125	0	1
126	0	1
127	0	1
128	0	1
129	0	1
130	0	1
131	0	1
132	0	1
133	0	1
134	0	1
135	0	1
136	0	1
137	0	1
138	0	1
139	0	1
140	0	1
141	0	1
142	0	1
143	0	1
144	0	1
145	0	1
146	0	1
147	0	1
148	0	1
149	0	1
150	0	1
151	0	1
152	0	1
153	0	1
154	0	1
155	0	1
156	0	1
157	0	1
158	0	1
159	0	1
160	0	1
161	0	1
162	0	1
163	0	1
164	0	1
165	0	1
166	0	1
167	0	1
168	0	1
169	0	1
170	0	1
171	0	1
172	0	1
173	0	1
174	0	1
175	0	1
176	0	1
177	0	1
178	0	1
179	0	1
180	0	1
181	0	1
182	0	1
183	0	1
184	0	1
185	0	1
186	0	1
187	0	1
188	0	1
189	0	1
190	0	1
191	0	1
192	0	1
193	0	1
194	0	1
195	0	1
196	0	1
197	0	1
198	0	1
199	0	1
200	0	1
201	0	1
202	0	1
203	0	1
204	0	1
205	0	1
206	0	1
207	0	1
208	0	1
209	0	1
210	0	1
211	0	1
212	0	1
213	0	1
214	0	1
215	0	1
216	0	1
217	0	1
218	0	1
219	0	1
220	0	1
221	0	1
222	0	1
223	0	1
224	0	1
225	0	1
226	0	1
227	0	1
228	0	1
229	0	1
230	0	1
231	0	1
232	0	1
233	0	1
234	0	1
235	0	1
236	0	1
237	0	1
238	0	1
239	0	1
240	0	1
241	0	1
242	0	1
243	0	1
244	0	1
245	0	1
246	0	1
247	0	1
248	0	1
249	0	1
250	0	1
251	0	1
252	0	1
253	0	1
254	0	1
255	0	1
256	0	1
257	0	1
258	0	1
259	0	1
260	0	1
261	0	1
262	0	1
263	0	1
264	0	1
265	0	1
266	0	1
267	0	1
268	0	1
269	0	1
270	0	1
271	0	1
272	0	1
273	0	1
274	0	1
275	0	1
276	0	1
277	0	1
278	0	1
279	0	1
280	0	1
281	0	1
282	0	1
283	0	1
284	0	1
285	0	1
286	0	1
287	0	1
288	0	1
289	0	1
290	0	1
291	0	1
292	0	1
293	0	1
294	0	1
295	0	1
296	0	1
297	0	1
298	0	1
299	0	1
300	0	1
301	0	1
302	0	1
303	0	1
304	0	1
305	0	1
306	0	1
307	0	1
308	0	1
309	0	1
310	0	1
311	0	1
312	0	1
313	0	1
314	0	1
315	0	1
316	0	1
317	0	1
318	0	1
319	0	1
320	0	1
321	0	1
322	0	1
323	0	1
324	0	1
325	0	1
326	0	1
327	0	1
328	0	1
329	0	1
330	0	1
331	0	1
332	0	1
333	0	1
334	0	1
335	0	1
336	0	1
337	0	1
338	0	1
339	0	1
340	0	1
341	0	1
342	0	1
343	0	1
344	0	1
345	0	1
346	0	1
347	0	1
348	0	1
349	0	1
350	0	1
351	0	1
352	0	1
353	0	1
354	0	1
355	0	1
356	0	1
357	0	1
358	0	1
359	0	1
360	0	1
361	0	1
362	0	1
363	0	1
364	0	1
365	0	1
366	0	1
367	0	1
368	0	1
369	0	1
370	0	1
371	0	1
372	0	1
373	0	1
374	0	1
375	0	1
376	0	1
377	0	1
378	0	1
379	0	1
380	0	1
381	0	1
382	0	1
383	0	1
384	0	1
385	0	1
386	0	1
387	0	1
388	0	1
389	0	1
390	0	1
391	0	1
392	0	1
393	0	1
394	0	1
395	0	1
396	0	1
397	0	1
398	0	1
399	0	1
400	0	1
401	0	1
402	0	1
403	0	1
404	0	1
405	0	1
406	0	1
407	0	1
408	0	1
409	0	1
410	0	1
411	0	1
412	0	1
413	0	1
414	0	1
415	0	1
416	0	1
417	0	1
418	0	1
419	0	1
420	0	1
421	0	1
422	0	1
423	0	1
424	0	1
425	0	1
426	0	1
427	0	1
428	0	1
429	0	1
430	0	1
431	0	1
432	0	1
433	0	1
434	0	1
435	0	1
436	0	1
437	0	1
438	0	1
439	0	1
440	0	1
441	0	1
442	0	1
443	0	1
444	0	1
445	0	1
446	0	1
447	0	1
448	0	1
449	0	1
450	0	1
451	0	1
452	0	1
453	0	1
454	0	1
455	0	1
456	0	1
457	0	1
458	0	1
459	0	1
460	0	1
461	0	1
462	0	1
463	0	1
464	0	1
465	0	1
466	0	1
467	0	1
468	0	1
469	0	1
470	0	1
471	0	1
472	0	1
473	0	1
474	0	1
475	0	1
476	0	1
477	0	1
478	0	1
479	0	1
480	0	1
481	0	1
482	0	1
483	0	1
484	0	1
485	0	1
486	0	1
487	0	1
488	0	1
489	0	1
490	0	1
491	0	1
492	0	1
493	0	1
494	0	1
495	0	1
496	0	1
497	0	1
498	0	1
499	0	1
500	0	1
501	0	1
502	0	1
503	0	1
504	0	1
505	0	1
506	0	1
507	0	1
508	0	1
509	0	1
510	0	1
511	0	1
512	0	1
513	0	1
514	0	1
515	0	1
516	0	1
517	0	1
518	0	1
519	0	1
520	0	1
521	0	1
522	0	1
523	0	1
524	0	1
525	0	1
526	0	1
527	0	1
528	0	1
529	0	1
530	0	1
531	0	1
532	0	1
533	0	1
534	0	1
535	0	1
536	0	1
537	0	1
538	0	1
539	0	1
540	0	1
541	0	1
542	0	1
543	0	1
544	0	1
545	0	1
546	0	1
547	0	1
548	0	1
549	0	1
550	0	1
551	0	1
552	0	1
553	0	1
554	0	1
555	0	1
556	0	1
557	0	1
558	0	1
559	0	1
560	0	1
561	0	1
562	0	1
563	0	1
564	0	1
565	0	1
566	0	1
567	0	1
568	0	1
569	0	1
570	0	1
571	0	1
572	0	1
573	0	1
574	0	1
575	0	1
576	0	1
577	0	1
578	0	1
579	0	1
580	0	1
581	0	1
582	0	1
583	0	1
584	0	1
585	0	1
586	0	1
587	0	1
588	0	1
589	0	1
590	0	1
591	0	1
592	0	1
593	0	1
594	0	1
595	0	1
596	0	1
597	0	1
598	0	1
599	0	1
600	0	1
601	0	1
602	0	1
603	0	1
604	0	1
605	0	1
606	0	1
607	0	1
608	0	1
609	0	1
610	0	1
611	0	1
612	0	1
613	0	1
614	0	1
615	0	1
616	0	1
617	0	1
618	0	1
619	0	1
620	0	1
621	0	1
622	0	1
623	0	1
624	0	1
625	0	1
626	0	1
627	0	1
628	0	1
629	0	1
630	0	1
631	0	1
632	0	1
633	0	1
634	0	1
635	0	1
636	0	1
637	0	1
638	0	1
639	0	1
640	0	1
641	0	1
642	0	1
643	0	1
644	0	1
645	0	1
646	0	1
647	0	1
648	0	1
649	0	1
650	0	1
651	0	1
652	0	1
653	0	1
654	0	1
655	0	1
656	0	1
657	0	1
658	0	1
659	0	1
660	0	1
661	0	1
662	0	1
663	0	1
664	0	1
665	0	1
666	0	1
667	0	1
668	0	1
669	0	1
670	0	1
671	0	1
672	0	1
673	0	1
674	0	1
675	0	1
676	0	1
677	0	1
678	0	1
679	0	1
680	0	1
681	0	1
682	0	1
683	0	1
684	0	1
685	0	1
686	0	1
687	0	1
688	0	1
689	0	1
690	0	1
691	0	1
692	0	1
693	0	1
694	0	1
695	0	1
696	0	1
697	0	1
698	0	1
699	0	1
700	0	1
701	0	1
702	0	1
703	0	1
704	0	1
705	0	1
706	0	1
707	0	1
708	0	1
709	0	1
710	0	1
711	0	1
712	0	1
713	0	1
714	0	1
715	0	1
716	0	1
717	0	1
718	0	1
719	0	1
720	0	1
721	0	1
722	0	1
723	0	1
724	0	1
725	0	1
726	0	1
727	0	1
728	0	1
729	0	1
730	0	1
731	0	1
732	0	1
733	0	1
734	0	1
735	0	1
736	0	1
737	0	1
738	0	1
739	0	1
740	0	1
741	0	1
742	0	1
743	0	1
744	0	1
745	0	1
746	0	1
747	0	1
748	0	1
749	0	1
750	0	1
751	0	1
752	0	1
753	0	1
754	0	1
755	0	1
756	0	1
757	0	1
758	0	1
759	0	1
760	0	1
761	0	1
762	0	1
763	0	1
764	0	1
765	0	1
766	0	1
767	0	1
768	0	1
769	0	1
770	0	1
771	0	1
772	0	1
773	0	1
774	0	1
775	0	1
776	0	1
777	0	1
778	0	1
779	0	1
780	0	1
781	0	1
782	0	1
783	0	1
784	0	1
785	0	1
786	0	1
787	0	1
788	0	1
789	0	1
790	0	1
791	0	1
792	0	1
793	0	1
794	0	1
795	0	1
796	0	1
797	0	1
798	0	1
799	0	1
800	0	1
801	0	1
802	0	1
803	0	1
804	0	1
805	0	1
806	0	1
807	0	1
808	0	1
809	0	1
810	0	1
811	0	1
812	0	1
813	0	1
814	0	1
815	0	1
816	0	1
817	0	1
818	0	1
819	0	1
820	0	1
821	0	1
822	0	1
823	0	1
824	0	1
825	0	1
826	0	1
827	0	1
828	0	1
829	0	1
830	0	1
831	0	1
832	0	1
833	0	1
834	0	1
835	0	1
836	0	1
837	0	1
838	0	1
839	0	1
840	0	1
841	0	1
842	0	1
843	0	1
844	0	1
845	0	1
846	0	1
847	0	1
848	0	1
849	0	1
850	0	1
851	0	1
852	0	1
853	0	1
854	0	1
855	0	1
856	0	1
857	0	1
858	0	1
859	0	1
860	0	1
861	0	1
862	0	1
863	0	1
864	0	1
865	0	1
866	0	1
867	0	1
868	0	1
869	0	1
870	0	1
871	0	1
872	0	1
873	0	1
874	0	1
875	0	1
876	0	1
877	0	1
878	0	1
879	0	1
880	0	1
881	0	1
882	0	1
883	0	1
884	0	1
885	0	1
886	0	1
887	0	1
888	0	1
889	0	1
890	0	1
891	0	1
892	0	1
893	0	1
894	0	1
895	0	1
896	0	1
897	0	1
898	0	1
899	0	1
900	0	1
901	0	1
902	0	1
903	0	1
904	0	1
905	0	1
906	0	1
907	0	1
908	0	1
909	0	1
910	0	1
911	0	1
912	0	1
913	0	1
914	0	1
915	0	1
916	0	1
917	0	1
918	0	1
919	0	1
920	0	1
921	0	1
922	0	1
923	0	1
924	0	1
925	0	1
926	0	1
927	0	1
928	0	1
929	0	1
930	0	1
931	0	1
932	0	1
933	0	1
934	0	1
935	0	1
936	0	1
937	0	1
938	0	1
939	0	1
940	0	1
941	0	1
942	0	1
943	0	1
944	0	1
945	0	1
946	0	1
947	0	1
948	0	1
949	0	1
950	0	1
951	0	1
952	0	1
953	0	1
954	0	1
955	0	1
956	0	1
957	0	1
958	0	1
959	0	1
960	0	1
961	0	1
962	0	1
963	0	1
964	0	1
965	0	1
966	0	1
967	0	1
968	0	1
969	0	1
970	0	1
971	0	1
972	0	1
973	0	1
974	0	1
975	0	1
976	0	1
977	0	1
978	0	1
979	0	1
980	0	1
981	0	1
982	0	1
983	0	1
984	0	1
985	0	1
986	0	1
987	0	1
988	0	1
989	0	1
990	0	1
991	0	1
992	0	1
993	0	1
994	0	1
995	0	1
996	0	1
997	0	1
998	0	1
999	0	1
1000	0.693147	2
1001	0.693147	2
1002	0.693147	2
1003	0.693147	2
1004	0.693147	2
1005	0.693147	2
1006	0.693147	2
1007	0.693147	2
1008	0.693147	2
1009	0.693147	2
1010	0.693147	2
1011	0.693147	2
1012	0.693147	2
1013	0.693147	2
1014	0.693147	2
1015	0.693147	2
1016	0.693147	2
1017	0.693147	2
1018	0.693147	2
1019	0.693147	2
1020	0.693147	2
1021	0.693147	2
1022	0.693147	2
1023	0.693147	2
1024	0.693147	2
1025	0.693147	2
1026	0.693147	2
1027	0.693147	2
1028	0.693147	2
1029	0.693147	2
1030	0.693147	2
1031	0.693147	2
1032	0.693147	2
1033	0.693147	2
1034	0.693147	2
1035	0.693147	2
1036	0.693147	2
1037	0.693147	2
1038	0.693147	2
1039	0.693147	2
1040	0.693147	2
1041	0.693147	2
1042	0.693147	2
1043	0.693147	2
1044	0.693147	2
1045	0.693147	2
1046	0.693147	2
1047	0.693147	2
1048	0.693147	2
1049	0.693147	2
1050	0.693147	2
1051	0.693147	2
1052	0.693147	2
1053	0.693147	2
1054	0.693147	2
1055	0.693147	2
1056	0.693147	2
1057	0.693147	2
1058	0.693147	2
1059	0	2
1060	0.693147	2
1061	0.693147	2
1062	0.693147	2
1063	0.693147	2
1064	0.693147	2
1065	0.693147	2
1066	0.693147	2
1067	0.693147	2
1068	0.693147	2
1069	0.693147	2
1070	0.693147	2
1071	0.693147	2
1072	0.693147	2
1073	0.693147	2
1074	0.693147	2
1075	0.693147	2
1076	0.693147	2
1077	0.693147	2
1078	0.693147	2
1079	0.693147	2
1080	0	2
1081	0.693147	2
1082	0.693147	2
1083	0.693147	2
1084	0.693147	2
1085	0.693147	2
1086	0.693147	2
1087	0.693147	2
1088	0.693147	2
1089	0.693147	2
1090	0.693147	2
1091	0.693147	2
1092	0.693147	2
1093	0.693147	2
1094	0.693147	2
1095	0.693147	2
1096	0.693147	2
1097	0.693147	2
1098	0.693147	2
1099	0	2
1100	0.693147	2
1101	0.693147	2
1102	0.693147	2
1103	0.693147	2
1104	0.693147	2
1105	0.693147	2
1106	0.693147	2
1107	0.693147	2
1108	0.693147	2
1109	0.693147	2
1110	0.693147	2
1111	0.693147	2
1112	0.693147	2
1113	0.693147	2
1114	0.693147	2
1115	0	2
1116	0.693147	2
1117	0.693147	2
1118	0.693147	2
1119	0.693147	2
1120	0.693147	2
1121	0.693147	2
1122	0.693147	2
1123	0.693147	2
1124	0.693147	2
1125	0.693147	2
1126	0.693147	2
1127	0.693147	2
1128	0.693147	2
1129	0.693147	2
1130	0.693147	2
1131	0.693147	2
1132	0	2
1133	0.693147	2
1134	0.693147	2
1135	0.693147	2
1136	0.693147	2
1137	0.693147	2
1138	0.693147	2
1139	0.693147	2
1140	0.693147	2
1141	0.693147	2
1142	0.693147	2
1143	0.693147	2
1144	0.693147	2
1145	0.693147	2
1146	0.693147	2
1147	0.693147	2
1148	0.693147	2
1149	0.693147	2
1150	0.693147	2
1151	0.693147	2
1152	0	2
1153	0.693147	2
1154	0.693147	2
1155	0.693147	2
1156	0.693147	2
1157	0.693147	2
1158	0.693147	2
1159	0.693147	2
1160	0.693147	2
1161	0.693147	2
1162	0.693147	2
1163	0.693147	2
1164	0.693147	2
1165	0.693147	2
1166	0.693147	2
1167	0.693147	2
1168	0.693147	2
1169	0.693147	2
1170	0.693147	2
1171	0.693147	2
1172	0.693147	2
1173	0.693147	2
1174	0.693147	2
1175	0.693147	2
1176	0.693147	2
1177	0.693147	2
1178	0.693147	2
1179	0.693147	2
1180	0.693147	2
1181	0.693147	2
1182	0.693147	2
1183	0.693147	2
1184	0.693147	2
1185	0.693147	2
1186	0.693147	2
1187	0.693147	2
1188	0.693147	2
1189	0.693147	2
1190	0.693147	2
1191	0.693147	2
1192	0.693147	2
1193	0.693147	2
1194	0.693147	2
1195	0.693147	2
1196	0.693147	2
1197	0.693147	2
1198	0	2
1199	0.693147	2
1200	0.693147	2
1201	0.693147	2
1202	0	2
1203	0.693147	2
1204	0.693147	2
1205	0.693147	2
1206	0.693147	2
1207	0.693147	2
1208	0.693147	2
1209	0.693147	2
1210	0.693147	2
1211	0.693147	2
1212	0.693147	2
1213	0	2
1214	0.693147	2
1215	0.693147	2
1216	0.693147	2
1217	0.693147	2
1218	0.693147	2
1219	0.693147	2
1220	0.693147	2
1221	0.693147	2
1222	0.693147	2
1223	0.693147	2
1224	0.693147	2
1225	0.693147	2
1226	0.693147	2
1227	0.693147	2
1228	0.693147	2
1229	0.693147	2
1230	0.693147	2
1231	0.693147	2
1232	0.693147	2
1233	0.693147	2
1234	0.693147	2
1235	0.693147	2
1236	0.693147	2
1237	0.693147	2
1238	0.693147	2
1239	0.693147	2
1240	0.693147	2
1241	0.693147	2
1242	0.693147	2
1243	0.693147	2
1244	0	2
1245	0.693147	2
1246	0.693147	2
1247	0.693147	2
1248	0.693147	2
1249	0.693147	2
1250	0.693147	2
1251	0.693147	2
1252	0.693147	2
1253	0.693147	2
1254	0.693147	2
1255	0.693147	2
1256	0.693147	2
1257	0.693147	2
1258	0.693147	2
1259	0.693147	2
1260	0.693147	2
1261	0.693147	2
1262	0.693147	2
1263	0.693147	2
1264	0.693147	2
1265	0.693147	2
1266	0.693147	2
1267	0.693147	2
1268	0.693147	2
1269	0.693147	2
1270	0.693147	2
1271	0.693147	2
1272	0	2
1273	0.693147	2
1274	0.693147	2
1275	0.693147	2
1276	0.693147	2
1277	0.693147	2
1278	0.693147	2
1279	0.693147	2
1280	0.693147	2
1281	0.693147	2
1282	0.693147	2
1283	0.693147	2
1284	0.693147	2
1285	0.693147	2
1286	0.693147	2
1287	0.693147	2
1288	0.693147	2
1289	0.693147	2
1290	0.693147	2
1291	0.693147	2
1292	0	2
1293	0.693147	2
1294	0.693147	2
1295	0.693147	2
1296	0.693147	2
1297	0.693147	2
1298	0.693147	2
1299	0.693147	2
1300	0.693147	2
1301	0.693147	2
1302	0.693147	2
1303	0.693147	2
1304	0.693147	2
1305	0.693147	2
1306	0.693147	2
1307	0.693147	2
1308	0.693147	2
1309	0.693147	2
1310	0.693147	2
1311	0.693147	2
1312	0.693147	2
1313	0.693147	2
1314	0.693147	2
1315	0.693147	2
1316	0.693147	2
1317	0.693147	2
1318	0.693147	2
1319	0.693147	2
1320	0.693147	2
1321	0.693147	2
1322	0.693147	2
1323	0.693147	2
1324	0.693147	2
1325	0.693147	2
1326	0.693147	2
1327	0.693147	2
1328	0.693147	2
1329	0.693147	2
1330	0.693147	2
1331	0.693147	2
1332	0	2
1333	0.693147	2
1334	0.693147	2
1335	0.693147	2
1336	0.693147	2
1337	0.693147	2
1338	0.693147	2
1339	0.693147	2
1340	0.693147	2
1341	0.693147	2
1342	0.693147	2
1343	0.693147	2
1344	0.693147	2
1345	0.693147	2
1346	0.693147	2
1347	0.693147	2
1348	0.693147	2
1349	0.693147	2
1350	0.693147	2
1351	0.693147	2
1352	0.693147	2
1353	0.693147	2
1354	0.693147	2
1355	0.693147	2
1356	0	2
1357	0.693147	2
1358	0.693147	2
1359	0.693147	2
1360	0.693147	2
1361	0.693147	2
1362	0.693147	2
1363	0.693147	2
1364	0.693147	2
1365	0.693147	2
1366	0.693147	2
1367	0.693147	2
1368	0.693147	2
1369	0.693147	2
1370	0.693147	2
1371	0.693147	2
1372	0.693147	2
1373	0.693147	2
1374	0	2
1375	0.693147	2
1376	0.693147	2
1377	0.693147	2
1378	0.693147	2
1379	0	2
1380	0.693147	2
1381	0.693147	2
1382	0.693147	2
1383	0.693147	2
1384	0.693147	2
1385	0.693147	2
1386	0.693147	2
1387	0.693147	2
1388	0.693147	2
1389	0.693147	2
1390	0.693147	2
1391	0.693147	2
1392	0.693147	2
1393	0.693147	2
1394	0.693147	2
1395	0.693147	2
1396	0.693147	2
1397	0.693147	2
1398	0.693147	2
1399	0.693147	2
1400	0.693147	2
1401	0.693147	2
1402	0.693147	2
1403	0.693147	2
1404	0.693147	2
1405	0	2
1406	0.693147	2
1407	0.693147	2
1408	0.693147	2
1409	0.693147	2
1410	0.693147	2
1411	0.693147	2
1412	0.693147	2
1413	0.693147	2
1414	0.693147	2
1415	0.693147	2
1416	0.693147	2
1417	0.693147	2
1418	0.693147	2
1419	0.693147	2
1420	0.693147	2
1421	0.693147	2
1422	0.693147	2
1423	0.693147	2
1424	0.693147	2
1425	0.693147	2
1426	0.693147	2
1427	0.693147	2
1428	0.693147	2
1429	0.693147	2
1430	0.693147	2
1431	0.693147	2
1432	0.693147	2
1433	0.693147	2
1434	0.693147	2
1435	0.693147	2
1436	0.693147	2
1437	0.693147	2
1438	0.693147	2
1439	0.693147	2
1440	0.693147	2
1441	0.693147	2
1442	0.693147	2
1443	0.693147	2
1444	0	2
1445	0.693147	2
1446	0.693147	2
1447	0.693147	2
1448	0.693147	2
1449	0.693147	2
1450	0.693147	2
1451	0.693147	2
1452	0.693147	2
1453	0.693147	2
1454	0.693147	2
1455	0.693147	2
1456	0.693147	2
1457	0.693147	2
1458	0.693147	2
1459	0.693147	2
1460	0.693147	2
1461	0.693147	2
1462	0	2
1463	0.693147	2
1464	0.693147	2
1465	0.693147	2
1466	0.693147	2
1467	0.693147	2
1468	0.693147	2
1469	0.693147	2
1470	0.693147	2
1471	0	2
1472	0.693147	2
1473	0	2
1474	0.693147	2
1475	0.693147	2
1476	0.693147	2
1477	0.693147	2
1478	0.693147	2
1479	0.693147	2
1480	0.693147	2
1481	0.693147	2
1482	0.693147	2
1483	0.693147	2
1484	0.693147	2
1485	0.693147	2
1486	0.693147	2
1487	0.693147	2
1488	0.693147	2
1489	0.693147	2
1490	0.693147	2
1491	0.693147	2
1492	0.693147	2
1493	0.693147	2
1494	0.693147	2
1495	0.693147	2
1496	0.693147	2
1497	0.693147	2
1498	0.693147	2
1499	0.693147	2
1500	0.693147	2
1501	0.693147	2
1502	0.693147	2
1503	0.693147	2
1504	0.693147	2
1505	0.693147	2
1506	0.693147	2
1507	0.693147	2
1508	0.693147	2
1509	0.693147	2
1510	0.693147	2
1511	0.693147	2
1512	0.693147	2
1513	0.693147	2
1514	0.693147	2
1515	0	2
1516	0.693147	2
1517	0.693147	2
1518	0.693147	2
1519	0.693147	2
1520	0.693147	2
1521	0.693147	2
1522	0.693147	2
1523	0.693147	2
1524	0.693147	2
1525	0.693147	2
1526	0.693147	2
1527	0.693147	2
1528	0.693147	2
1529	0.693147	2
1530	0.693147	2
1531	0.693147	2
1532	0.693147	2
1533	0.693147	2
1534	0.693147	2
1535	0	2
1536	0.693147	2
1537	0.693147	2
1538	0.693147	2
1539	0.693147	2
1540	0.693147	2
1541	0.693147	2
1542	0.693147	2
1543	0.693147	2
1544	0.693147	2
1545	0.693147	2
1546	0.693147	2
1547	0.693147	2
1548	0.693147	2
1549	0.693147	2
1550	0.693147	2
1551	0.693147	2
1552	0.693147	2
1553	0.693147	2
1554	0.693147	2
1555	0.693147	2
1556	0.693147	2
1557	0	2
1558	0.693147	2
1559	0.693147	2
1560	0.693147	2
1561	0	2
1562	0.693147	2
1563	0.693147	2
1564	0.693147	2
1565	0.693147	2
1566	0.693147	2
1567	0.693147	2
1568	0.693147	2
1569	0	2
1570	0.693147	2
1571	0.693147	2
1572	0.693147	2
1573	0.693147	2
1574	0.693147	2
1575	0.693147	2
1576	0.693147	2
1577	0.693147	2
1578	0.693147	2
1579	0.693147	2
1580	0.693147	2
1581	0.693147	2
1582	0.693147	2
1583	0.693147	2
1584	0.693147	2
1585	0.693147	2
1586	0.693147	2
1587	0.693147	2
1588	0.693147	2
1589	0	2
1590	0.693147	2
1591	0.693147	2
1592	0.693147	2
1593	0.693147	2
1594	0.693147	2
1595	0.693147	2
1596	0.693147	2
1597	0.693147	2
1598	0.693147	2
1599	0.693147	2
1600	0.693147	2
1601	0.693147	2
1602	0	2
1603	0.693147	2
1604	0.693147	2
1605	0.693147	2
1606	0.693147	2
1607	0.693147	2
1608	0.693147	2
1609	0.693147	2
1610	0.693147	2
1611	0.693147	2
1612	0.693147	2
1613	0.693147	2
1614	0.693147	2
1615	0	2
1616	0.693147	2
1617	0.693147	2
1618	0.693147	2
1619	0.693147	2
1620	0.693147	2
1621	0.693147	2
1622	0.693147	2
1623	0.693147	2
1624	0.693147	2
1625	0.693147	2
1626	0.693147	2
1627	0.693147	2
1628	0.693147	2
1629	0	2
1630	0.693147	2
1631	0.693147	2
1632	0	2
1633	0	2
1634	0.693147	2
1635	0.693147	2
1636	0.693147	2
1637	0.693147	2
1638	0	2
1639	0.693147	2
1640	0.693147	2
1641	0.693147	2
1642	0.693147	2
1643	0.693147	2
1644	0.693147	2
1645	0.693147	2
1646	0.693147	2
1647	0.693147	2
1648	0.693147	2
1649	0.693147	2
1650	0.693147	2
1651	0.693147	2
1652	0.693147	2
1653	0.693147	2
1654	0.693147	2
1655	0.693147	2
1656	0.693147	2
1657	0.693147	2
1658	0.693147	2
1659	0.693147	2
1660	0.693147	2
1661	0.693147	2
1662	0.693147	2
1663	0.693147	2
1664	0.693147	2
1665	0.693147	2
1666	0.693147	2
1667	0.693147	2
1668	0.693147	2
1669	0.693147	2
1670	0.693147	2
1671	0.693147	2
1672	0.693147	2
1673	0.693147	2
1674	0.693147	2
1675	0.693147	2
1676	0.693147	2
1677	0.693147	2
1678	0.693147	2
1679	0.693147	2
1680	0.693147	2
1681	0.693147	2
1682	0.693147	2
1683	0.693147	2
1684	0.693147	2
1685	0.693147	2
1686	0.693147	2
1687	0.693147	2
1688	0.693147	2
1689	0.693147	2
1690	0.693147	2
1691	0.693147	2
1692	0.693147	2
1693	0.693147	2
1694	0.693147	2
1695	0.693147	2
1696	0.693147	2
1697	0.693147	2
1698	0.693147	2
1699	0.693147	2
1700	0.693147	2
1701	0.693147	2
1702	0.693147	2
1703	0.693147	2
1704	0.693147	2
1705	0.693147	2
1706	0.693147	2
1707	0.693147	2
1708	0	2
1709	0.693147	2
1710	0.693147	2
1711	0.693147	2
1712	0.693147	2
1713	0.693147	2
1714	0.693147	2
1715	0.693147	2
1716	0.693147	2
1717	0.693147	2
1718	0.693147	2
1719	0.693147	2
1720	0.693147	2
1721	0.693147	2
1722	0.693147	2
1723	0.693147	2
1724	0.693147	2
1725	0.693147	2
1726	0.693147	2
1727	0.693147	2
1728	0	2
1729	0.693147	2
1730	0.693147	2
1731	0.693147	2
1732	0.693147	2
1733	0.693147	2
1734	0.693147	2
1735	0.693147	2
1736	0.693147	2
1737	0.693147	2
1738	0.693147	2
1739	0.693147	2
1740	0.693147	2
1741	0.693147	2
1742	0.693147	2
1743	0.693147	2
1744	0.693147	2
1745	0.693147	2
1746	0.693147	2
1747	0.693147	2
1748	0.693147	2
1749	0.693147	2
1750	0.693147	2
1751	0.693147	2
1752	0.693147	2
1753	0.693147	2
1754	0.693147	2
1755	0.693147	2
1756	0.693147	2
1757	0.693147	2
1758	0.693147	2
1759	0.693147	2
1760	0.693147	2
1761	0.693147	2
1762	0.693147	2
1763	0.693147	2
1764	0.693147	2
1765	0.693147	2
1766	0.693147	2
1767	0.693147	2
1768	0.693147	2
1769	0.693147	2
1770	0.693147	2
1771	0.693147	2
1772	0.693147	2
1773	0.693147	2
1774	0.693147	2
1775	0.693147	2
1776	0.693147	2
1777	0.693147	2
1778	0.693147	2
1779	0.693147	2
1780	0.693147	2
1781	0.693147	2
1782	0.693147	2
1783	0.693147	2
1784	0.693147	2
1785	0	2
1786	0.693147	2
1787	0.693147	2
1788	0.693147	2
1789	0.693147	2
1790	0.693147	2
1791	0.693147	2
1792	0.693147	2
1793	0.693147	2
1794	0.693147	2
1795	0.693147	2
1796	0.693147	2
1797	0.693147	2
1798	0.693147	2
1799	0.693147	2
1800	0.693147	2
1801	0.693147	2
1802	0.693147	2
1803	0.693147	2
1804	0.693147	2
1805	0.693147	2
1806	0.693147	2
1807	0.693147	2
1808	0.693147	2
1809	0.693147	2
1810	0.693147	2
1811	0.693147	2
1812	0.693147	2
1813	0.693147	2
1814	0.693147	2
1815	0.693147	2
1816	0.693147	2
1817	0.693147	2
1818	0.693147	2
1819	0.693147	2
1820	0.693147	2
1821	0.693147	2
1822	0.693147	2
1823	0.693147	2
1824	0.693147	2
1825	0.693147	2
1826	0.693147	2
1827	0.693147	2
1828	0.693147	2
1829	0.693147	2
1830	0.693147	2
1831	0.693147	2
1832	0.693147	2
1833	0.693147	2
1834	0.693147	2
1835	0.693147	2
1836	0.693147	2
1837	0	2
1838	0.693147	2
1839	0.693147	2
1840	0.693147	2
1841	0.693147	2
1842	0.693147	2
1843	0.693147	2
1844	0.693147	2
1845	0.693147	2
1846	0.693147	2
1847	0.693147	2
1848	0.693147	2
1849	0.693147	2
1850	0.693147	2
1851	0.693147	2
1852	0.693147	2
1853	0.693147	2
1854	0.693147	2
1855	0.693147	2
1856	0.693147	2
1857	0.693147	2
1858	0.693147	2
1859	0.693147	2
1860	0.693147	2
1861	0.693147	2
1862	0.693147	2
1863	0.693147	2
1864	0.693147	2
1865	0.693147	2
1866	0.693147	2
1867	0	2
1868	0.693147	2
1869	0	2
1870	0.693147	2
1871	0.693147	2
1872	0.693147	2
1873	0.693147	2
1874	0.693147	2
1875	0.693147	2
1876	0.693147	2
1877	0.693147	2
1878	0.693147	2
1879	0.693147	2
1880	0.693147	2
1881	0.693147	2
1882	0.693147	2
1883	0.693147	2
1884	0.693147	2
1885	0.693147	2
1886	0.693147	2
1887	0.693147	2
1888	0.693147	2
1889	0.693147	2
1890	0.693147	2
1891	0.693147	2
1892	0.693147	2
1893	0.693147	2
1894	0.693147	2
1895	0.693147	2
1896	0.693147	2
1897	0.693147	2
1898	0.693147	2
1899	0.693147	2
1900	0.693147	2
1901	0.693147	2
1902	0.693147	2
1903	0.693147	2
1904	0.693147	2
1905	0.693147	2
1906	0.693147	2
1907	0.693147	2
1908	0.693147	2
1909	0.693147	2
1910	0.693147	2
1911	0.693147	2
1912	0.693147	2
1913	0.693147	2
1914	0.693147	2
1915	0.693147	2
1916	0.693147	2
1917	0.693147	2
1918	0.693147	2
1919	0.693147	2
1920	0.693147	2
1921	0.693147	2
1922	0.693147	2
1923	0.693147	2
1924	0.693147	2
1925	0.693147	2
1926	0.693147	2
1927	0.693147	2
1928	0.693147	2
1929	0.693147	2
1930	0.693147	2
1931	0.693147	2
1932	0.693147	2
1933	0.693147	2
1934	0.693147	2
1935	0.693147	2
1936	0.693147	2
1937	0	2
1938	0.693147	2
1939	0.693147	2
1940	0.693147	2
1941	0.693147	2
1942	0.693147	2
1943	0.693147	2
1944	0.693147	2
1945	0.693147	2
1946	0.693147	2
1947	0.693147	2
1948	0.693147	2
1949	0.693147	2
1950	0.693147	2
1951	0.693147	2
1952	0.693147	2
1953	0.693147	2
1954	0.693147	2
1955	0.693147	2
1956	0.693147	2
1957	0.693147	2
1958	0	2
1959	0.693147	2
1960	0.693147	2
1961	0.693147	2
1962	0.693147	2
1963	0.693147	2
1964	0.693147	2
1965	0.693147	2
1966	0.693147	2
1967	0.693147	2
1968	0.693147	2
1969	0.693147	2
1970	0.693147	2
1971	0.693147	2
1972	0.693147	2
1973	0.693147	2
1974	0.693147	2
1975	0.693147	2
1976	0.693147	2
1977	0.693147	2
1978	0.693147	2
1979	0.693147	2
1980	0.693147	2
1981	0.693147	2
1982	0.693147	2
1983	0.693147	2
1984	0.693147	2
1985	0.693147	2
1986	0.693147	2
1987	0.693147	2
1988	0.693147	2
1989	0.693147	2
1990	0.693147	2
1991	0.693147	2
1992	0.693147	2
1993	0.693147	2
1994	0.693147	2
1995	0.693147	2
1996	0.693147	2
1997	0.693147	2
1998	0.693147	2
[truncated: 19,001 more rows]

## Sheet: Fig A F2 Day 1
	value	group
0	0	1
1	0	1
2	0	1
3	0	1
4	0	1
5	0	1
6	0	1
7	0	1
8	0	1
9	0	1
10	0	1
11	0	1
12	0	1
13	0	1
14	0	1
15	0	1
16	0	1
17	0	1
18	0	1
19	0	1
20	0	1
21	0	1
22	0	1
23	0	1
24	0	1
25	0	1
26	0	1
27	0	1
28	0	1
29	0	1
30	0	1
31	0	1
32	0	1
33	0	1
34	0	1
35	0	1
36	0	1
37	0	1
38	0	1
39	0	1
40	0	1
41	0	1
42	0	1
43	0	1
44	0	1
45	0	1
46	0	1
47	0	1
48	0	1
49	0	1
50	0	1
51	0	1
52	0	1
53	0	1
54	0	1
55	0	1
56	0	1
57	0	1
58	0	1
59	0	1
60	0	1
61	0	1
62	0	1
63	0	1
64	0	1
65	0	1
66	0	1
67	0	1
68	0	1
69	0	1
70	0	1
71	0	1
72	0	1
73	0	1
74	0	1
75	0	1
76	0	1
77	0	1
78	0	1
79	0	1
80	0	1
81	0	1
82	0	1
83	0	1
84	0	1
85	0	1
86	0	1
87	0	1
88	0	1
89	0	1
90	0	1
91	0	1
92	0	1
93	0	1
94	0	1
95	0	1
96	0	1
97	0	1
98	0	1
99	0	1
100	0	1
101	0	1
102	0	1
103	0	1
104	0	1
105	0	1
106	0	1
107	0	1
108	0	1
109	0	1
110	0	1
111	0	1
112	0	1
113	0	1
114	0	1
115	0	1
116	0	1
117	0	1
118	0	1
119	0	1
120	0	1
121	0	1
122	0	1
123	0	1
124	0	1
125	0	1
126	0	1
127	0	1
128	0	1
129	0	1
130	0	1
131	0	1
132	0	1
133	0	1
134	0	1
135	0	1
136	0	1
137	0	1
138	0	1
139	0	1
140	0	1
141	0	1
142	0	1
143	0	1
144	0	1
145	0	1
146	0	1
147	0	1
148	0	1
149	0	1
150	0	1
151	0	1
152	0	1
153	0	1
154	0	1
155	0	1
156	0	1
157	0	1
158	0	1
159	0	1
160	0	1
161	0	1
162	0	1
163	0	1
164	0	1
165	0	1
166	0	1
167	0	1
168	0	1
169	0	1
170	0	1
171	0	1
172	0	1
173	0	1
174	0	1
175	0	1
176	0	1
177	0	1
178	0	1
179	0	1
180	0	1
181	0	1
182	0	1
183	0	1
184	0	1
185	0	1
186	0	1
187	0	1
188	0	1
189	0	1
190	0	1
191	0	1
192	0	1
193	0	1
194	0	1
195	0	1
196	0	1
197	0	1
198	0	1
199	0	1
200	0	1
201	0	1
202	0	1
203	0	1
204	0	1
205	0	1
206	0	1
207	0	1
208	0	1
209	0	1
210	0	1
211	0	1
212	0	1
213	0	1
214	0	1
215	0	1
216	0	1
217	0	1
218	0	1
219	0	1
220	0	1
221	0	1
222	0	1
223	0	1
224	0	1
225	0	1
226	0	1
227	0	1
228	0	1
229	0	1
230	0	1
231	0	1
232	0	1
233	0	1
234	0	1
235	0	1
236	0	1
237	0	1
238	0	1
239	0	1
240	0	1
241	0	1
242	0	1
243	0	1
244	0	1
245	0	1
246	0	1
247	0	1
248	0	1
249	0	1
250	0	1
251	0	1
252	0	1
253	0	1
254	0	1
255	0	1
256	0	1
257	0	1
258	0	1
259	0	1
260	0	1
261	0	1
262	0	1
263	0	1
264	0	1
265	0	1
266	0	1
267	0	1
268	0	1
269	0	1
270	0	1
271	0	1
272	0	1
273	0	1
274	0	1
275	0	1
276	0	1
277	0	1
278	0	1
279	0	1
280	0	1
281	0	1
282	0	1
283	0	1
284	0	1
285	0	1
286	0	1
287	0	1
288	0	1
289	0	1
290	0	1
291	0	1
292	0	1
293	0	1
294	0	1
295	0	1
296	0	1
297	0	1
298	0	1
299	0	1
300	0	1
301	0	1
302	0	1
303	0	1
304	0	1
305	0	1
306	0	1
307	0	1
308	0	1
309	0	1
310	0	1
311	0	1
312	0	1
313	0	1
314	0	1
315	0	1
316	0	1
317	0	1
318	0	1
319	0	1
320	0	1
321	0	1
322	0	1
323	0	1
324	0	1
325	0	1
326	0	1
327	0	1
328	0	1
329	0	1
330	0	1
331	0	1
332	0	1
333	0	1
334	0	1
335	0	1
336	0	1
337	0	1
338	0	1
339	0	1
340	0	1
341	0	1
342	0	1
343	0	1
344	0	1
345	0	1
346	0	1
347	0	1
348	0	1
349	0	1
350	0	1
351	0	1
352	0	1
353	0	1
354	0	1
355	0	1
356	0	1
357	0	1
358	0	1
359	0	1
360	0	1
361	0	1
362	0	1
363	0	1
364	0	1
365	0	1
366	0	1
367	0	1
368	0	1
369	0	1
370	0	1
371	0	1
372	0	1
373	0	1
374	0	1
375	0	1
376	0	1
377	0	1
378	0	1
379	0	1
380	0	1
381	0	1
382	0	1
383	0	1
384	0	1
385	0	1
386	0	1
387	0	1
388	0	1
389	0	1
390	0	1
391	0	1
392	0	1
393	0	1
394	0	1
395	0	1
396	0	1
397	0	1
398	0	1
399	0	1
400	0	1
401	0	1
402	0	1
403	0	1
404	0	1
405	0	1
406	0	1
407	0	1
408	0	1
409	0	1
410	0	1
411	0	1
412	0	1
413	0	1
414	0	1
415	0	1
416	0	1
417	0	1
418	0	1
419	0	1
420	0	1
421	0	1
422	0	1
423	0	1
424	0	1
425	0	1
426	0	1
427	0	1
428	0	1
429	0	1
430	0	1
431	0	1
432	0	1
433	0	1
434	0	1
435	0	1
436	0	1
437	0	1
438	0	1
439	0	1
440	0	1
441	0	1
442	0	1
443	0	1
444	0	1
445	0	1
446	0	1
447	0	1
448	0	1
449	0	1
450	0	1
451	0	1
452	0	1
453	0	1
454	0	1
455	0	1
456	0	1
457	0	1
458	0	1
459	0	1
460	0	1
461	0	1
462	0	1
463	0	1
464	0	1
465	0	1
466	0	1
467	0	1
468	0	1
469	0	1
470	0	1
471	0	1
472	0	1
473	0	1
474	0	1
475	0	1
476	0	1
477	0	1
478	0	1
479	0	1
480	0	1
481	0	1
482	0	1
483	0	1
484	0	1
485	0	1
486	0	1
487	0	1
488	0	1
489	0	1
490	0	1
491	0	1
492	0	1
493	0	1
494	0	1
495	0	1
496	0	1
497	0	1
498	0	1
499	0	1
500	0	1
501	0	1
502	0	1
503	0	1
504	0	1
505	0	1
506	0	1
507	0	1
508	0	1
509	0	1
510	0	1
511	0	1
512	0	1
513	0	1
514	0	1
515	0	1
516	0	1
517	0	1
518	0	1
519	0	1
520	0	1
521	0	1
522	0	1
523	0	1
524	0	1
525	0	1
526	0	1
527	0	1
528	0	1
529	0	1
530	0	1
531	0	1
532	0	1
533	0	1
534	0	1
535	0	1
536	0	1
537	0	1
538	0	1
539	0	1
540	0	1
541	0	1
542	0	1
543	0	1
544	0	1
545	0	1
546	0	1
547	0	1
548	0	1
549	0	1
550	0	1
551	0	1
552	0	1
553	0	1
554	0	1
555	0	1
556	0	1
557	0	1
558	0	1
559	0	1
560	0	1
561	0	1
562	0	1
563	0	1
564	0	1
565	0	1
566	0	1
567	0	1
568	0	1
569	0	1
570	0	1
571	0	1
572	0	1
573	0	1
574	0	1
575	0	1
576	0	1
577	0	1
578	0	1
579	0	1
580	0	1
581	0	1
582	0	1
583	0	1
584	0	1
585	0	1
586	0	1
587	0	1
588	0	1
589	0	1
590	0	1
591	0	1
592	0	1
593	0	1
594	0	1
595	0	1
596	0	1
597	0	1
598	0	1
599	0	1
600	0	1
601	0	1
602	0	1
603	0	1
604	0	1
605	0	1
606	0	1
607	0	1
608	0	1
609	0	1
610	0	1
611	0	1
612	0	1
613	0	1
614	0	1
615	0	1
616	0	1
617	0	1
618	0	1
619	0	1
620	0	1
621	0	1
622	0	1
623	0	1
624	0	1
625	0	1
626	0	1
627	0	1
628	0	1
629	0	1
630	0	1
631	0	1
632	0	1
633	0	1
634	0	1
635	0	1
636	0	1
637	0	1
638	0	1
639	0	1
640	0	1
641	0	1
642	0	1
643	0	1
644	0	1
645	0	1
646	0	1
647	0	1
648	0	1
649	0	1
650	0	1
651	0	1
652	0	1
653	0	1
654	0	1
655	0	1
656	0	1
657	0	1
658	0	1
659	0	1
660	0	1
661	0	1
662	0	1
663	0	1
664	0	1
665	0	1
666	0	1
667	0	1
668	0	1
669	0	1
670	0	1
671	0	1
672	0	1
673	0	1
674	0	1
675	0	1
676	0	1
677	0	1
678	0	1
679	0	1
680	0	1
681	0	1
682	0	1
683	0	1
684	0	1
685	0	1
686	0	1
687	0	1
688	0	1
689	0	1
690	0	1
691	0	1
692	0	1
693	0	1
694	0	1
695	0	1
696	0	1
697	0	1
698	0	1
699	0	1
700	0	1
701	0	1
702	0	1
703	0	1
704	0	1
705	0	1
706	0	1
707	0	1
708	0	1
709	0	1
710	0	1
711	0	1
712	0	1
713	0	1
714	0	1
715	0	1
716	0	1
717	0	1
718	0	1
719	0	1
720	0	1
721	0	1
722	0	1
723	0	1
724	0	1
725	0	1
726	0	1
727	0	1
728	0	1
729	0	1
730	0	1
731	0	1
732	0	1
733	0	1
734	0	1
735	0	1
736	0	1
737	0	1
738	0	1
739	0	1
740	0	1
741	0	1
742	0	1
743	0	1
744	0	1
745	0	1
746	0	1
747	0	1
748	0	1
749	0	1
750	0	1
751	0	1
752	0	1
753	0	1
754	0	1
755	0	1
756	0	1
757	0	1
758	0	1
759	0	1
760	0	1
761	0	1
762	0	1
763	0	1
764	0	1
765	0	1
766	0	1
767	0	1
768	0	1
769	0	1
770	0	1
771	0	1
772	0	1
773	0	1
774	0	1
775	0	1
776	0	1
777	0	1
778	0	1
779	0	1
780	0	1
781	0	1
782	0	1
783	0	1
784	0	1
785	0	1
786	0	1
787	0	1
788	0	1
789	0	1
790	0	1
791	0	1
792	0	1
793	0	1
794	0	1
795	0	1
796	0	1
797	0	1
798	0	1
799	0	1
800	0	1
801	0	1
802	0	1
803	0	1
804	0	1
805	0	1
806	0	1
807	0	1
808	0	1
809	0	1
810	0	1
811	0	1
812	0	1
813	0	1
814	0	1
815	0	1
816	0	1
817	0	1
818	0	1
819	0	1
820	0	1
821	0	1
822	0	1
823	0	1
824	0	1
825	0	1
826	0	1
827	0	1
828	0	1
829	0	1
830	0	1
831	0	1
832	0	1
833	0	1
834	0	1
835	0	1
836	0	1
837	0	1
838	0	1
839	0	1
840	0	1
841	0	1
842	0	1
843	0	1
844	0	1
845	0	1
846	0	1
847	0	1
848	0	1
849	0	1
850	0	1
851	0	1
852	0	1
853	0	1
854	0	1
855	0	1
856	0	1
857	0	1
858	0	1
859	0	1
860	0	1
861	0	1
862	0	1
863	0	1
864	0	1
865	0	1
866	0	1
867	0	1
868	0	1
869	0	1
870	0	1
871	0	1
872	0	1
873	0	1
874	0	1
875	0	1
876	0	1
877	0	1
878	0	1
879	0	1
880	0	1
881	0	1
882	0	1
883	0	1
884	0	1
885	0	1
886	0	1
887	0	1
888	0	1
889	0	1
890	0	1
891	0	1
892	0	1
893	0	1
894	0	1
895	0	1
896	0	1
897	0	1
898	0	1
899	0	1
900	0	1
901	0	1
902	0	1
903	0	1
904	0	1
905	0	1
906	0	1
907	0	1
908	0	1
909	0	1
910	0	1
911	0	1
912	0	1
913	0	1
914	0	1
915	0	1
916	0	1
917	0	1
918	0	1
919	0	1
920	0	1
921	0	1
922	0	1
923	0	1
924	0	1
925	0	1
926	0	1
927	0	1
928	0	1
929	0	1
930	0	1
931	0	1
932	0	1
933	0	1
934	0	1
935	0	1
936	0	1
937	0	1
938	0	1
939	0	1
940	0	1
941	0	1
942	0	1
943	0	1
944	0	1
945	0	1
946	0	1
947	0	1
948	0	1
949	0	1
950	0	1
951	0	1
952	0	1
953	0	1
954	0	1
955	0	1
956	0	1
957	0	1
958	0	1
959	0	1
960	0	1
961	0	1
962	0	1
963	0	1
964	0	1
965	0	1
966	0	1
967	0	1
968	0	1
969	0	1
970	0	1
971	0	1
972	0	1
973	0	1
974	0	1
975	0	1
976	0	1
977	0	1
978	0	1
979	0	1
980	0	1
981	0	1
982	0	1
983	0	1
984	0	1
985	0	1
986	0	1
987	0	1
988	0	1
989	0	1
990	0	1
991	0	1
992	0	1
993	0	1
994	0	1
995	0	1
996	0	1
997	0	1
998	0	1
999	0	1
1000	0.693147	2
1001	0	2
1002	0	2
1003	0	2
1004	0.693147	2
1005	0	2
1006	0	2
1007	0	2
1008	0.693147	2
1009	0.693147	2
1010	0.693147	2
1011	0	2
1012	0	2
1013	0	2
1014	0.693147	2
1015	0.693147	2
1016	0	2
1017	0.693147	2
1018	0.693147	2
1019	0	2
1020	0	2
1021	0.693147	2
1022	0.693147	2
1023	0	2
1024	0.693147	2
1025	0	2
1026	0	2
1027	0	2
1028	0	2
1029	0.693147	2
1030	0	2
1031	0	2
1032	0	2
1033	0	2
1034	0.693147	2
1035	0.693147	2
1036	0	2
1037	0	2
1038	0	2
1039	0	2
1040	0.693147	2
1041	0	2
1042	0.693147	2
1043	0	2
1044	0	2
1045	0	2
1046	0	2
1047	0.693147	2
1048	0	2
1049	0	2
1050	0.693147	2
1051	0	2
1052	0	2
1053	0.693147	2
1054	0	2
1055	0	2
1056	0.693147	2
1057	0.693147	2
1058	0	2
1059	0	2
1060	0	2
1061	0	2
1062	0.693147	2
1063	0	2
1064	0	2
1065	0.693147	2
1066	0.693147	2
1067	0	2
1068	0	2
1069	0	2
1070	0.693147	2
1071	0.693147	2
1072	0	2
1073	0	2
1074	0	2
1075	0	2
1076	0	2
1077	0	2
1078	0.693147	2
1079	0.693147	2
1080	0.693147	2
1081	0	2
1082	0.693147	2
1083	0.693147	2
1084	0	2
1085	0	2
1086	0	2
1087	0	2
1088	0	2
1089	0.693147	2
1090	0.693147	2
1091	0	2
1092	0.693147	2
1093	0	2
1094	0.693147	2
1095	0	2
1096	0.693147	2
1097	0.693147	2
1098	0.693147	2
1099	0.693147	2
1100	0.693147	2
1101	0	2
1102	0.693147	2
1103	0	2
1104	0	2
1105	0	2
1106	0.693147	2
1107	0.693147	2
1108	0.693147	2
1109	0	2
1110	0	2
1111	0.693147	2
1112	0	2
1113	0.693147	2
1114	0	2
1115	0	2
1116	0	2
1117	0.693147	2
1118	0	2
1119	0.693147	2
1120	0.693147	2
1121	0.693147	2
1122	0	2
1123	0	2
1124	0	2
1125	0.693147	2
1126	0.693147	2
1127	0	2
1128	0	2
1129	0.693147	2
1130	0	2
1131	0	2
1132	0.693147	2
1133	0.693147	2
1134	0	2
1135	0	2
1136	0.693147	2
1137	0.693147	2
1138	0.693147	2
1139	0	2
1140	0	2
1141	0	2
1142	0	2
1143	0.693147	2
1144	0.693147	2
1145	0	2
1146	0	2
1147	0.693147	2
1148	0	2
1149	0	2
1150	0.693147	2
1151	0.693147	2
1152	0	2
1153	0.693147	2
1154	0	2
1155	0	2
1156	0.693147	2
1157	0	2
1158	0.693147	2
1159	0.693147	2
1160	0.693147	2
1161	0	2
1162	0.693147	2
1163	0	2
1164	0.693147	2
1165	0	2
1166	0	2
1167	0.693147	2
1168	0.693147	2
1169	0.693147	2
1170	0	2
1171	0.693147	2
1172	0.693147	2
1173	0.693147	2
1174	0.693147	2
1175	0	2
1176	0.693147	2
1177	0.693147	2
1178	0.693147	2
1179	0.693147	2
1180	0.693147	2
1181	0.693147	2
1182	0	2
1183	0	2
1184	0	2
1185	0.693147	2
1186	0.693147	2
1187	0.693147	2
1188	0	2
1189	0.693147	2
1190	0	2
1191	0	2
1192	0	2
1193	0.693147	2
1194	0	2
1195	0.693147	2
1196	0.693147	2
1197	0	2
1198	0	2
1199	0.693147	2
1200	0	2
1201	0	2
1202	0.693147	2
1203	0.693147	2
1204	0.693147	2
1205	0	2
1206	0.693147	2
1207	0.693147	2
1208	0	2
1209	0.693147	2
1210	0	2
1211	0	2
1212	0	2
1213	0	2
1214	0.693147	2
1215	0	2
1216	0.693147	2
1217	0	2
1218	0.693147	2
1219	0	2
1220	0	2
1221	0.693147	2
1222	0.693147	2
1223	0.693147	2
1224	0.693147	2
1225	0.693147	2
1226	0	2
1227	0	2
1228	0.693147	2
1229	0.693147	2
1230	0.693147	2
1231	0	2
1232	0.693147	2
1233	0	2
1234	0	2
1235	0	2
1236	0.693147	2
1237	0.693147	2
1238	0.693147	2
1239	0.693147	2
1240	0	2
1241	0.693147	2
1242	0.693147	2
1243	0	2
1244	0	2
1245	0	2
1246	0	2
1247	0	2
1248	0	2
1249	0.693147	2
1250	0	2
1251	0	2
1252	0	2
1253	0	2
1254	0	2
1255	0.693147	2
1256	0	2
1257	0.693147	2
1258	0.693147	2
1259	0.693147	2
1260	0	2
1261	0	2
1262	0.693147	2
1263	0	2
1264	0.693147	2
1265	0.693147	2
1266	0.693147	2
1267	0	2
1268	0	2
1269	0	2
1270	0	2
1271	0	2
1272	0.693147	2
1273	0.693147	2
1274	0	2
1275	0	2
1276	0	2
1277	0	2
1278	0	2
1279	0	2
1280	0.693147	2
1281	0.693147	2
1282	0	2
1283	0.693147	2
1284	0.693147	2
1285	0	2
1286	0	2
1287	0.693147	2
1288	0	2
1289	0.693147	2
1290	0	2
1291	0	2
1292	0	2
1293	0.693147	2
1294	0	2
1295	0.693147	2
1296	0	2
1297	0	2
1298	0.693147	2
1299	0	2
1300	0	2
1301	0.693147	2
1302	0.693147	2
1303	0	2
1304	0	2
1305	0	2
1306	0.693147	2
1307	0.693147	2
1308	0	2
1309	0.693147	2
1310	0	2
1311	0	2
1312	0	2
1313	0	2
1314	0	2
1315	0	2
1316	0.693147	2
1317	0.693147	2
1318	0.693147	2
1319	0	2
1320	0.693147	2
1321	0	2
1322	0	2
1323	0.693147	2
1324	0.693147	2
1325	0	2
1326	0	2
1327	0.693147	2
1328	0.693147	2
1329	0	2
1330	0.693147	2
1331	0	2
1332	0	2
1333	0	2
1334	0	2
1335	0	2
1336	0	2
1337	0.693147	2
1338	0.693147	2
1339	0.693147	2
1340	0	2
1341	0.693147	2
1342	0.693147	2
1343	0.693147	2
1344	0.693147	2
1345	0.693147	2
1346	0	2
1347	0.693147	2
1348	0.693147	2
1349	0.693147	2
1350	0	2
1351	0	2
1352	0.693147	2
1353	0	2
1354	0.693147	2
1355	0.693147	2
1356	0.693147	2
1357	0	2
1358	0.693147	2
1359	0.693147	2
1360	0	2
1361	0	2
1362	0.693147	2
1363	0	2
1364	0.693147	2
1365	0	2
1366	0	2
1367	0	2
1368	0.693147	2
1369	0	2
1370	0	2
1371	0	2
1372	0	2
1373	0.693147	2
1374	0.693147	2
1375	0.693147	2
1376	0	2
1377	0	2
1378	0.693147	2
1379	0.693147	2
1380	0.693147	2
1381	0.693147	2
1382	0	2
1383	0	2
1384	0	2
1385	0	2
1386	0	2
1387	0.693147	2
1388	0	2
1389	0.693147	2
1390	0	2
1391	0	2
1392	0.693147	2
1393	0	2
1394	0	2
1395	0	2
1396	0.693147	2
1397	0	2
1398	0	2
1399	0	2
1400	0.693147	2
1401	0	2
1402	0	2
1403	0	2
1404	0	2
1405	0.693147	2
1406	0.693147	2
1407	0	2
1408	0.693147	2
1409	0.693147	2
1410	0.693147	2
1411	0	2
1412	0.693147	2
1413	0.693147	2
1414	0.693147	2
1415	0	2
1416	0.693147	2
1417	0.693147	2
1418	0	2
1419	0	2
1420	0	2
1421	0	2
1422	0.693147	2
1423	0.693147	2
1424	0.693147	2
1425	0	2
1426	0	2
1427	0.693147	2
1428	0.693147	2
1429	0	2
1430	0.693147	2
1431	0	2
1432	0	2
1433	0	2
1434	0	2
1435	0	2
1436	0	2
1437	0.693147	2
1438	0.693147	2
1439	0	2
1440	0	2
1441	0.693147	2
1442	0	2
1443	0.693147	2
1444	0	2
1445	0.693147	2
1446	0.693147	2
1447	0.693147	2
1448	0	2
1449	0.693147	2
1450	0	2
1451	0.693147	2
1452	0.693147	2
1453	0.693147	2
1454	0	2
1455	0.693147	2
1456	0	2
1457	0	2
1458	0.693147	2
1459	0	2
1460	0.693147	2
1461	0	2
1462	0	2
1463	0	2
1464	0.693147	2
1465	0.693147	2
1466	0	2
1467	0	2
1468	0	2
1469	0.693147	2
1470	0.693147	2
1471	0.693147	2
1472	0.693147	2
1473	0	2
1474	0	2
1475	0	2
1476	0	2
1477	0	2
1478	0	2
1479	0	2
1480	0	2
1481	0	2
1482	0	2
1483	0	2
1484	0	2
1485	0	2
1486	0.693147	2
1487	0.693147	2
1488	0.693147	2
1489	0	2
1490	0.693147	2
1491	0.693147	2
1492	0	2
1493	0.693147	2
1494	0.693147	2
1495	0	2
1496	0	2
1497	0.693147	2
1498	0	2
1499	0.693147	2
1500	0.693147	2
1501	0	2
1502	0.693147	2
1503	0.693147	2
1504	0.693147	2
1505	0	2
1506	0	2
1507	0.693147	2
1508	0	2
1509	0	2
1510	0	2
1511	0	2
1512	0.693147	2
1513	0	2
1514	0	2
1515	0.693147	2
1516	0	2
1517	0.693147	2
1518	0	2
1519	0	2
1520	0	2
1521	0	2
1522	0.693147	2
1523	0.693147	2
1524	0	2
1525	0	2
1526	0	2
1527	0	2
1528	0.693147	2
1529	0	2
1530	0	2
1531	0.693147	2
1532	0	2
1533	0.693147	2
1534	0.693147	2
1535	0.693147	2
1536	0.693147	2
1537	0	2
1538	0.693147	2
1539	0.693147	2
1540	0	2
1541	0.693147	2
1542	0.693147	2
1543	0	2
1544	0	2
1545	0	2
1546	0.693147	2
1547	0	2
1548	0	2
1549	0.693147	2
1550	0	2
1551	0.693147	2
1552	0	2
1553	0.693147	2
1554	0	2
1555	0	2
1556	0	2
1557	0.693147	2
1558	0.693147	2
1559	0	2
1560	0.693147	2
1561	0.693147	2
1562	0.693147	2
1563	0	2
1564	0	2
1565	0.693147	2
1566	0.693147	2
1567	0	2
1568	0.693147	2
1569	0.693147	2
1570	0.693147	2
1571	0.693147	2
1572	0	2
1573	0.693147	2
1574	0.693147	2
1575	0	2
1576	0.693147	2
1577	0	2
1578	0	2
1579	0	2
1580	0	2
1581	0.693147	2
1582	0	2
1583	0	2
1584	0	2
1585	0.693147	2
1586	0.693147	2
1587	0.693147	2
1588	0.693147	2
1589	0.693147	2
1590	0	2
1591	0.693147	2
1592	0	2
1593	0	2
1594	0.693147	2
1595	0	2
1596	0	2
1597	0.693147	2
1598	0.693147	2
1599	0.693147	2
1600	0.693147	2
1601	0	2
1602	0.693147	2
1603	0	2
1604	0.693147	2
1605	0	2
1606	0.693147	2
1607	0.693147	2
1608	0	2
1609	0	2
1610	0	2
1611	0	2
1612	0	2
1613	0	2
1614	0.693147	2
1615	0.693147	2
1616	0	2
1617	0	2
1618	0	2
1619	0.693147	2
1620	0.693147	2
1621	0	2
1622	0	2
1623	0	2
1624	0	2
1625	0.693147	2
1626	0.693147	2
1627	0	2
1628	0	2
1629	0.693147	2
1630	0.693147	2
1631	0	2
1632	0	2
1633	0	2
1634	0	2
1635	0	2
1636	0	2
1637	0	2
1638	0.693147	2
1639	0	2
1640	0	2
1641	0.693147	2
1642	0	2
1643	0.693147	2
1644	0.693147	2
1645	0	2
1646	0.693147	2
1647	0.693147	2
1648	0	2
1649	0.693147	2
1650	0	2
1651	0	2
1652	0.693147	2
1653	0	2
1654	0	2
1655	0.693147	2
1656	0.693147	2
1657	0.693147	2
1658	0	2
1659	0	2
1660	0	2
1661	0.693147	2
1662	0.693147	2
1663	0.693147	2
1664	0.693147	2
1665	0	2
1666	0.693147	2
1667	0	2
1668	0.693147	2
1669	0.693147	2
1670	0	2
1671	0.693147	2
1672	0.693147	2
1673	0.693147	2
1674	0.693147	2
1675	0	2
1676	0.693147	2
1677	0.693147	2
1678	0	2
1679	0	2
1680	0	2
1681	0	2
1682	0	2
1683	0	2
1684	0	2
1685	0	2
1686	0	2
1687	0	2
1688	0	2
1689	0.693147	2
1690	0.693147	2
1691	0.693147	2
1692	0.693147	2
1693	0.693147	2
1694	0	2
1695	0	2
1696	0.693147	2
1697	0	2
1698	0	2
1699	0	2
1700	0	2
1701	0.693147	2
1702	0	2
1703	0.693147	2
1704	0	2
1705	0	2
1706	0.693147	2
1707	0.693147	2
1708	0	2
1709	0	2
1710	0.693147	2
1711	0	2
1712	0	2
1713	0.693147	2
1714	0.693147	2
1715	0	2
1716	0	2
1717	0	2
1718	0.693147	2
1719	0	2
1720	0	2
1721	0	2
1722	0.693147	2
1723	0	2
1724	0.693147	2
1725	0	2
1726	0	2
1727	0	2
1728	0	2
1729	0	2
1730	0	2
1731	0	2
1732	0	2
1733	0.693147	2
1734	0	2
1735	0	2
1736	0	2
1737	0.693147	2
1738	0	2
1739	0	2
1740	0	2
1741	0.693147	2
1742	0.693147	2
1743	0.693147	2
1744	0	2
1745	0	2
1746	0	2
1747	0	2
1748	0	2
1749	0	2
1750	0	2
1751	0.693147	2
1752	0	2
1753	0	2
1754	0	2
1755	0	2
1756	0	2
1757	0.693147	2
1758	0	2
1759	0.693147	2
1760	0	2
1761	0.693147	2
1762	0	2
1763	0.693147	2
1764	0.693147	2
1765	0	2
1766	0.693147	2
1767	0.693147	2
1768	0.693147	2
1769	0	2
1770	0	2
1771	0.693147	2
1772	0.693147	2
1773	0.693147	2
1774	0	2
1775	0.693147	2
1776	0	2
1777	0	2
1778	0.693147	2
1779	0	2
1780	0	2
1781	0.693147	2
1782	0	2
1783	0	2
1784	0.693147	2
1785	0	2
1786	0	2
1787	0.693147	2
1788	0	2
1789	0	2
1790	0	2
1791	0	2
1792	0.693147	2
1793	0.693147	2
1794	0	2
1795	0	2
1796	0	2
1797	0.693147	2
1798	0	2
1799	0.693147	2
1800	0.693147	2
1801	0	2
1802	0	2
1803	0	2
1804	0.693147	2
1805	0.693147	2
1806	0.693147	2
1807	0.693147	2
1808	0	2
1809	0	2
1810	0	2
1811	0	2
1812	0	2
1813	0.693147	2
1814	0	2
1815	0	2
1816	0.693147	2
1817	0.693147	2
1818	0	2
1819	0	2
1820	0.693147	2
1821	0.693147	2
1822	0.693147	2
1823	0	2
1824	0.693147	2
1825	0	2
1826	0.693147	2
1827	0	2
1828	0	2
1829	0.693147	2
1830	0.693147	2
1831	0.693147	2
1832	0.693147	2
1833	0.693147	2
1834	0	2
1835	0	2
1836	0.693147	2
1837	0	2
1838	0	2
1839	0	2
1840	0	2
1841	0.693147	2
1842	0	2
1843	0.693147	2
1844	0	2
1845	0	2
1846	0	2
1847	0	2
1848	0	2
1849	0	2
1850	0.693147	2
1851	0	2
1852	0	2
1853	0	2
1854	0	2
1855	0	2
1856	0	2
1857	0	2
1858	0.693147	2
1859	0	2
1860	0.693147	2
1861	0	2
1862	0	2
1863	0	2
1864	0	2
1865	0	2
1866	0.693147	2
1867	0.693147	2
1868	0	2
1869	0	2
1870	0.693147	2
1871	0.693147	2
1872	0	2
1873	0	2
1874	0	2
1875	0	2
1876	0	2
1877	0.693147	2
1878	0	2
1879	0	2
1880	0.693147	2
1881	0	2
1882	0.693147	2
1883	0.693147	2
1884	0.693147	2
1885	0.693147	2
1886	0.693147	2
1887	0.693147	2
1888	0.693147	2
1889	0	2
1890	0	2
1891	0	2
1892	0	2
1893	0.693147	2
1894	0	2
1895	0	2
1896	0.693147	2
1897	0.693147	2
1898	0.693147	2
1899	0.693147	2
1900	0	2
1901	0.693147	2
1902	0.693147	2
1903	0.693147	2
1904	0.693147	2
1905	0	2
1906	0.693147	2
1907	0	2
1908	0	2
1909	0.693147	2
1910	0	2
1911	0.693147	2
1912	0	2
1913	0.693147	2
1914	0	2
1915	0	2
1916	0	2
1917	0.693147	2
1918	0.693147	2
1919	0	2
1920	0.693147	2
1921	0.693147	2
1922	0.693147	2
1923	0	2
1924	0.693147	2
1925	0	2
1926	0	2
1927	0	2
1928	0	2
1929	0.693147	2
1930	0.693147	2
1931	0.693147	2
1932	0	2
1933	0.693147	2
1934	0	2
1935	0.693147	2
1936	0	2
1937	0	2
1938	0.693147	2
1939	0	2
1940	0	2
1941	0	2
1942	0.693147	2
1943	0.693147	2
1944	0	2
1945	0.693147	2
1946	0	2
1947	0	2
1948	0	2
1949	0	2
1950	0.693147	2
1951	0	2
1952	0.693147	2
1953	0.693147	2
1954	0.693147	2
1955	0	2
1956	0	2
1957	0	2
1958	0.693147	2
1959	0.693147	2
1960	0.693147	2
1961	0	2
1962	0.693147	2
1963	0.693147	2
1964	0	2
1965	0	2
1966	0.693147	2
1967	0	2
1968	0	2
1969	0.693147	2
1970	0	2
1971	0.693147	2
1972	0	2
1973	0.693147	2
1974	0	2
1975	0.693147	2
1976	0	2
1977	0.693147	2
1978	0.693147	2
1979	0	2
1980	0	2
1981	0.693147	2
1982	0	2
1983	0.693147	2
1984	0	2
1985	0.693147	2
1986	0	2
1987	0.693147	2
1988	0.693147	2
1989	0.693147	2
1990	0.693147	2
1991	0.693147	2
1992	0	2
1993	0.693147	2
1994	0	2
1995	0.693147	2
1996	0	2
1997	0	2
1998	0	2
[truncated: 19,001 more rows]

## Sheet: Fig A F3 Day 3
	value	group
0	0	1
1	0	1
2	0	1
3	0	1
4	0	1
5	0	1
6	0	1
7	0	1
8	0	1
9	0	1
10	0	1
11	0	1
12	0	1
13	0	1
14	0	1
15	0	1
16	0	1
17	0	1
18	0	1
19	0	1
20	0	1
21	0	1
22	0	1
23	0	1
24	0	1
25	0	1
26	0	1
27	0	1
28	0	1
29	0	1
30	0	1
31	0	1
32	0	1
33	0	1
34	0	1
35	0	1
36	0	1
37	0	1
38	0	1
39	0	1
40	0	1
41	0	1
42	0	1
43	0	1
44	0	1
45	0	1
46	0	1
47	0	1
48	0	1
49	0	1
50	0	1
51	0	1
52	0	1
53	0	1
54	0	1
55	0	1
56	0	1
57	0	1
58	0	1
59	0	1
60	0	1
61	0	1
62	0	1
63	0	1
64	0	1
65	0	1
66	0	1
67	0	1
68	0	1
69	0	1
70	0	1
71	0	1
72	0	1
73	0	1
74	0	1
75	0	1
76	0	1
77	0	1
78	0	1
79	0	1
80	0	1
81	0	1
82	0	1
83	0	1
84	0	1
85	0	1
86	0	1
87	0	1
88	0	1
89	0	1
90	0	1
91	0	1
92	0	1
93	0	1
94	0	1
95	0	1
96	0	1
97	0	1
98	0	1
99	0	1
100	0	1
101	0	1
102	0	1
103	0	1
104	0	1
105	0	1
106	0	1
107	0	1
108	0	1
109	0	1
110	0	1
111	0	1
112	0	1
113	0	1
114	0	1
115	0	1
116	0	1
117	0	1
118	0	1
119	0	1
120	0	1
121	0	1
122	0	1
123	0	1
124	0	1
125	0	1
126	0	1
127	0	1
128	0	1
129	0	1
130	0	1
131	0	1
132	0	1
133	0	1
134	0	1
135	0	1
136	0	1
137	0	1
138	0	1
139	0	1
140	0	1
141	0	1
142	0	1
143	0	1
144	0	1
145	0	1
146	0	1
147	0	1
148	0	1
149	0	1
150	0	1
151	0	1
152	0	1
153	0	1
154	0	1
155	0	1
156	0	1
157	0	1
158	0	1
159	0	1
160	0	1
161	0	1
162	0	1
163	0	1
164	0	1
165	0	1
166	0	1
167	0	1
168	0	1
169	0	1
170	0	1
171	0	1
172	0	1
173	0	1
174	0	1
175	0	1
176	0	1
177	0	1
178	0	1
179	0	1
180	0	1
181	0	1
182	0	1
183	0	1
184	0	1
185	0	1
186	0	1
187	0	1
188	0	1
189	0	1
190	0	1
191	0	1
192	0	1
193	0	1
194	0	1
195	0	1
196	0	1
197	0	1
198	0	1
199	0	1
200	0	1
201	0	1
202	0	1
203	0	1
204	0	1
205	0	1
206	0	1
207	0	1
208	0	1
209	0	1
210	0	1
211	0	1
212	0	1
213	0	1
214	0	1
215	0	1
216	0	1
217	0	1
218	0	1
219	0	1
220	0	1
221	0	1
222	0	1
223	0	1
224	0	1
225	0	1
226	0	1
227	0	1
228	0	1
229	0	1
230	0	1
231	0	1
232	0	1
233	0	1
234	0	1
235	0	1
236	0	1
237	0	1
238	0	1
239	0	1
240	0	1
241	0	1
242	0	1
243	0	1
244	0	1
245	0	1
246	0	1
247	0	1
248	0	1
249	0	1
250	0	1
251	0	1
252	0	1
253	0	1
254	0	1
255	0	1
256	0	1
257	0	1
258	0	1
259	0	1
260	0	1
261	0	1
262	0	1
263	0	1
264	0	1
265	0	1
266	0	1
267	0	1
268	0	1
269	0	1
270	0	1
271	0	1
272	0	1
273	0	1
274	0	1
275	0	1
276	0	1
277	0	1
278	0	1
279	0	1
280	0	1
281	0	1
282	0	1
283	0	1
284	0	1
285	0	1
286	0	1
287	0	1
288	0	1
289	0	1
290	0	1
291	0	1
292	0	1
293	0	1
294	0	1
295	0	1
296	0	1
297	0	1
298	0	1
299	0	1
300	0	1
301	0	1
302	0	1
303	0	1
304	0	1
305	0	1
306	0	1
307	0	1
308	0	1
309	0	1
310	0	1
311	0	1
312	0	1
313	0	1
314	0	1
315	0	1
316	0	1
317	0	1
318	0	1
319	0	1
320	0	1
321	0	1
322	0	1
323	0	1
324	0	1
325	0	1
326	0	1
327	0	1
328	0	1
329	0	1
330	0	1
331	0	1
332	0	1
333	0	1
334	0	1
335	0	1
336	0	1
337	0	1
338	0	1
339	0	1
340	0	1
341	0	1
342	0	1
343	0	1
344	0	1
345	0	1
346	0	1
347	0	1
348	0	1
349	0	1
350	0	1
351	0	1
352	0	1
353	0	1
354	0	1
355	0	1
356	0	1
357	0	1
358	0	1
359	0	1
360	0	1
361	0	1
362	0	1
363	0	1
364	0	1
365	0	1
366	0	1
367	0	1
368	0	1
369	0	1
370	0	1
371	0	1
372	0	1
373	0	1
374	0	1
375	0	1
376	0	1
377	0	1
378	0	1
379	0	1
380	0	1
381	0	1
382	0	1
383	0	1
384	0	1
385	0	1
386	0	1
387	0	1
388	0	1
389	0	1
390	0	1
391	0	1
392	0	1
393	0	1
394	0	1
395	0	1
396	0	1
397	0	1
398	0	1
399	0	1
400	0	1
401	0	1
402	0	1
403	0	1
404	0	1
405	0	1
406	0	1
407	0	1
408	0	1
409	0	1
410	0	1
411	0	1
412	0	1
413	0	1
414	0	1
415	0	1
416	0	1
417	0	1
418	0	1
419	0	1
420	0	1
421	0	1
422	0	1
423	0	1
424	0	1
425	0	1
426	0	1
427	0	1
428	0	1
429	0	1
430	0	1
431	0	1
432	0	1
433	0	1
434	0	1
435	0	1
436	0	1
437	0	1
438	0	1
439	0	1
440	0	1
441	0	1
442	0	1
443	0	1
444	0	1
445	0	1
446	0	1
447	0	1
448	0	1
449	0	1
450	0	1
451	0	1
452	0	1
453	0	1
454	0	1
455	0	1
456	0	1
457	0	1
458	0	1
459	0	1
460	0	1
461	0	1
462	0	1
463	0	1
464	0	1
465	0	1
466	0	1
467	0	1
468	0	1
469	0	1
470	0	1
471	0	1
472	0	1
473	0	1
474	0	1
475	0	1
476	0	1
477	0	1
478	0	1
479	0	1
480	0	1
481	0	1
482	0	1
483	0	1
484	0	1
485	0	1
486	0	1
487	0	1
488	0	1
489	0	1
490	0	1
491	0	1
492	0	1
493	0	1
494	0	1
495	0	1
496	0	1
497	0	1
498	0	1
499	0	1
500	0	1
501	0	1
502	0	1
503	0	1
504	0	1
505	0	1
506	0	1
507	0	1
508	0	1
509	0	1
510	0	1
511	0	1
512	0	1
513	0	1
514	0	1
515	0	1
516	0	1
517	0	1
518	0	1
519	0	1
520	0	1
521	0	1
522	0	1
523	0	1
524	0	1
525	0	1
526	0	1
527	0	1
528	0	1
529	0	1
530	0	1
531	0	1
532	0	1
533	0	1
534	0	1
535	0	1
536	0	1
537	0	1
538	0	1
539	0	1
540	0	1
541	0	1
542	0	1
543	0	1
544	0	1
545	0	1
546	0	1
547	0	1
548	0	1
549	0	1
550	0	1
551	0	1
552	0	1
553	0	1
554	0	1
555	0	1
556	0	1
557	0	1
558	0	1
559	0	1
560	0	1
561	0	1
562	0	1
563	0	1
564	0	1
565	0	1
566	0	1
567	0	1
568	0	1
569	0	1
570	0	1
571	0	1
572	0	1
573	0	1
574	0	1
575	0	1
576	0	1
577	0	1
578	0	1
579	0	1
580	0	1
581	0	1
582	0	1
583	0	1
584	0	1
585	0	1
586	0	1
587	0	1
588	0	1
589	0	1
590	0	1
591	0	1
592	0	1
593	0	1
594	0	1
595	0	1
596	0	1
597	0	1
598	0	1
599	0	1
600	0	1
601	0	1
602	0	1
603	0	1
604	0	1
605	0	1
606	0	1
607	0	1
608	0	1
609	0	1
610	0	1
611	0	1
612	0	1
613	0	1
614	0	1
615	0	1
616	0	1
617	0	1
618	0	1
619	0	1
620	0	1
621	0	1
622	0	1
623	0	1
624	0	1
625	0	1
626	0	1
627	0	1
628	0	1
629	0	1
630	0	1
631	0	1
632	0	1
633	0	1
634	0	1
635	0	1
636	0	1
637	0	1
638	0	1
639	0	1
640	0	1
641	0	1
642	0	1
643	0	1
644	0	1
645	0	1
646	0	1
647	0	1
648	0	1
649	0	1
650	0	1
651	0	1
652	0	1
653	0	1
654	0	1
655	0	1
656	0	1
657	0	1
658	0	1
659	0	1
660	0	1
661	0	1
662	0	1
663	0	1
664	0	1
665	0	1
666	0	1
667	0	1
668	0	1
669	0	1
670	0	1
671	0	1
672	0	1
673	0	1
674	0	1
675	0	1
676	0	1
677	0	1
678	0	1
679	0	1
680	0	1
681	0	1
682	0	1
683	0	1
684	0	1
685	0	1
686	0	1
687	0	1
688	0	1
689	0	1
690	0	1
691	0	1
692	0	1
693	0	1
694	0	1
695	0	1
696	0	1
697	0	1
698	0	1
699	0	1
700	0	1
701	0	1
702	0	1
703	0	1
704	0	1
705	0	1
706	0	1
707	0	1
708	0	1
709	0	1
710	0	1
711	0	1
712	0	1
713	0	1
714	0	1
715	0	1
716	0	1
717	0	1
718	0	1
719	0	1
720	0	1
721	0	1
722	0	1
723	0	1
724	0	1
725	0	1
726	0	1
727	0	1
728	0	1
729	0	1
730	0	1
731	0	1
732	0	1
733	0	1
734	0	1
735	0	1
736	0	1
737	0	1
738	0	1
739	0	1
740	0	1
741	0	1
742	0	1
743	0	1
744	0	1
745	0	1
746	0	1
747	0	1
748	0	1
749	0	1
750	0	1
751	0	1
752	0	1
753	0	1
754	0	1
755	0	1
756	0	1
757	0	1
758	0	1
759	0	1
760	0	1
761	0	1
762	0	1
763	0	1
764	0	1
765	0	1
766	0	1
767	0	1
768	0	1
769	0	1
770	0	1
771	0	1
772	0	1
773	0	1
774	0	1
775	0	1
776	0	1
777	0	1
778	0	1
779	0	1
780	0	1
781	0	1
782	0	1
783	0	1
784	0	1
785	0	1
786	0	1
787	0	1
788	0	1
789	0	1
790	0	1
791	0	1
792	0	1
793	0	1
794	0	1
795	0	1
796	0	1
797	0	1
798	0	1
799	0	1
800	0	1
801	0	1
802	0	1
803	0	1
804	0	1
805	0	1
806	0	1
807	0	1
808	0	1
809	0	1
810	0	1
811	0	1
812	0	1
813	0	1
814	0	1
815	0	1
816	0	1
817	0	1
818	0	1
819	0	1
820	0	1
821	0	1
822	0	1
823	0	1
824	0	1
825	0	1
826	0	1
827	0	1
828	0	1
829	0	1
830	0	1
831	0	1
832	0	1
833	0	1
834	0	1
835	0	1
836	0	1
837	0	1
838	0	1
839	0	1
840	0	1
841	0	1
842	0	1
843	0	1
844	0	1
845	0	1
846	0	1
847	0	1
848	0	1
849	0	1
850	0	1
851	0	1
852	0	1
853	0	1
854	0	1
855	0	1
856	0	1
857	0	1
858	0	1
859	0	1
860	0	1
861	0	1
862	0	1
863	0	1
864	0	1
865	0	1
866	0	1
867	0	1
868	0	1
869	0	1
870	0	1
871	0	1
872	0	1
873	0	1
874	0	1
875	0	1
876	0	1
877	0	1
878	0	1
879	0	1
880	0	1
881	0	1
882	0	1
883	0	1
884	0	1
885	0	1
886	0	1
887	0	1
888	0	1
889	0	1
890	0	1
891	0	1
892	0	1
893	0	1
894	0	1
895	0	1
896	0	1
897	0	1
898	0	1
899	0	1
900	0	1
901	0	1
902	0	1
903	0	1
904	0	1
905	0	1
906	0	1
907	0	1
908	0	1
909	0	1
910	0	1
911	0	1
912	0	1
913	0	1
914	0	1
915	0	1
916	0	1
917	0	1
918	0	1
919	0	1
920	0	1
921	0	1
922	0	1
923	0	1
924	0	1
925	0	1
926	0	1
927	0	1
928	0	1
929	0	1
930	0	1
931	0	1
932	0	1
933	0	1
934	0	1
935	0	1
936	0	1
937	0	1
938	0	1
939	0	1
940	0	1
941	0	1
942	0	1
943	0	1
944	0	1
945	0	1
946	0	1
947	0	1
948	0	1
949	0	1
950	0	1
951	0	1
952	0	1
953	0	1
954	0	1
955	0	1
956	0	1
957	0	1
958	0	1
959	0	1
960	0	1
961	0	1
962	0	1
963	0	1
964	0	1
965	0	1
966	0	1
967	0	1
968	0	1
969	0	1
970	0	1
971	0	1
972	0	1
973	0	1
974	0	1
975	0	1
976	0	1
977	0	1
978	0	1
979	0	1
980	0	1
981	0	1
982	0	1
983	0	1
984	0	1
985	0	1
986	0	1
987	0	1
988	0	1
989	0	1
990	0	1
991	0	1
992	0	1
993	0	1
994	0	1
995	0	1
996	0	1
997	0	1
998	0	1
999	0	1
1000	0.693147	2
1001	0	2
1002	0	2
1003	0.693147	2
1004	0.693147	2
1005	0.693147	2
1006	0.693147	2
1007	0.693147	2
1008	0.693147	2
1009	0.693147	2
1010	0.693147	2
1011	0.693147	2
1012	0.693147	2
1013	0.693147	2
1014	0.693147	2
1015	0.693147	2
1016	0	2
1017	0.693147	2
1018	0.693147	2
1019	0.693147	2
1020	0.693147	2
1021	0.693147	2
1022	0	2
1023	0	2
1024	0.693147	2
1025	0	2
1026	0	2
1027	0.693147	2
1028	0.693147	2
1029	0	2
1030	0	2
1031	0.693147	2
1032	0.693147	2
1033	0.693147	2
1034	0.693147	2
1035	0.693147	2
1036	0.693147	2
1037	0.693147	2
1038	0.693147	2
1039	0	2
1040	0	2
1041	0.693147	2
1042	0.693147	2
1043	0.693147	2
1044	0	2
1045	0	2
1046	0.693147	2
1047	0	2
1048	0.693147	2
1049	0.693147	2
1050	0.693147	2
1051	0.693147	2
1052	0.693147	2
1053	0.693147	2
1054	0	2
1055	0.693147	2
1056	0	2
1057	0.693147	2
1058	0	2
1059	0.693147	2
1060	0.693147	2
1061	0.693147	2
1062	0.693147	2
1063	0	2
1064	0.693147	2
1065	0.693147	2
1066	0.693147	2
1067	0	2
1068	0.693147	2
1069	0	2
1070	0.693147	2
1071	0	2
1072	0	2
1073	0	2
1074	0	2
1075	0.693147	2
1076	0	2
1077	0.693147	2
1078	0.693147	2
1079	0.693147	2
1080	0	2
1081	0.693147	2
1082	0.693147	2
1083	0.693147	2
1084	0.693147	2
1085	0	2
1086	0.693147	2
1087	0	2
1088	0.693147	2
1089	0.693147	2
1090	0.693147	2
1091	0.693147	2
1092	0.693147	2
1093	0.693147	2
1094	0.693147	2
1095	0.693147	2
1096	0.693147	2
1097	0.693147	2
1098	0.693147	2
1099	0.693147	2
1100	0.693147	2
1101	0.693147	2
1102	0	2
1103	0.693147	2
1104	0.693147	2
1105	0.693147	2
1106	0	2
1107	0.693147	2
1108	0.693147	2
1109	0.693147	2
1110	0.693147	2
1111	0.693147	2
1112	0.693147	2
1113	0.693147	2
1114	0	2
1115	0	2
1116	0.693147	2
1117	0.693147	2
1118	0.693147	2
1119	0	2
1120	0.693147	2
1121	0.693147	2
1122	0.693147	2
1123	0.693147	2
1124	0	2
1125	0.693147	2
1126	0.693147	2
1127	0.693147	2
1128	0.693147	2
1129	0	2
1130	0	2
1131	0.693147	2
1132	0	2
1133	0	2
1134	0	2
1135	0	2
1136	0.693147	2
1137	0	2
1138	0	2
1139	0	2
1140	0.693147	2
1141	0	2
1142	0.693147	2
1143	0.693147	2
1144	0.693147	2
1145	0.693147	2
1146	0.693147	2
1147	0	2
1148	0.693147	2
1149	0.693147	2
1150	0	2
1151	0.693147	2
1152	0.693147	2
1153	0.693147	2
1154	0.693147	2
1155	0.693147	2
1156	0	2
1157	0.693147	2
1158	0	2
1159	0.693147	2
1160	0.693147	2
1161	0.693147	2
1162	0	2
1163	0	2
1164	0.693147	2
1165	0.693147	2
1166	0	2
1167	0.693147	2
1168	0	2
1169	0.693147	2
1170	0.693147	2
1171	0.693147	2
1172	0.693147	2
1173	0.693147	2
1174	0.693147	2
1175	0	2
1176	0.693147	2
1177	0.693147	2
1178	0	2
1179	0.693147	2
1180	0.693147	2
1181	0.693147	2
1182	0.693147	2
1183	0.693147	2
1184	0.693147	2
1185	0	2
1186	0	2
1187	0	2
1188	0.693147	2
1189	0.693147	2
1190	0.693147	2
1191	0.693147	2
1192	0.693147	2
1193	0	2
1194	0.693147	2
1195	0	2
1196	0.693147	2
1197	0.693147	2
1198	0.693147	2
1199	0.693147	2
1200	0.693147	2
1201	0.693147	2
1202	0.693147	2
1203	0.693147	2
1204	0	2
1205	0	2
1206	0	2
1207	0.693147	2
1208	0.693147	2
1209	0.693147	2
1210	0	2
1211	0.693147	2
1212	0.693147	2
1213	0	2
1214	0	2
1215	0.693147	2
1216	0	2
1217	0	2
1218	0.693147	2
1219	0	2
1220	0.693147	2
1221	0	2
1222	0.693147	2
1223	0	2
1224	0	2
1225	0.693147	2
1226	0.693147	2
1227	0	2
1228	0.693147	2
1229	0	2
1230	0.693147	2
1231	0	2
1232	0.693147	2
1233	0	2
1234	0	2
1235	0.693147	2
1236	0	2
1237	0	2
1238	0	2
1239	0	2
1240	0.693147	2
1241	0	2
1242	0	2
1243	0	2
1244	0.693147	2
1245	0.693147	2
1246	0	2
1247	0.693147	2
1248	0.693147	2
1249	0.693147	2
1250	0	2
1251	0	2
1252	0	2
1253	0	2
1254	0	2
1255	0.693147	2
1256	0.693147	2
1257	0.693147	2
1258	0	2
1259	0.693147	2
1260	0	2
1261	0.693147	2
1262	0	2
1263	0.693147	2
1264	0	2
1265	0	2
1266	0.693147	2
1267	0.693147	2
1268	0.693147	2
1269	0	2
1270	0.693147	2
1271	0.693147	2
1272	0.693147	2
1273	0.693147	2
1274	0.693147	2
1275	0.693147	2
1276	0.693147	2
1277	0.693147	2
1278	0.693147	2
1279	0	2
1280	0.693147	2
1281	0.693147	2
1282	0.693147	2
1283	0.693147	2
1284	0.693147	2
1285	0.693147	2
1286	0.693147	2
1287	0.693147	2
1288	0	2
1289	0.693147	2
1290	0	2
1291	0.693147	2
1292	0	2
1293	0.693147	2
1294	0.693147	2
1295	0.693147	2
1296	0.693147	2
1297	0.693147	2
1298	0.693147	2
1299	0	2
1300	0.693147	2
1301	0.693147	2
1302	0.693147	2
1303	0	2
1304	0	2
1305	0.693147	2
1306	0	2
1307	0	2
1308	0.693147	2
1309	0	2
1310	0.693147	2
1311	0.693147	2
1312	0.693147	2
1313	0	2
1314	0.693147	2
1315	0.693147	2
1316	0	2
1317	0.693147	2
1318	0.693147	2
1319	0.693147	2
1320	0	2
1321	0.693147	2
1322	0.693147	2
1323	0	2
1324	0.693147	2
1325	0	2
1326	0	2
1327	0.693147	2
1328	0.693147	2
1329	0	2
1330	0.693147	2
1331	0.693147	2
1332	0.693147	2
1333	0	2
1334	0	2
1335	0.693147	2
1336	0.693147	2
1337	0.693147	2
1338	0.693147	2
1339	0.693147	2
1340	0.693147	2
1341	0.693147	2
1342	0.693147	2
1343	0.693147	2
1344	0.693147	2
1345	0	2
1346	0.693147	2
1347	0	2
1348	0.693147	2
1349	0.693147	2
1350	0.693147	2
1351	0.693147	2
1352	0.693147	2
1353	0.693147	2
1354	0.693147	2
1355	0	2
1356	0.693147	2
1357	0.693147	2
1358	0.693147	2
1359	0.693147	2
1360	0	2
1361	0.693147	2
1362	0.693147	2
1363	0	2
1364	0.693147	2
1365	0	2
1366	0	2
1367	0.693147	2
1368	0.693147	2
1369	0.693147	2
1370	0	2
1371	0	2
1372	0.693147	2
1373	0.693147	2
1374	0.693147	2
1375	0.693147	2
1376	0.693147	2
1377	0.693147	2
1378	0.693147	2
1379	0.693147	2
1380	0	2
1381	0.693147	2
1382	0	2
1383	0	2
1384	0.693147	2
1385	0.693147	2
1386	0	2
1387	0	2
1388	0	2
1389	0	2
1390	0	2
1391	0.693147	2
1392	0.693147	2
1393	0.693147	2
1394	0	2
1395	0.693147	2
1396	0	2
1397	0	2
1398	0.693147	2
1399	0	2
1400	0	2
1401	0.693147	2
1402	0.693147	2
1403	0.693147	2
1404	0	2
1405	0	2
1406	0.693147	2
1407	0.693147	2
1408	0.693147	2
1409	0	2
1410	0.693147	2
1411	0.693147	2
1412	0.693147	2
1413	0.693147	2
1414	0.693147	2
1415	0	2
1416	0.693147	2
1417	0	2
1418	0.693147	2
1419	0	2
1420	0.693147	2
1421	0.693147	2
1422	0.693147	2
1423	0.693147	2
1424	0.693147	2
1425	0.693147	2
1426	0.693147	2
1427	0.693147	2
1428	0	2
1429	0	2
1430	0.693147	2
1431	0.693147	2
1432	0	2
1433	0.693147	2
1434	0.693147	2
1435	0.693147	2
1436	0.693147	2
1437	0.693147	2
1438	0.693147	2
1439	0	2
1440	0.693147	2
1441	0.693147	2
1442	0	2
1443	0.693147	2
1444	0	2
1445	0.693147	2
1446	0	2
1447	0	2
1448	0.693147	2
1449	0.693147	2
1450	0	2
1451	0.693147	2
1452	0.693147	2
1453	0	2
1454	0.693147	2
1455	0.693147	2
1456	0.693147	2
1457	0	2
1458	0.693147	2
1459	0.693147	2
1460	0.693147	2
1461	0.693147	2
1462	0.693147	2
1463	0	2
1464	0	2
1465	0.693147	2
1466	0.693147	2
1467	0.693147	2
1468	0.693147	2
1469	0.693147	2
1470	0.693147	2
1471	0.693147	2
1472	0	2
1473	0.693147	2
1474	0	2
1475	0.693147	2
1476	0.693147	2
1477	0.693147	2
1478	0.693147	2
1479	0.693147	2
1480	0.693147	2
1481	0	2
1482	0.693147	2
1483	0.693147	2
1484	0.693147	2
1485	0	2
1486	0.693147	2
1487	0.693147	2
1488	0.693147	2
1489	0.693147	2
1490	0.693147	2
1491	0.693147	2
1492	0.693147	2
1493	0.693147	2
1494	0.693147	2
1495	0.693147	2
1496	0	2
1497	0.693147	2
1498	0.693147	2
1499	0	2
1500	0.693147	2
1501	0.693147	2
1502	0	2
1503	0.693147	2
1504	0.693147	2
1505	0.693147	2
1506	0.693147	2
1507	0.693147	2
1508	0.693147	2
1509	0	2
1510	0.693147	2
1511	0	2
1512	0.693147	2
1513	0.693147	2
1514	0.693147	2
1515	0.693147	2
1516	0.693147	2
1517	0.693147	2
1518	0.693147	2
1519	0	2
1520	0.693147	2
1521	0.693147	2
1522	0.693147	2
1523	0.693147	2
1524	0.693147	2
1525	0.693147	2
1526	0.693147	2
1527	0.693147	2
1528	0.693147	2
1529	0.693147	2
1530	0.693147	2
1531	0.693147	2
1532	0	2
1533	0	2
1534	0	2
1535	0.693147	2
1536	0.693147	2
1537	0.693147	2
1538	0.693147	2
1539	0.693147	2
1540	0.693147	2
1541	0.693147	2
1542	0.693147	2
1543	0	2
1544	0	2
1545	0	2
1546	0	2
1547	0.693147	2
1548	0	2
1549	0.693147	2
1550	0.693147	2
1551	0.693147	2
1552	0.693147	2
1553	0.693147	2
1554	0.693147	2
1555	0.693147	2
1556	0.693147	2
1557	0.693147	2
1558	0.693147	2
1559	0.693147	2
1560	0.693147	2
1561	0.693147	2
1562	0.693147	2
1563	0.693147	2
1564	0.693147	2
1565	0.693147	2
1566	0.693147	2
1567	0	2
1568	0.693147	2
1569	0	2
1570	0	2
1571	0.693147	2
1572	0	2
1573	0.693147	2
1574	0.693147	2
1575	0.693147	2
1576	0.693147	2
1577	0.693147	2
1578	0	2
1579	0.693147	2
1580	0.693147	2
1581	0.693147	2
1582	0.693147	2
1583	0	2
1584	0.693147	2
1585	0	2
1586	0.693147	2
1587	0	2
1588	0.693147	2
1589	0.693147	2
1590	0	2
1591	0.693147	2
1592	0.693147	2
1593	0.693147	2
1594	0	2
1595	0	2
1596	0.693147	2
1597	0.693147	2
1598	0.693147	2
1599	0	2
1600	0.693147	2
1601	0.693147	2
1602	0	2
1603	0.693147	2
1604	0.693147	2
1605	0	2
1606	0.693147	2
1607	0.693147	2
1608	0.693147	2
1609	0	2
1610	0	2
1611	0	2
1612	0.693147	2
1613	0.693147	2
1614	0.693147	2
1615	0.693147	2
1616	0.693147	2
1617	0	2
1618	0.693147	2
1619	0.693147	2
1620	0.693147	2
1621	0.693147	2
1622	0.693147	2
1623	0	2
1624	0.693147	2
1625	0	2
1626	0.693147	2
1627	0.693147	2
1628	0.693147	2
1629	0	2
1630	0	2
1631	0.693147	2
1632	0.693147	2
1633	0	2
1634	0.693147	2
1635	0	2
1636	0.693147	2
1637	0.693147	2
1638	0	2
1639	0	2
1640	0.693147	2
1641	0.693147	2
1642	0.693147	2
1643	0.693147	2
1644	0.693147	2
1645	0.693147	2
1646	0.693147	2
1647	0.693147	2
1648	0.693147	2
1649	0	2
1650	0.693147	2
1651	0.693147	2
1652	0.693147	2
1653	0.693147	2
1654	0.693147	2
1655	0.693147	2
1656	0.693147	2
1657	0.693147	2
1658	0.693147	2
1659	0.693147	2
1660	0.693147	2
1661	0.693147	2
1662	0.693147	2
1663	0.693147	2
1664	0.693147	2
1665	0.693147	2
1666	0.693147	2
1667	0	2
1668	0.693147	2
1669	0.693147	2
1670	0.693147	2
1671	0.693147	2
1672	0.693147	2
1673	0.693147	2
1674	0.693147	2
1675	0.693147	2
1676	0.693147	2
1677	0.693147	2
1678	0.693147	2
1679	0	2
1680	0.693147	2
1681	0.693147	2
1682	0.693147	2
1683	0	2
1684	0.693147	2
1685	0.693147	2
1686	0	2
1687	0	2
1688	0	2
1689	0.693147	2
1690	0.693147	2
1691	0.693147	2
1692	0.693147	2
1693	0.693147	2
1694	0.693147	2
1695	0.693147	2
1696	0.693147	2
1697	0.693147	2
1698	0.693147	2
1699	0.693147	2
1700	0.693147	2
1701	0.693147	2
1702	0.693147	2
1703	0	2
1704	0.693147	2
1705	0	2
1706	0.693147	2
1707	0.693147	2
1708	0.693147	2
1709	0	2
1710	0.693147	2
1711	0.693147	2
1712	0.693147	2
1713	0.693147	2
1714	0.693147	2
1715	0.693147	2
1716	0	2
1717	0	2
1718	0.693147	2
1719	0	2
1720	0.693147	2
1721	0.693147	2
1722	0.693147	2
1723	0.693147	2
1724	0	2
1725	0	2
1726	0.693147	2
1727	0	2
1728	0.693147	2
1729	0	2
1730	0	2
1731	0.693147	2
1732	0.693147	2
1733	0.693147	2
1734	0.693147	2
1735	0.693147	2
1736	0.693147	2
1737	0.693147	2
1738	0.693147	2
1739	0.693147	2
1740	0.693147	2
1741	0	2
1742	0.693147	2
1743	0.693147	2
1744	0	2
1745	0.693147	2
1746	0.693147	2
1747	0.693147	2
1748	0	2
1749	0	2
1750	0	2
1751	0.693147	2
1752	0	2
1753	0.693147	2
1754	0	2
1755	0.693147	2
1756	0	2
1757	0	2
1758	0.693147	2
1759	0	2
1760	0.693147	2
1761	0.693147	2
1762	0	2
1763	0	2
1764	0	2
1765	0	2
1766	0.693147	2
1767	0.693147	2
1768	0.693147	2
1769	0.693147	2
1770	0.693147	2
1771	0.693147	2
1772	0.693147	2
1773	0.693147	2
1774	0.693147	2
1775	0.693147	2
1776	0	2
1777	0	2
1778	0.693147	2
1779	0.693147	2
1780	0	2
1781	0.693147	2
1782	0.693147	2
1783	0	2
1784	0.693147	2
1785	0.693147	2
1786	0.693147	2
1787	0.693147	2
1788	0.693147	2
1789	0	2
1790	0	2
1791	0.693147	2
1792	0.693147	2
1793	0.693147	2
1794	0.693147	2
1795	0.693147	2
1796	0.693147	2
1797	0.693147	2
1798	0	2
1799	0.693147	2
1800	0.693147	2
1801	0.693147	2
1802	0.693147	2
1803	0	2
1804	0	2
1805	0.693147	2
1806	0	2
1807	0	2
1808	0.693147	2
1809	0.693147	2
1810	0.693147	2
1811	0.693147	2
1812	0.693147	2
1813	0.693147	2
1814	0	2
1815	0.693147	2
1816	0.693147	2
1817	0.693147	2
1818	0	2
1819	0.693147	2
1820	0.693147	2
1821	0	2
1822	0	2
1823	0	2
1824	0.693147	2
1825	0	2
1826	0	2
1827	0	2
1828	0	2
1829	0.693147	2
1830	0.693147	2
1831	0.693147	2
1832	0.693147	2
1833	0.693147	2
1834	0.693147	2
1835	0.693147	2
1836	0	2
1837	0	2
1838	0.693147	2
1839	0.693147	2
1840	0.693147	2
1841	0.693147	2
1842	0.693147	2
1843	0	2
1844	0	2
1845	0.693147	2
1846	0	2
1847	0	2
1848	0.693147	2
1849	0.693147	2
1850	0	2
1851	0	2
1852	0.693147	2
1853	0.693147	2
1854	0	2
1855	0.693147	2
1856	0	2
1857	0.693147	2
1858	0.693147	2
1859	0.693147	2
1860	0	2
1861	0.693147	2
1862	0.693147	2
1863	0	2
1864	0.693147	2
1865	0.693147	2
1866	0	2
1867	0.693147	2
1868	0.693147	2
1869	0	2
1870	0.693147	2
1871	0	2
1872	0.693147	2
1873	0.693147	2
1874	0	2
1875	0.693147	2
1876	0.693147	2
1877	0.693147	2
1878	0.693147	2
1879	0	2
1880	0	2
1881	0.693147	2
1882	0	2
1883	0.693147	2
1884	0	2
1885	0	2
1886	0	2
1887	0.693147	2
1888	0.693147	2
1889	0.693147	2
1890	0.693147	2
1891	0	2
1892	0.693147	2
1893	0.693147	2
1894	0	2
1895	0.693147	2
1896	0	2
1897	0	2
1898	0.693147	2
1899	0.693147	2
1900	0.693147	2
1901	0	2
1902	0.693147	2
1903	0	2
1904	0.693147	2
1905	0.693147	2
1906	0.693147	2
1907	0.693147	2
1908	0.693147	2
1909	0.693147	2
1910	0.693147	2
1911	0.693147	2
1912	0.693147	2
1913	0.693147	2
1914	0	2
1915	0.693147	2
1916	0.693147	2
1917	0	2
1918	0.693147	2
1919	0	2
1920	0	2
1921	0	2
1922	0.693147	2
1923	0.693147	2
1924	0	2
1925	0.693147	2
1926	0	2
1927	0	2
1928	0	2
1929	0.693147	2
1930	0.693147	2
1931	0.693147	2
1932	0.693147	2
1933	0.693147	2
1934	0.693147	2
1935	0.693147	2
1936	0.693147	2
1937	0.693147	2
1938	0.693147	2
1939	0.693147	2
1940	0.693147	2
1941	0	2
1942	0	2
1943	0.693147	2
1944	0.693147	2
1945	0.693147	2
1946	0.693147	2
1947	0	2
1948	0	2
1949	0.693147	2
1950	0.693147	2
1951	0.693147	2
1952	0.693147	2
1953	0	2
1954	0.693147	2
1955	0.693147	2
1956	0.693147	2
1957	0	2
1958	0.693147	2
1959	0	2
1960	0	2
1961	0	2
1962	0.693147	2
1963	0.693147	2
1964	0.693147	2
1965	0.693147	2
1966	0.693147	2
1967	0	2
1968	0.693147	2
1969	0.693147	2
1970	0	2
1971	0.693147	2
1972	0	2
1973	0	2
1974	0.693147	2
1975	0.693147	2
1976	0.693147	2
1977	0.693147	2
1978	0	2
1979	0.693147	2
1980	0.693147	2
1981	0	2
1982	0.693147	2
1983	0	2
1984	0.693147	2
1985	0.693147	2
1986	0.693147	2
1987	0.693147	2
1988	0.693147	2
1989	0	2
1990	0.693147	2
1991	0.693147	2
1992	0	2
1993	0	2
1994	0.693147	2
1995	0.693147	2
1996	0.693147	2
1997	0	2
1998	0.693147	2
[truncated: 19,001 more rows]

## Sheet: Fig A P4 Day 1
	value	group
0	0	1
1	0	1
2	0	1
3	0	1
4	0	1
5	0	1
6	0	1
7	0	1
8	0	1
9	0	1
10	0	1
11	0	1
12	0	1
13	0	1
14	0	1
15	0	1
16	0	1
17	0	1
18	0	1
19	0	1
20	0	1
21	0	1
22	0	1
23	0	1
24	0	1
25	0	1
26	0	1
27	0	1
28	0	1
29	0	1
30	0	1
31	0	1
32	0	1
33	0	1
34	0	1
35	0	1
36	0	1
37	0	1
38	0	1
39	0	1
40	0	1
41	0	1
42	0	1
43	0	1
44	0	1
45	0	1
46	0	1
47	0	1
48	0	1
49	0	1
50	0	1
51	0	1
52	0	1
53	0	1
54	0	1
55	0	1
56	0	1
57	0	1
58	0	1
59	0	1
60	0	1
61	0	1
62	0	1
63	0	1
64	0	1
65	0	1
66	0	1
67	0	1
68	0	1
69	0	1
70	0	1
71	0	1
72	0	1
73	0	1
74	0	1
75	0	1
76	0	1
77	0	1
78	0	1
79	0	1
80	0	1
81	0	1
82	0	1
83	0	1
84	0	1
85	0	1
86	0	1
87	0	1
88	0	1
89	0	1
90	0	1
91	0	1
92	0	1
93	0	1
94	0	1
95	0	1
96	0	1
97	0	1
98	0	1
99	0	1
100	0	1
101	0	1
102	0	1
103	0	1
104	0	1
105	0	1
106	0	1
107	0	1
108	0	1
109	0	1
110	0	1
111	0	1
112	0	1
113	0	1
114	0	1
115	0	1
116	0	1
117	0	1
118	0	1
119	0	1
120	0	1
121	0	1
122	0	1
123	0	1
124	0	1
125	0	1
126	0	1
127	0	1
128	0	1
129	0	1
130	0	1
131	0	1
132	0	1
133	0	1
134	0	1
135	0	1
136	0	1
137	0	1
138	0	1
139	0	1
140	0	1
141	0	1
142	0	1
143	0	1
144	0	1
145	0	1
146	0	1
147	0	1
148	0	1
149	0	1
150	0	1
151	0	1
152	0	1
153	0	1
154	0	1
155	0	1
156	0	1
157	0	1
158	0	1
159	0	1
160	0	1
161	0	1
162	0	1
163	0	1
164	0	1
165	0	1
166	0	1
167	0	1
168	0	1
169	0	1
170	0	1
171	0	1
172	0	1
173	0	1
174	0	1
175	0	1
176	0	1
177	0	1
178	0	1
179	0	1
180	0	1
181	0	1
182	0	1
183	0	1
184	0	1
185	0	1
186	0	1
187	0	1
188	0	1
189	0	1
190	0	1
191	0	1
192	0	1
193	0	1
194	0	1
195	0	1
196	0	1
197	0	1
198	0	1
199	0	1
200	0	1
201	0	1
202	0	1
203	0	1
204	0	1
205	0	1
206	0	1
207	0	1
208	0	1
209	0	1
210	0	1
211	0	1
212	0	1
213	0	1
214	0	1
215	0	1
216	0	1
217	0	1
218	0	1
219	0	1
220	0	1
221	0	1
222	0	1
223	0	1
224	0	1
225	0	1
226	0	1
227	0	1
228	0	1
229	0	1
230	0	1
231	0	1
232	0	1
233	0	1
234	0	1
235	0	1
236	0	1
237	0	1
238	0	1
239	0	1
240	0	1
241	0	1
242	0	1
243	0	1
244	0	1
245	0	1
246	0	1
247	0	1
248	0	1
249	0	1
250	0	1
251	0	1
252	0	1
253	0	1
254	0	1
255	0	1
256	0	1
257	0	1
258	0	1
259	0	1
260	0	1
261	0	1
262	0	1
263	0	1
264	0	1
265	0	1
266	0	1
267	0	1
268	0	1
269	0	1
270	0	1
271	0	1
272	0	1
273	0	1
274	0	1
275	0	1
276	0	1
277	0	1
278	0	1
279	0	1
280	0	1
281	0	1
282	0	1
283	0	1
284	0	1
285	0	1
286	0	1
287	0	1
288	0	1
289	0	1
290	0	1
291	0	1
292	0	1
293	0	1
294	0	1
295	0	1
296	0	1
297	0	1
298	0	1
299	0	1
300	0	1
301	0	1
302	0	1
303	0	1
304	0	1
305	0	1
306	0	1
307	0	1
308	0	1
309	0	1
310	0	1
311	0	1
312	0	1
313	0	1
314	0	1
315	0	1
316	0	1
317	0	1
318	0	1
319	0	1
320	0	1
321	0	1
322	0	1
323	0	1
324	0	1
325	0	1
326	0	1
327	0	1
328	0	1
329	0	1
330	0	1
331	0	1
332	0	1
333	0	1
334	0	1
335	0	1
336	0	1
337	0	1
338	0	1
339	0	1
340	0	1
341	0	1
342	0	1
343	0	1
344	0	1
345	0	1
346	0	1
347	0	1
348	0	1
349	0	1
350	0	1
351	0	1
352	0	1
353	0	1
354	0	1
355	0	1
356	0	1
357	0	1
358	0	1
359	0	1
360	0	1
361	0	1
362	0	1
363	0	1
364	0	1
365	0	1
366	0	1
367	0	1
368	0	1
369	0	1
370	0	1
371	0	1
372	0	1
373	0	1
374	0	1
375	0	1
376	0	1
377	0	1
378	0	1
379	0	1
380	0	1
381	0	1
382	0	1
383	0	1
384	0	1
385	0	1
386	0	1
387	0	1
388	0	1
389	0	1
390	0	1
391	0	1
392	0	1
393	0	1
394	0	1
395	0	1
396	0	1
397	0	1
398	0	1
399	0	1
400	0	1
401	0	1
402	0	1
403	0	1
404	0	1
405	0	1
406	0	1
407	0	1
408	0	1
409	0	1
410	0	1
411	0	1
412	0	1
413	0	1
414	0	1
415	0	1
416	0	1
417	0	1
418	0	1
419	0	1
420	0	1
421	0	1
422	0	1
423	0	1
424	0	1
425	0	1
426	0	1
427	0	1
428	0	1
429	0	1
430	0	1
431	0	1
432	0	1
433	0	1
434	0	1
435	0	1
436	0	1
437	0	1
438	0	1
439	0	1
440	0	1
441	0	1
442	0	1
443	0	1
444	0	1
445	0	1
446	0	1
447	0	1
448	0	1
449	0	1
450	0	1
451	0	1
452	0	1
453	0	1
454	0	1
455	0	1
456	0	1
457	0	1
458	0	1
459	0	1
460	0	1
461	0	1
462	0	1
463	0	1
464	0	1
465	0	1
466	0	1
467	0	1
468	0	1
469	0	1
470	0	1
471	0	1
472	0	1
473	0	1
474	0	1
475	0	1
476	0	1
477	0	1
478	0	1
479	0	1
480	0	1
481	0	1
482	0	1
483	0	1
484	0	1
485	0	1
486	0	1
487	0	1
488	0	1
489	0	1
490	0	1
491	0	1
492	0	1
493	0	1
494	0	1
495	0	1
496	0	1
497	0	1
498	0	1
499	0	1
500	0	1
501	0	1
502	0	1
503	0	1
504	0	1
505	0	1
506	0	1
507	0	1
508	0	1
509	0	1
510	0	1
511	0	1
512	0	1
513	0	1
514	0	1
515	0	1
516	0	1
517	0	1
518	0	1
519	0	1
520	0	1
521	0	1
522	0	1
523	0	1
524	0	1
525	0	1
526	0	1
527	0	1
528	0	1
529	0	1
530	0	1
531	0	1
532	0	1
533	0	1
534	0	1
535	0	1
536	0	1
537	0	1
538	0	1
539	0	1
540	0	1
541	0	1
542	0	1
543	0	1
544	0	1
545	0	1
546	0	1
547	0	1
548	0	1
549	0	1
550	0	1
551	0	1
552	0	1
553	0	1
554	0	1
555	0	1
556	0	1
557	0	1
558	0	1
559	0	1
560	0	1
561	0	1
562	0	1
563	0	1
564	0	1
565	0	1
566	0	1
567	0	1
568	0	1
569	0	1
570	0	1
571	0	1
572	0	1
573	0	1
574	0	1
575	0	1
576	0	1
577	0	1
578	0	1
579	0	1
580	0	1
581	0	1
582	0	1
583	0	1
584	0	1
585	0	1
586	0	1
587	0	1
588	0	1
589	0	1
590	0	1
591	0	1
592	0	1
593	0	1
594	0	1
595	0	1
596	0	1
597	0	1
598	0	1
599	0	1
600	0	1
601	0	1
602	0	1
603	0	1
604	0	1
605	0	1
606	0	1
607	0	1
608	0	1
609	0	1
610	0	1
611	0	1
612	0	1
613	0	1
614	0	1
615	0	1
616	0	1
617	0	1
618	0	1
619	0	1
620	0	1
621	0	1
622	0	1
623	0	1
624	0	1
625	0	1
626	0	1
627	0	1
628	0	1
629	0	1
630	0	1
631	0	1
632	0	1
633	0	1
634	0	1
635	0	1
636	0	1
637	0	1
638	0	1
639	0	1
640	0	1
641	0	1
642	0	1
643	0	1
644	0	1
645	0	1
646	0	1
647	0	1
648	0	1
649	0	1
650	0	1
651	0	1
652	0	1
653	0	1
654	0	1
655	0	1
656	0	1
657	0	1
658	0	1
659	0	1
660	0	1
661	0	1
662	0	1
663	0	1
664	0	1
665	0	1
666	0	1
667	0	1
668	0	1
669	0	1
670	0	1
671	0	1
672	0	1
673	0	1
674	0	1
675	0	1
676	0	1
677	0	1
678	0	1
679	0	1
680	0	1
681	0	1
682	0	1
683	0	1
684	0	1
685	0	1
686	0	1
687	0	1
688	0	1
689	0	1
690	0	1
691	0	1
692	0	1
693	0	1
694	0	1
695	0	1
696	0	1
697	0	1
698	0	1
699	0	1
700	0	1
701	0	1
702	0	1
703	0	1
704	0	1
705	0	1
706	0	1
707	0	1
708	0	1
709	0	1
710	0	1
711	0	1
712	0	1
713	0	1
714	0	1
715	0	1
716	0	1
717	0	1
718	0	1
719	0	1
720	0	1
721	0	1
722	0	1
723	0	1
724	0	1
725	0	1
726	0	1
727	0	1
728	0	1
729	0	1
730	0	1
731	0	1
732	0	1
733	0	1
734	0	1
735	0	1
736	0	1
737	0	1
738	0	1
739	0	1
740	0	1
741	0	1
742	0	1
743	0	1
744	0	1
745	0	1
746	0	1
747	0	1
748	0	1
749	0	1
750	0	1
751	0	1
752	0	1
753	0	1
754	0	1
755	0	1
756	0	1
757	0	1
758	0	1
759	0	1
760	0	1
761	0	1
762	0	1
763	0	1
764	0	1
765	0	1
766	0	1
767	0	1
768	0	1
769	0	1
770	0	1
771	0	1
772	0	1
773	0	1
774	0	1
775	0	1
776	0	1
777	0	1
778	0	1
779	0	1
780	0	1
781	0	1
782	0	1
783	0	1
784	0	1
785	0	1
786	0	1
787	0	1
788	0	1
789	0	1
790	0	1
791	0	1
792	0	1
793	0	1
794	0	1
795	0	1
796	0	1
797	0	1
798	0	1
799	0	1
800	0	1
801	0	1
802	0	1
803	0	1
804	0	1
805	0	1
806	0	1
807	0	1
808	0	1
809	0	1
810	0	1
811	0	1
812	0	1
813	0	1
814	0	1
815	0	1
816	0	1
817	0	1
818	0	1
819	0	1
820	0	1
821	0	1
822	0	1
823	0	1
824	0	1
825	0	1
826	0	1
827	0	1
828	0	1
829	0	1
830	0	1
831	0	1
832	0	1
833	0	1
834	0	1
835	0	1
836	0	1
837	0	1
838	0	1
839	0	1
840	0	1
841	0	1
842	0	1
843	0	1
844	0	1
845	0	1
846	0	1
847	0	1
848	0	1
849	0	1
850	0	1
851	0	1
852	0	1
853	0	1
854	0	1
855	0	1
856	0	1
857	0	1
858	0	1
859	0	1
860	0	1
861	0	1
862	0	1
863	0	1
864	0	1
865	0	1
866	0	1
867	0	1
868	0	1
869	0	1
870	0	1
871	0	1
872	0	1
873	0	1
874	0	1
875	0	1
876	0	1
877	0	1
878	0	1
879	0	1
880	0	1
881	0	1
882	0	1
883	0	1
884	0	1
885	0	1
886	0	1
887	0	1
888	0	1
889	0	1
890	0	1
891	0	1
892	0	1
893	0	1
894	0	1
895	0	1
896	0	1
897	0	1
898	0	1
899	0	1
900	0	1
901	0	1
902	0	1
903	0	1
904	0	1
905	0	1
906	0	1
907	0	1
908	0	1
909	0	1
910	0	1
911	0	1
912	0	1
913	0	1
914	0	1
915	0	1
916	0	1
917	0	1
918	0	1
919	0	1
920	0	1
921	0	1
922	0	1
923	0	1
924	0	1
925	0	1
926	0	1
927	0	1
928	0	1
929	0	1
930	0	1
931	0	1
932	0	1
933	0	1
934	0	1
935	0	1
936	0	1
937	0	1
938	0	1
939	0	1
940	0	1
941	0	1
942	0	1
943	0	1
944	0	1
945	0	1
946	0	1
947	0	1
948	0	1
949	0	1
950	0	1
951	0	1
952	0	1
953	0	1
954	0	1
955	0	1
956	0	1
957	0	1
958	0	1
959	0	1
960	0	1
961	0	1
962	0	1
963	0	1
964	0	1
965	0	1
966	0	1
967	0	1
968	0	1
969	0	1
970	0	1
971	0	1
972	0	1
973	0	1
974	0	1
975	0	1
976	0	1
977	0	1
978	0	1
979	0	1
980	0	1
981	0	1
982	0	1
983	0	1
984	0	1
985	0	1
986	0	1
987	0	1
988	0	1
989	0	1
990	0	1
991	0	1
992	0	1
993	0	1
994	0	1
995	0	1
996	0	1
997	0	1
998	0	1
999	0	1
1000	0.693147	2
1001	0.693147	2
1002	0	2
1003	0.693147	2
1004	0.693147	2
1005	0.693147	2
1006	0.693147	2
1007	0.693147	2
1008	0.693147	2
1009	0.693147	2
1010	0.693147	2
1011	0.693147	2
1012	0	2
1013	0.693147	2
1014	0.693147	2
1015	0.693147	2
1016	0.693147	2
1017	0.693147	2
1018	0.693147	2
1019	0.693147	2
1020	0.693147	2
1021	0	2
1022	0.693147	2
1023	0	2
1024	0	2
1025	0.693147	2
1026	0.693147	2
1027	0	2
1028	0.693147	2
1029	0.693147	2
1030	0	2
1031	0.693147	2
1032	0.693147	2
1033	0	2
1034	0.693147	2
1035	0	2
1036	0	2
1037	0.693147	2
1038	0.693147	2
1039	0.693147	2
1040	0.693147	2
1041	0.693147	2
1042	0.693147	2
1043	0.693147	2
1044	0.693147	2
1045	0	2
1046	0.693147	2
1047	0	2
1048	0.693147	2
1049	0.693147	2
1050	0.693147	2
1051	0.693147	2
1052	0.693147	2
1053	0.693147	2
1054	0.693147	2
1055	0.693147	2
1056	0.693147	2
1057	0.693147	2
1058	0.693147	2
1059	0.693147	2
1060	0.693147	2
1061	0.693147	2
1062	0.693147	2
1063	0.693147	2
1064	0	2
1065	0.693147	2
1066	0	2
1067	0	2
1068	0.693147	2
1069	0.693147	2
1070	0	2
1071	0.693147	2
1072	0.693147	2
1073	0.693147	2
1074	0.693147	2
1075	0	2
1076	0.693147	2
1077	0.693147	2
1078	0.693147	2
1079	0.693147	2
1080	0.693147	2
1081	0.693147	2
1082	0.693147	2
1083	0	2
1084	0	2
1085	0.693147	2
1086	0.693147	2
1087	0	2
1088	0.693147	2
1089	0.693147	2
1090	0.693147	2
1091	0	2
1092	0.693147	2
1093	0.693147	2
1094	0.693147	2
1095	0	2
1096	0.693147	2
1097	0.693147	2
1098	0	2
1099	0	2
1100	0.693147	2
1101	0	2
1102	0.693147	2
1103	0	2
1104	0	2
1105	0.693147	2
1106	0.693147	2
1107	0.693147	2
1108	0	2
1109	0	2
1110	0.693147	2
1111	0	2
1112	0	2
1113	0.693147	2
1114	0.693147	2
1115	0	2
1116	0.693147	2
1117	0.693147	2
1118	0.693147	2
1119	0	2
1120	0	2
1121	0.693147	2
1122	0.693147	2
1123	0	2
1124	0.693147	2
1125	0.693147	2
1126	0.693147	2
1127	0.693147	2
1128	0.693147	2
1129	0.693147	2
1130	0.693147	2
1131	0.693147	2
1132	0.693147	2
1133	0.693147	2
1134	0.693147	2
1135	0.693147	2
1136	0	2
1137	0.693147	2
1138	0.693147	2
1139	0	2
1140	0.693147	2
1141	0.693147	2
1142	0.693147	2
1143	0.693147	2
1144	0	2
1145	0.693147	2
1146	0.693147	2
1147	0	2
1148	0.693147	2
1149	0.693147	2
1150	0.693147	2
1151	0.693147	2
1152	0.693147	2
1153	0.693147	2
1154	0	2
1155	0.693147	2
1156	0	2
1157	0.693147	2
1158	0.693147	2
1159	0.693147	2
1160	0.693147	2
1161	0.693147	2
1162	0	2
1163	0.693147	2
1164	0.693147	2
1165	0	2
1166	0	2
1167	0	2
1168	0.693147	2
1169	0.693147	2
1170	0.693147	2
1171	0	2
1172	0.693147	2
1173	0.693147	2
1174	0	2
1175	0.693147	2
1176	0.693147	2
1177	0	2
1178	0	2
1179	0.693147	2
1180	0	2
1181	0	2
1182	0.693147	2
1183	0.693147	2
1184	0	2
1185	0.693147	2
1186	0.693147	2
1187	0.693147	2
1188	0.693147	2
1189	0	2
1190	0.693147	2
1191	0	2
1192	0.693147	2
1193	0.693147	2
1194	0.693147	2
1195	0.693147	2
1196	0	2
1197	0.693147	2
1198	0.693147	2
1199	0.693147	2
1200	0.693147	2
1201	0	2
1202	0.693147	2
1203	0	2
1204	0.693147	2
1205	0.693147	2
1206	0.693147	2
1207	0.693147	2
1208	0.693147	2
1209	0	2
1210	0.693147	2
1211	0.693147	2
1212	0.693147	2
1213	0.693147	2
1214	0.693147	2
1215	0.693147	2
1216	0.693147	2
1217	0	2
1218	0.693147	2
1219	0.693147	2
1220	0	2
1221	0.693147	2
1222	0.693147	2
1223	0.693147	2
1224	0.693147	2
1225	0.693147	2
1226	0.693147	2
1227	0	2
1228	0	2
1229	0	2
1230	0	2
1231	0.693147	2
1232	0.693147	2
1233	0.693147	2
1234	0.693147	2
1235	0	2
1236	0	2
1237	0	2
1238	0.693147	2
1239	0	2
1240	0.693147	2
1241	0.693147	2
1242	0	2
1243	0.693147	2
1244	0	2
1245	0.693147	2
1246	0.693147	2
1247	0	2
1248	0.693147	2
1249	0.693147	2
1250	0.693147	2
1251	0	2
1252	0.693147	2
1253	0.693147	2
1254	0.693147	2
1255	0.693147	2
1256	0.693147	2
1257	0.693147	2
1258	0.693147	2
1259	0	2
1260	0.693147	2
1261	0.693147	2
1262	0.693147	2
1263	0.693147	2
1264	0	2
1265	0	2
1266	0.693147	2
1267	0.693147	2
1268	0.693147	2
1269	0	2
1270	0	2
1271	0.693147	2
1272	0.693147	2
1273	0.693147	2
1274	0.693147	2
1275	0.693147	2
1276	0.693147	2
1277	0.693147	2
1278	0.693147	2
1279	0	2
1280	0	2
1281	0.693147	2
1282	0	2
1283	0.693147	2
1284	0.693147	2
1285	0	2
1286	0	2
1287	0.693147	2
1288	0.693147	2
1289	0	2
1290	0.693147	2
1291	0.693147	2
1292	0.693147	2
1293	0	2
1294	0	2
1295	0.693147	2
1296	0.693147	2
1297	0.693147	2
1298	0.693147	2
1299	0.693147	2
1300	0.693147	2
1301	0	2
1302	0.693147	2
1303	0.693147	2
1304	0	2
1305	0	2
1306	0.693147	2
1307	0.693147	2
1308	0.693147	2
1309	0.693147	2
1310	0.693147	2
1311	0.693147	2
1312	0.693147	2
1313	0.693147	2
1314	0.693147	2
1315	0	2
1316	0.693147	2
1317	0.693147	2
1318	0.693147	2
1319	0	2
1320	0.693147	2
1321	0.693147	2
1322	0.693147	2
1323	0.693147	2
1324	0.693147	2
1325	0.693147	2
1326	0.693147	2
1327	0.693147	2
1328	0	2
1329	0.693147	2
1330	0.693147	2
1331	0.693147	2
1332	0.693147	2
1333	0	2
1334	0.693147	2
1335	0.693147	2
1336	0.693147	2
1337	0.693147	2
1338	0.693147	2
1339	0.693147	2
1340	0	2
1341	0	2
1342	0.693147	2
1343	0.693147	2
1344	0.693147	2
1345	0	2
1346	0.693147	2
1347	0.693147	2
1348	0	2
1349	0	2
1350	0.693147	2
1351	0	2
1352	0.693147	2
1353	0.693147	2
1354	0.693147	2
1355	0	2
1356	0.693147	2
1357	0.693147	2
1358	0.693147	2
1359	0.693147	2
1360	0.693147	2
1361	0.693147	2
1362	0	2
1363	0.693147	2
1364	0.693147	2
1365	0	2
1366	0	2
1367	0	2
1368	0.693147	2
1369	0	2
1370	0.693147	2
1371	0.693147	2
1372	0.693147	2
1373	0.693147	2
1374	0	2
1375	0.693147	2
1376	0.693147	2
1377	0	2
1378	0.693147	2
1379	0	2
1380	0.693147	2
1381	0.693147	2
1382	0.693147	2
1383	0	2
1384	0	2
1385	0	2
1386	0	2
1387	0.693147	2
1388	0.693147	2
1389	0	2
1390	0.693147	2
1391	0	2
1392	0.693147	2
1393	0.693147	2
1394	0	2
1395	0.693147	2
1396	0.693147	2
1397	0.693147	2
1398	0	2
1399	0.693147	2
1400	0	2
1401	0	2
1402	0.693147	2
1403	0.693147	2
1404	0.693147	2
1405	0.693147	2
1406	0.693147	2
1407	0.693147	2
1408	0	2
1409	0	2
1410	0.693147	2
1411	0.693147	2
1412	0.693147	2
1413	0.693147	2
1414	0	2
1415	0	2
1416	0	2
1417	0.693147	2
1418	0	2
1419	0.693147	2
1420	0.693147	2
1421	0	2
1422	0.693147	2
1423	0.693147	2
1424	0.693147	2
1425	0.693147	2
1426	0.693147	2
1427	0.693147	2
1428	0.693147	2
1429	0	2
1430	0.693147	2
1431	0	2
1432	0.693147	2
1433	0	2
1434	0.693147	2
1435	0.693147	2
1436	0.693147	2
1437	0.693147	2
1438	0	2
1439	0.693147	2
1440	0	2
1441	0.693147	2
1442	0.693147	2
1443	0	2
1444	0.693147	2
1445	0	2
1446	0.693147	2
1447	0.693147	2
1448	0	2
1449	0.693147	2
1450	0.693147	2
1451	0.693147	2
1452	0	2
1453	0.693147	2
1454	0.693147	2
1455	0	2
1456	0	2
1457	0.693147	2
1458	0.693147	2
1459	0	2
1460	0	2
1461	0.693147	2
1462	0.693147	2
1463	0.693147	2
1464	0.693147	2
1465	0.693147	2
1466	0	2
1467	0.693147	2
1468	0.693147	2
1469	0.693147	2
1470	0	2
1471	0.693147	2
1472	0.693147	2
1473	0.693147	2
1474	0.693147	2
1475	0	2
1476	0.693147	2
1477	0.693147	2
1478	0.693147	2
1479	0.693147	2
1480	0	2
1481	0	2
1482	0.693147	2
1483	0.693147	2
1484	0.693147	2
1485	0.693147	2
1486	0.693147	2
1487	0.693147	2
1488	0.693147	2
1489	0.693147	2
1490	0.693147	2
1491	0.693147	2
1492	0.693147	2
1493	0	2
1494	0	2
1495	0.693147	2
1496	0	2
1497	0	2
1498	0.693147	2
1499	0	2
1500	0.693147	2
1501	0	2
1502	0.693147	2
1503	0	2
1504	0.693147	2
1505	0.693147	2
1506	0.693147	2
1507	0.693147	2
1508	0.693147	2
1509	0.693147	2
1510	0	2
1511	0.693147	2
1512	0	2
1513	0	2
1514	0.693147	2
1515	0.693147	2
1516	0.693147	2
1517	0	2
1518	0.693147	2
1519	0.693147	2
1520	0.693147	2
1521	0.693147	2
1522	0.693147	2
1523	0.693147	2
1524	0	2
1525	0.693147	2
1526	0.693147	2
1527	0.693147	2
1528	0.693147	2
1529	0.693147	2
1530	0	2
1531	0.693147	2
1532	0.693147	2
1533	0.693147	2
1534	0	2
1535	0.693147	2
1536	0.693147	2
1537	0.693147	2
1538	0	2
1539	0.693147	2
1540	0	2
1541	0.693147	2
1542	0	2
1543	0.693147	2
1544	0	2
1545	0.693147	2
1546	0.693147	2
1547	0	2
1548	0.693147	2
1549	0	2
1550	0.693147	2
1551	0.693147	2
1552	0	2
1553	0.693147	2
1554	0.693147	2
1555	0.693147	2
1556	0.693147	2
1557	0.693147	2
1558	0.693147	2
1559	0.693147	2
1560	0.693147	2
1561	0.693147	2
1562	0	2
1563	0	2
1564	0	2
1565	0	2
1566	0.693147	2
1567	0.693147	2
1568	0.693147	2
1569	0.693147	2
1570	0	2
1571	0.693147	2
1572	0.693147	2
1573	0.693147	2
1574	0.693147	2
1575	0	2
1576	0.693147	2
1577	0.693147	2
1578	0.693147	2
1579	0	2
1580	0.693147	2
1581	0.693147	2
1582	0.693147	2
1583	0	2
1584	0.693147	2
1585	0.693147	2
1586	0.693147	2
1587	0	2
1588	0	2
1589	0.693147	2
1590	0.693147	2
1591	0	2
1592	0.693147	2
1593	0.693147	2
1594	0.693147	2
1595	0.693147	2
1596	0	2
1597	0.693147	2
1598	0.693147	2
1599	0	2
1600	0.693147	2
1601	0.693147	2
1602	0.693147	2
1603	0.693147	2
1604	0.693147	2
1605	0.693147	2
1606	0.693147	2
1607	0.693147	2
1608	0.693147	2
1609	0	2
1610	0.693147	2
1611	0.693147	2
1612	0	2
1613	0.693147	2
1614	0	2
1615	0.693147	2
1616	0	2
1617	0	2
1618	0	2
1619	0	2
1620	0.693147	2
1621	0.693147	2
1622	0.693147	2
1623	0	2
1624	0.693147	2
1625	0.693147	2
1626	0.693147	2
1627	0.693147	2
1628	0.693147	2
1629	0.693147	2
1630	0.693147	2
1631	0.693147	2
1632	0.693147	2
1633	0.693147	2
1634	0.693147	2
1635	0	2
1636	0.693147	2
1637	0.693147	2
1638	0	2
1639	0.693147	2
1640	0.693147	2
1641	0.693147	2
1642	0	2
1643	0.693147	2
1644	0.693147	2
1645	0.693147	2
1646	0.693147	2
1647	0	2
1648	0.693147	2
1649	0.693147	2
1650	0	2
1651	0.693147	2
1652	0.693147	2
1653	0.693147	2
1654	0.693147	2
1655	0.693147	2
1656	0.693147	2
1657	0.693147	2
1658	0.693147	2
1659	0.693147	2
1660	0	2
1661	0.693147	2
1662	0	2
1663	0	2
1664	0.693147	2
1665	0.693147	2
1666	0.693147	2
1667	0.693147	2
1668	0.693147	2
1669	0.693147	2
1670	0	2
1671	0.693147	2
1672	0.693147	2
1673	0.693147	2
1674	0.693147	2
1675	0.693147	2
1676	0.693147	2
1677	0.693147	2
1678	0.693147	2
1679	0	2
1680	0.693147	2
1681	0.693147	2
1682	0.693147	2
1683	0.693147	2
1684	0.693147	2
1685	0	2
1686	0	2
1687	0.693147	2
1688	0.693147	2
1689	0.693147	2
1690	0	2
1691	0	2
1692	0	2
1693	0.693147	2
1694	0	2
1695	0.693147	2
1696	0.693147	2
1697	0.693147	2
1698	0.693147	2
1699	0.693147	2
1700	0.693147	2
1701	0.693147	2
1702	0	2
1703	0.693147	2
1704	0.693147	2
1705	0	2
1706	0	2
1707	0.693147	2
1708	0	2
1709	0.693147	2
1710	0.693147	2
1711	0.693147	2
1712	0	2
1713	0	2
1714	0	2
1715	0.693147	2
1716	0.693147	2
1717	0.693147	2
1718	0.693147	2
1719	0.693147	2
1720	0.693147	2
1721	0	2
1722	0.693147	2
1723	0.693147	2
1724	0	2
1725	0.693147	2
1726	0	2
1727	0	2
1728	0.693147	2
1729	0.693147	2
1730	0.693147	2
1731	0.693147	2
1732	0.693147	2
1733	0	2
1734	0.693147	2
1735	0.693147	2
1736	0.693147	2
1737	0.693147	2
1738	0	2
1739	0.693147	2
1740	0.693147	2
1741	0.693147	2
1742	0	2
1743	0	2
1744	0.693147	2
1745	0.693147	2
1746	0.693147	2
1747	0.693147	2
1748	0	2
1749	0.693147	2
1750	0	2
1751	0.693147	2
1752	0	2
1753	0.693147	2
1754	0.693147	2
1755	0.693147	2
1756	0.693147	2
1757	0	2
1758	0	2
1759	0	2
1760	0.693147	2
1761	0.693147	2
1762	0.693147	2
1763	0.693147	2
1764	0	2
1765	0.693147	2
1766	0.693147	2
1767	0.693147	2
1768	0.693147	2
1769	0.693147	2
1770	0.693147	2
1771	0.693147	2
1772	0.693147	2
1773	0.693147	2
1774	0	2
1775	0.693147	2
1776	0.693147	2
1777	0.693147	2
1778	0.693147	2
1779	0.693147	2
1780	0.693147	2
1781	0.693147	2
1782	0	2
1783	0	2
1784	0.693147	2
1785	0.693147	2
1786	0.693147	2
1787	0	2
1788	0.693147	2
1789	0.693147	2
1790	0.693147	2
1791	0.693147	2
1792	0.693147	2
1793	0.693147	2
1794	0.693147	2
1795	0	2
1796	0.693147	2
1797	0.693147	2
1798	0.693147	2
1799	0	2
1800	0.693147	2
1801	0.693147	2
1802	0	2
1803	0	2
1804	0	2
1805	0.693147	2
1806	0.693147	2
1807	0.693147	2
1808	0	2
1809	0	2
1810	0.693147	2
1811	0.693147	2
1812	0.693147	2
1813	0.693147	2
1814	0.693147	2
1815	0.693147	2
1816	0	2
1817	0.693147	2
1818	0.693147	2
1819	0.693147	2
1820	0	2
1821	0.693147	2
1822	0.693147	2
1823	0.693147	2
1824	0.693147	2
1825	0.693147	2
1826	0.693147	2
1827	0.693147	2
1828	0.693147	2
1829	0.693147	2
1830	0	2
1831	0.693147	2
1832	0.693147	2
1833	0.693147	2
1834	0.693147	2
1835	0.693147	2
1836	0.693147	2
1837	0	2
1838	0.693147	2
1839	0.693147	2
1840	0.693147	2
1841	0.693147	2
1842	0.693147	2
1843	0.693147	2
1844	0.693147	2
1845	0.693147	2
1846	0	2
1847	0.693147	2
1848	0.693147	2
1849	0.693147	2
1850	0.693147	2
1851	0	2
1852	0.693147	2
1853	0.693147	2
1854	0.693147	2
1855	0.693147	2
1856	0.693147	2
1857	0.693147	2
1858	0.693147	2
1859	0.693147	2
1860	0	2
1861	0.693147	2
1862	0.693147	2
1863	0.693147	2
1864	0	2
1865	0.693147	2
1866	0.693147	2
1867	0	2
1868	0.693147	2
1869	0.693147	2
1870	0.693147	2
1871	0.693147	2
1872	0.693147	2
1873	0.693147	2
1874	0.693147	2
1875	0.693147	2
1876	0.693147	2
1877	0.693147	2
1878	0.693147	2
1879	0.693147	2
1880	0.693147	2
1881	0.693147	2
1882	0.693147	2
1883	0.693147	2
1884	0.693147	2
1885	0.693147	2
1886	0.693147	2
1887	0.693147	2
1888	0	2
1889	0	2
1890	0.693147	2
1891	0.693147	2
1892	0.693147	2
1893	0.693147	2
1894	0	2
1895	0	2
1896	0.693147	2
1897	0.693147	2
1898	0.693147	2
1899	0.693147	2
1900	0	2
1901	0.693147	2
1902	0.693147	2
1903	0.693147	2
1904	0.693147	2
1905	0.693147	2
1906	0.693147	2
1907	0	2
1908	0.693147	2
1909	0	2
1910	0	2
1911	0.693147	2
1912	0	2
1913	0.693147	2
1914	0.693147	2
1915	0.693147	2
1916	0.693147	2
1917	0	2
1918	0	2
1919	0.693147	2
1920	0.693147	2
1921	0	2
1922	0.693147	2
1923	0	2
1924	0.693147	2
1925	0.693147	2
1926	0.693147	2
1927	0.693147	2
1928	0.693147	2
1929	0	2
1930	0	2
1931	0	2
1932	0	2
1933	0.693147	2
1934	0.693147	2
1935	0.693147	2
1936	0.693147	2
1937	0.693147	2
1938	0.693147	2
1939	0.693147	2
1940	0	2
1941	0.693147	2
1942	0.693147	2
1943	0.693147	2
1944	0.693147	2
1945	0.693147	2
1946	0.693147	2
1947	0.693147	2
1948	0.693147	2
1949	0	2
1950	0.693147	2
1951	0	2
1952	0.693147	2
1953	0	2
1954	0.693147	2
1955	0.693147	2
1956	0.693147	2
1957	0	2
1958	0.693147	2
1959	0.693147	2
1960	0.693147	2
1961	0.693147	2
1962	0.693147	2
1963	0.693147	2
1964	0.693147	2
1965	0.693147	2
1966	0	2
1967	0.693147	2
1968	0.693147	2
1969	0.693147	2
1970	0	2
1971	0	2
1972	0.693147	2
1973	0.693147	2
1974	0	2
1975	0.693147	2
1976	0.693147	2
1977	0	2
1978	0	2
1979	0.693147	2
1980	0.693147	2
1981	0.693147	2
1982	0.693147	2
1983	0	2
1984	0.693147	2
1985	0	2
1986	0	2
1987	0.693147	2
1988	0.693147	2
1989	0.693147	2
1990	0	2
1991	0.693147	2
1992	0.693147	2
1993	0.693147	2
1994	0.693147	2
1995	0.693147	2
1996	0.693147	2
1997	0	2
1998	0.693147	2
[truncated: 19,001 more rows]

## Sheet: Fig A P7 Day 1
	value	group
0	0	1
1	0	1
2	0	1
3	0	1
4	0	1
5	0	1
6	0	1
7	0	1
8	0	1
9	0	1
10	0	1
11	0	1
12	0	1
13	0	1
14	0	1
15	0	1
16	0	1
17	0	1
18	0	1
19	0	1
20	0	1
21	0	1
22	0	1
23	0	1
24	0	1
25	0	1
26	0	1
27	0	1
28	0	1
29	0	1
30	0	1
31	0	1
32	0	1
33	0	1
34	0	1
35	0	1
36	0	1
37	0	1
38	0	1
39	0	1
40	0	1
41	0	1
42	0	1
43	0	1
44	0	1
45	0	1
46	0	1
47	0	1
48	0	1
49	0	1
50	0	1
51	0	1
52	0	1
53	0	1
54	0	1
55	0	1
56	0	1
57	0	1
58	0	1
59	0	1
60	0	1
61	0	1
62	0	1
63	0	1
64	0	1
65	0	1
66	0	1
67	0	1
68	0	1
69	0	1
70	0	1
71	0	1
72	0	1
73	0	1
74	0	1
75	0	1
76	0	1
77	0	1
78	0	1
79	0	1
80	0	1
81	0	1
82	0	1
83	0	1
84	0	1
85	0	1
86	0	1
87	0	1
88	0	1
89	0	1
90	0	1
91	0	1
92	0	1
93	0	1
94	0	1
95	0	1
96	0	1
97	0	1
98	0	1
99	0	1
100	0	1
101	0	1
102	0	1
103	0	1
104	0	1
105	0	1
106	0	1
107	0	1
108	0	1
109	0	1
110	0	1
111	0	1
112	0	1
113	0	1
114	0	1
115	0	1
116	0	1
117	0	1
118	0	1
119	0	1
120	0	1
121	0	1
122	0	1
123	0	1
124	0	1
125	0	1
126	0	1
127	0	1
128	0	1
129	0	1
130	0	1
131	0	1
132	0	1
133	0	1
134	0	1
135	0	1
136	0	1
137	0	1
138	0	1
139	0	1
140	0	1
141	0	1
142	0	1
143	0	1
144	0	1
145	0	1
146	0	1
147	0	1
148	0	1
149	0	1
150	0	1
151	0	1
152	0	1
153	0	1
154	0	1
155	0	1
156	0	1
157	0	1
158	0	1
159	0	1
160	0	1
161	0	1
162	0	1
163	0	1
164	0	1
165	0	1
166	0	1
167	0	1
168	0	1
169	0	1
170	0	1
171	0	1
172	0	1
173	0	1
174	0	1
175	0	1
176	0	1
177	0	1
178	0	1
179	0	1
180	0	1
181	0	1
182	0	1
183	0	1
184	0	1
185	0	1
186	0	1
187	0	1
188	0	1
189	0	1
190	0	1
191	0	1
192	0	1
193	0	1
194	0	1
195	0	1
196	0	1
197	0	1
198	0	1
199	0	1
200	0	1
201	0	1
202	0	1
203	0	1
204	0	1
205	0	1
206	0	1
207	0	1
208	0	1
209	0	1
210	0	1
211	0	1
212	0	1
213	0	1
214	0	1
215	0	1
216	0	1
217	0	1
218	0	1
219	0	1
220	0	1
221	0	1
222	0	1
223	0	1
224	0	1
225	0	1
226	0	1
227	0	1
228	0	1
229	0	1
230	0	1
231	0	1
232	0	1
233	0	1
234	0	1
235	0	1
236	0	1
237	0	1
238	0	1
239	0	1
240	0	1
241	0	1
242	0	1
243	0	1
244	0	1
245	0	1
246	0	1
247	0	1
248	0	1
249	0	1
250	0	1
251	0	1
252	0	1
253	0	1
254	0	1
255	0	1
256	0	1
257	0	1
258	0	1
259	0	1
260	0	1
261	0	1
262	0	1
263	0	1
264	0	1
265	0	1
266	0	1
267	0	1
268	0	1
269	0	1
270	0	1
271	0	1
272	0	1
273	0	1
274	0	1
275	0	1
276	0	1
277	0	1
278	0	1
279	0	1
280	0	1
281	0	1
282	0	1
283	0	1
284	0	1
285	0	1
286	0	1
287	0	1
288	0	1
289	0	1
290	0	1
291	0	1
292	0	1
293	0	1
294	0	1
295	0	1
296	0	1
297	0	1
298	0	1
299	0	1
300	0	1
301	0	1
302	0	1
303	0	1
304	0	1
305	0	1
306	0	1
307	0	1
308	0	1
309	0	1
310	0	1
311	0	1
312	0	1
313	0	1
314	0	1
315	0	1
316	0	1
317	0	1
318	0	1
319	0	1
320	0	1
321	0	1
322	0	1
323	0	1
324	0	1
325	0	1
326	0	1
327	0	1
328	0	1
329	0	1
330	0	1
331	0	1
332	0	1
333	0	1
334	0	1
335	0	1
336	0	1
337	0	1
338	0	1
339	0	1
340	0	1
341	0	1
342	0	1
343	0	1
344	0	1
345	0	1
346	0	1
347	0	1
348	0	1
349	0	1
350	0	1
351	0	1
352	0	1
353	0	1
354	0	1
355	0	1
356	0	1
357	0	1
358	0	1
359	0	1
360	0	1
361	0	1
362	0	1
363	0	1
364	0	1
365	0	1
366	0	1
367	0	1
368	0	1
369	0	1
370	0	1
371	0	1
372	0	1
373	0	1
374	0	1
375	0	1
376	0	1
377	0	1
378	0	1
379	0	1
380	0	1
381	0	1
382	0	1
383	0	1
384	0	1
385	0	1
386	0	1
387	0	1
388	0	1
389	0	1
390	0	1
391	0	1
392	0	1
393	0	1
394	0	1
395	0	1
396	0	1
397	0	1
398	0	1
399	0	1
400	0	1
401	0	1
402	0	1
403	0	1
404	0	1
405	0	1
406	0	1
407	0	1
408	0	1
409	0	1
410	0	1
411	0	1
412	0	1
413	0	1
414	0	1
415	0	1
416	0	1
417	0	1
418	0	1
419	0	1
420	0	1
421	0	1
422	0	1
423	0	1
424	0	1
425	0	1
426	0	1
427	0	1
428	0	1
429	0	1
430	0	1
431	0	1
432	0	1
433	0	1
434	0	1
435	0	1
436	0	1
437	0	1
438	0	1
439	0	1
440	0	1
441	0	1
442	0	1
443	0	1
444	0	1
445	0	1
446	0	1
447	0	1
448	0	1
449	0	1
450	0	1
451	0	1
452	0	1
453	0	1
454	0	1
455	0	1
456	0	1
457	0	1
458	0	1
459	0	1
460	0	1
461	0	1
462	0	1
463	0	1
464	0	1
465	0	1
466	0	1
467	0	1
468	0	1
469	0	1
470	0	1
471	0	1
472	0	1
473	0	1
474	0	1
475	0	1
476	0	1
477	0	1
478	0	1
479	0	1
480	0	1
481	0	1
482	0	1
483	0	1
484	0	1
485	0	1
486	0	1
487	0	1
488	0	1
489	0	1
490	0	1
491	0	1
492	0	1
493	0	1
494	0	1
495	0	1
496	0	1
497	0	1
498	0	1
499	0	1
500	0	1
501	0	1
502	0	1
503	0	1
504	0	1
505	0	1
506	0	1
507	0	1
508	0	1
509	0	1
510	0	1
511	0	1
512	0	1
513	0	1
514	0	1
515	0	1
516	0	1
517	0	1
518	0	1
519	0	1
520	0	1
521	0	1
522	0	1
523	0	1
524	0	1
525	0	1
526	0	1
527	0	1
528	0	1
529	0	1
530	0	1
531	0	1
532	0	1
533	0	1
534	0	1
535	0	1
536	0	1
537	0	1
538	0	1
539	0	1
540	0	1
541	0	1
542	0	1
543	0	1
544	0	1
545	0	1
546	0	1
547	0	1
548	0	1
549	0	1
550	0	1
551	0	1
552	0	1
553	0	1
554	0	1
555	0	1
556	0	1
557	0	1
558	0	1
559	0	1
560	0	1
561	0	1
562	0	1
563	0	1
564	0	1
565	0	1
566	0	1
567	0	1
568	0	1
569	0	1
570	0	1
571	0	1
572	0	1
573	0	1
574	0	1
575	0	1
576	0	1
577	0	1
578	0	1
579	0	1
580	0	1
581	0	1
582	0	1
583	0	1
584	0	1
585	0	1
586	0	1
587	0	1
588	0	1
589	0	1
590	0	1
591	0	1
592	0	1
593	0	1
594	0	1
595	0	1
596	0	1
597	0	1
598	0	1
599	0	1
600	0	1
601	0	1
602	0	1
603	0	1
604	0	1
605	0	1
606	0	1
607	0	1
608	0	1
609	0	1
610	0	1
611	0	1
612	0	1
613	0	1
614	0	1
615	0	1
616	0	1
617	0	1
618	0	1
619	0	1
620	0	1
621	0	1
622	0	1
623	0	1
624	0	1
625	0	1
626	0	1
627	0	1
628	0	1
629	0	1
630	0	1
631	0	1
632	0	1
633	0	1
634	0	1
635	0	1
636	0	1
637	0	1
638	0	1
639	0	1
640	0	1
641	0	1
642	0	1
643	0	1
644	0	1
645	0	1
646	0	1
647	0	1
648	0	1
649	0	1
650	0	1
651	0	1
652	0	1
653	0	1
654	0	1
655	0	1
656	0	1
657	0	1
658	0	1
659	0	1
660	0	1
661	0	1
662	0	1
663	0	1
664	0	1
665	0	1
666	0	1
667	0	1
668	0	1
669	0	1
670	0	1
671	0	1
672	0	1
673	0	1
674	0	1
675	0	1
676	0	1
677	0	1
678	0	1
679	0	1
680	0	1
681	0	1
682	0	1
683	0	1
684	0	1
685	0	1
686	0	1
687	0	1
688	0	1
689	0	1
690	0	1
691	0	1
692	0	1
693	0	1
694	0	1
695	0	1
696	0	1
697	0	1
698	0	1
699	0	1
700	0	1
701	0	1
702	0	1
703	0	1
704	0	1
705	0	1
706	0	1
707	0	1
708	0	1
709	0	1
710	0	1
711	0	1
712	0	1
713	0	1
714	0	1
715	0	1
716	0	1
717	0	1
718	0	1
719	0	1
720	0	1
721	0	1
722	0	1
723	0	1
724	0	1
725	0	1
726	0	1
727	0	1
728	0	1
729	0	1
730	0	1
731	0	1
732	0	1
733	0	1
734	0	1
735	0	1
736	0	1
737	0	1
738	0	1
739	0	1
740	0	1
741	0	1
742	0	1
743	0	1
744	0	1
745	0	1
746	0	1
747	0	1
748	0	1
749	0	1
750	0	1
751	0	1
752	0	1
753	0	1
754	0	1
755	0	1
756	0	1
757	0	1
758	0	1
759	0	1
760	0	1
761	0	1
762	0	1
763	0	1
764	0	1
765	0	1
766	0	1
767	0	1
768	0	1
769	0	1
770	0	1
771	0	1
772	0	1
773	0	1
774	0	1
775	0	1
776	0	1
777	0	1
778	0	1
779	0	1
780	0	1
781	0	1
782	0	1
783	0	1
784	0	1
785	0	1
786	0	1
787	0	1
788	0	1
789	0	1
790	0	1
791	0	1
792	0	1
793	0	1
794	0	1
795	0	1
796	0	1
797	0	1
798	0	1
799	0	1
800	0	1
801	0	1
802	0	1
803	0	1
804	0	1
805	0	1
806	0	1
807	0	1
808	0	1
809	0	1
810	0	1
811	0	1
812	0	1
813	0	1
814	0	1
815	0	1
816	0	1
817	0	1
818	0	1
819	0	1
820	0	1
821	0	1
822	0	1
823	0	1
824	0	1
825	0	1
826	0	1
827	0	1
828	0	1
829	0	1
830	0	1
831	0	1
832	0	1
833	0	1
834	0	1
835	0	1
836	0	1
837	0	1
838	0	1
839	0	1
840	0	1
841	0	1
842	0	1
843	0	1
844	0	1
845	0	1
846	0	1
847	0	1
848	0	1
849	0	1
850	0	1
851	0	1
852	0	1
853	0	1
854	0	1
855	0	1
856	0	1
857	0	1
858	0	1
859	0	1
860	0	1
861	0	1
862	0	1
863	0	1
864	0	1
865	0	1
866	0	1
867	0	1
868	0	1
869	0	1
870	0	1
871	0	1
872	0	1
873	0	1
874	0	1
875	0	1
876	0	1
877	0	1
878	0	1
879	0	1
880	0	1
881	0	1
882	0	1
883	0	1
884	0	1
885	0	1
886	0	1
887	0	1
888	0	1
889	0	1
890	0	1
891	0	1
892	0	1
893	0	1
894	0	1
895	0	1
896	0	1
897	0	1
898	0	1
899	0	1
900	0	1
901	0	1
902	0	1
903	0	1
904	0	1
905	0	1
906	0	1
907	0	1
908	0	1
909	0	1
910	0	1
911	0	1
912	0	1
913	0	1
914	0	1
915	0	1
916	0	1
917	0	1
918	0	1
919	0	1
920	0	1
921	0	1
922	0	1
923	0	1
924	0	1
925	0	1
926	0	1
927	0	1
928	0	1
929	0	1
930	0	1
931	0	1
932	0	1
933	0	1
934	0	1
935	0	1
936	0	1
937	0	1
938	0	1
939	0	1
940	0	1
941	0	1
942	0	1
943	0	1
944	0	1
945	0	1
946	0	1
947	0	1
948	0	1
949	0	1
950	0	1
951	0	1
952	0	1
953	0	1
954	0	1
955	0	1
956	0	1
957	0	1
958	0	1
959	0	1
960	0	1
961	0	1
962	0	1
963	0	1
964	0	1
965	0	1
966	0	1
967	0	1
968	0	1
969	0	1
970	0	1
971	0	1
972	0	1
973	0	1
974	0	1
975	0	1
976	0	1
977	0	1
978	0	1
979	0	1
980	0	1
981	0	1
982	0	1
983	0	1
984	0	1
985	0	1
986	0	1
987	0	1
988	0	1
989	0	1
990	0	1
991	0	1
992	0	1
993	0	1
994	0	1
995	0	1
996	0	1
997	0	1
998	0	1
999	0	1
1000	0	2
1001	0	2
1002	0	2
1003	0	2
1004	0	2
1005	0	2
1006	0	2
1007	0.693147	2
1008	0	2
1009	0	2
1010	0	2
1011	0	2
1012	0	2
1013	0.693147	2
1014	0	2
1015	0	2
1016	0	2
1017	0.693147	2
1018	0.693147	2
1019	0	2
1020	0	2
1021	0.693147	2
1022	0.693147	2
1023	0	2
1024	0	2
1025	0.693147	2
1026	0.693147	2
1027	0.693147	2
1028	0	2
1029	0	2
1030	0	2
1031	0.693147	2
1032	0	2
1033	0	2
1034	0	2
1035	0	2
1036	0	2
1037	0.693147	2
1038	0	2
1039	0.693147	2
1040	0	2
1041	0	2
1042	0.693147	2
1043	0	2
1044	0	2
1045	0	2
1046	0	2
1047	0.693147	2
1048	0	2
1049	0	2
1050	0.693147	2
1051	0.693147	2
1052	0.693147	2
1053	0	2
1054	0	2
1055	0.693147	2
1056	0	2
1057	0	2
1058	0	2
1059	0	2
1060	0.693147	2
1061	0	2
1062	0	2
1063	0.693147	2
1064	0.693147	2
1065	0	2
1066	0.693147	2
1067	0.693147	2
1068	0	2
1069	0	2
1070	0	2
1071	0	2
1072	0.693147	2
1073	0.693147	2
1074	0.693147	2
1075	0.693147	2
1076	0.693147	2
1077	0	2
1078	0	2
1079	0.693147	2
1080	0	2
1081	0.693147	2
1082	0	2
1083	0	2
1084	0	2
1085	0.693147	2
1086	0	2
1087	0.693147	2
1088	0	2
1089	0	2
1090	0.693147	2
1091	0	2
1092	0.693147	2
1093	0	2
1094	0.693147	2
1095	0.693147	2
1096	0	2
1097	0.693147	2
1098	0.693147	2
1099	0	2
1100	0	2
1101	0.693147	2
1102	0	2
1103	0	2
1104	0	2
1105	0	2
1106	0	2
1107	0.693147	2
1108	0.693147	2
1109	0.693147	2
1110	0.693147	2
1111	0	2
1112	0	2
1113	0.693147	2
1114	0.693147	2
1115	0.693147	2
1116	0	2
1117	0.693147	2
1118	0.693147	2
1119	0.693147	2
1120	0.693147	2
1121	0	2
1122	0	2
1123	0.693147	2
1124	0.693147	2
1125	0.693147	2
1126	0	2
1127	0.693147	2
1128	0.693147	2
1129	0.693147	2
1130	0.693147	2
1131	0	2
1132	0	2
1133	0.693147	2
1134	0.693147	2
1135	0	2
1136	0.693147	2
1137	0.693147	2
1138	0	2
1139	0	2
1140	0	2
1141	0	2
1142	0	2
1143	0.693147	2
1144	0	2
1145	0	2
1146	0.693147	2
1147	0	2
1148	0	2
1149	0.693147	2
1150	0.693147	2
1151	0	2
1152	0.693147	2
1153	0	2
1154	0.693147	2
1155	0.693147	2
1156	0.693147	2
1157	0	2
1158	0	2
1159	0	2
1160	0	2
1161	0	2
1162	0.693147	2
1163	0.693147	2
1164	0.693147	2
1165	0.693147	2
1166	0.693147	2
1167	0	2
1168	0.693147	2
1169	0	2
1170	0	2
1171	0.693147	2
1172	0	2
1173	0	2
1174	0	2
1175	0.693147	2
1176	0.693147	2
1177	0.693147	2
1178	0	2
1179	0	2
1180	0.693147	2
1181	0.693147	2
1182	0	2
1183	0	2
1184	0	2
1185	0.693147	2
1186	0	2
1187	0	2
1188	0.693147	2
1189	0.693147	2
1190	0	2
1191	0	2
1192	0	2
1193	0	2
1194	0	2
1195	0.693147	2
1196	0	2
1197	0	2
1198	0.693147	2
1199	0	2
1200	0	2
1201	0	2
1202	0	2
1203	0	2
1204	0	2
1205	0	2
1206	0	2
1207	0	2
1208	0.693147	2
1209	0	2
1210	0.693147	2
1211	0.693147	2
1212	0.693147	2
1213	0.693147	2
1214	0.693147	2
1215	0	2
1216	0.693147	2
1217	0	2
1218	0.693147	2
1219	0.693147	2
1220	0	2
1221	0.693147	2
1222	0.693147	2
1223	0	2
1224	0.693147	2
1225	0	2
1226	0	2
1227	0	2
1228	0.693147	2
1229	0.693147	2
1230	0	2
1231	0.693147	2
1232	0	2
1233	0	2
1234	0.693147	2
1235	0.693147	2
1236	0.693147	2
1237	0.693147	2
1238	0.693147	2
1239	0.693147	2
1240	0	2
1241	0.693147	2
1242	0	2
1243	0.693147	2
1244	0.693147	2
1245	0	2
1246	0	2
1247	0.693147	2
1248	0	2
1249	0	2
1250	0.693147	2
1251	0	2
1252	0	2
1253	0.693147	2
1254	0	2
1255	0.693147	2
1256	0	2
1257	0.693147	2
1258	0	2
1259	0.693147	2
1260	0	2
1261	0.693147	2
1262	0.693147	2
1263	0.693147	2
1264	0.693147	2
1265	0.693147	2
1266	0.693147	2
1267	0	2
1268	0.693147	2
1269	0.693147	2
1270	0.693147	2
1271	0.693147	2
1272	0	2
1273	0.693147	2
1274	0.693147	2
1275	0	2
1276	0.693147	2
1277	0	2
1278	0	2
1279	0.693147	2
1280	0.693147	2
1281	0.693147	2
1282	0	2
1283	0	2
1284	0	2
1285	0	2
1286	0.693147	2
1287	0	2
1288	0	2
1289	0	2
1290	0.693147	2
1291	0.693147	2
1292	0.693147	2
1293	0	2
1294	0	2
1295	0.693147	2
1296	0.693147	2
1297	0.693147	2
1298	0	2
1299	0	2
1300	0.693147	2
1301	0.693147	2
1302	0.693147	2
1303	0.693147	2
1304	0.693147	2
1305	0	2
1306	0.693147	2
1307	0.693147	2
1308	0	2
1309	0	2
1310	0	2
1311	0.693147	2
1312	0	2
1313	0.693147	2
1314	0	2
1315	0	2
1316	0	2
1317	0	2
1318	0	2
1319	0.693147	2
1320	0	2
1321	0	2
1322	0	2
1323	0.693147	2
1324	0.693147	2
1325	0	2
1326	0.693147	2
1327	0.693147	2
1328	0.693147	2
1329	0.693147	2
1330	0.693147	2
1331	0.693147	2
1332	0.693147	2
1333	0	2
1334	0	2
1335	0	2
1336	0	2
1337	0.693147	2
1338	0.693147	2
1339	0.693147	2
1340	0.693147	2
1341	0	2
1342	0.693147	2
1343	0	2
1344	0.693147	2
1345	0.693147	2
1346	0.693147	2
1347	0	2
1348	0.693147	2
1349	0	2
1350	0.693147	2
1351	0	2
1352	0.693147	2
1353	0.693147	2
1354	0.693147	2
1355	0	2
1356	0.693147	2
1357	0	2
1358	0.693147	2
1359	0.693147	2
1360	0.693147	2
1361	0.693147	2
1362	0	2
1363	0.693147	2
1364	0.693147	2
1365	0.693147	2
1366	0	2
1367	0.693147	2
1368	0.693147	2
1369	0	2
1370	0.693147	2
1371	0	2
1372	0.693147	2
1373	0.693147	2
1374	0.693147	2
1375	0.693147	2
1376	0	2
1377	0	2
1378	0.693147	2
1379	0	2
1380	0.693147	2
1381	0	2
1382	0.693147	2
1383	0.693147	2
1384	0	2
1385	0	2
1386	0	2
1387	0	2
1388	0.693147	2
1389	0.693147	2
1390	0.693147	2
1391	0	2
1392	0	2
1393	0	2
1394	0	2
1395	0.693147	2
1396	0.693147	2
1397	0.693147	2
1398	0	2
1399	0.693147	2
1400	0.693147	2
1401	0.693147	2
1402	0	2
1403	0.693147	2
1404	0	2
1405	0.693147	2
1406	0.693147	2
1407	0.693147	2
1408	0.693147	2
1409	0.693147	2
1410	0	2
1411	0.693147	2
1412	0	2
1413	0	2
1414	0.693147	2
1415	0	2
1416	0.693147	2
1417	0.693147	2
1418	0.693147	2
1419	0	2
1420	0.693147	2
1421	0	2
1422	0.693147	2
1423	0	2
1424	0	2
1425	0	2
1426	0.693147	2
1427	0	2
1428	0	2
1429	0	2
1430	0	2
1431	0	2
1432	0	2
1433	0	2
1434	0	2
1435	0.693147	2
1436	0.693147	2
1437	0	2
1438	0.693147	2
1439	0.693147	2
1440	0.693147	2
1441	0	2
1442	0	2
1443	0.693147	2
1444	0	2
1445	0.693147	2
1446	0	2
1447	0	2
1448	0	2
1449	0	2
1450	0	2
1451	0.693147	2
1452	0.693147	2
1453	0.693147	2
1454	0.693147	2
1455	0.693147	2
1456	0.693147	2
1457	0	2
1458	0.693147	2
1459	0	2
1460	0	2
1461	0.693147	2
1462	0	2
1463	0	2
1464	0.693147	2
1465	0	2
1466	0.693147	2
1467	0.693147	2
1468	0.693147	2
1469	0.693147	2
1470	0.693147	2
1471	0	2
1472	0.693147	2
1473	0.693147	2
1474	0	2
1475	0.693147	2
1476	0.693147	2
1477	0	2
1478	0	2
1479	0.693147	2
1480	0.693147	2
1481	0	2
1482	0	2
1483	0.693147	2
1484	0	2
1485	0	2
1486	0	2
1487	0.693147	2
1488	0	2
1489	0	2
1490	0.693147	2
1491	0.693147	2
1492	0	2
1493	0	2
1494	0	2
1495	0.693147	2
1496	0	2
1497	0.693147	2
1498	0.693147	2
1499	0.693147	2
1500	0	2
1501	0.693147	2
1502	0	2
1503	0.693147	2
1504	0.693147	2
1505	0.693147	2
1506	0	2
1507	0.693147	2
1508	0.693147	2
1509	0.693147	2
1510	0.693147	2
1511	0.693147	2
1512	0.693147	2
1513	0.693147	2
1514	0.693147	2
1515	0.693147	2
1516	0.693147	2
1517	0	2
1518	0.693147	2
1519	0	2
1520	0.693147	2
1521	0.693147	2
1522	0	2
1523	0.693147	2
1524	0	2
1525	0	2
1526	0.693147	2
1527	0.693147	2
1528	0.693147	2
1529	0	2
1530	0	2
1531	0.693147	2
1532	0	2
1533	0	2
1534	0.693147	2
1535	0	2
1536	0.693147	2
1537	0	2
1538	0.693147	2
1539	0.693147	2
1540	0	2
1541	0.693147	2
1542	0.693147	2
1543	0.693147	2
1544	0	2
1545	0.693147	2
1546	0	2
1547	0.693147	2
1548	0.693147	2
1549	0.693147	2
1550	0.693147	2
1551	0.693147	2
1552	0	2
1553	0	2
1554	0.693147	2
1555	0	2
1556	0	2
1557	0.693147	2
1558	0.693147	2
1559	0	2
1560	0.693147	2
1561	0	2
1562	0.693147	2
1563	0.693147	2
1564	0	2
1565	0	2
1566	0.693147	2
1567	0.693147	2
1568	0.693147	2
1569	0.693147	2
1570	0.693147	2
1571	0.693147	2
1572	0.693147	2
1573	0	2
1574	0.693147	2
1575	0.693147	2
1576	0	2
1577	0.693147	2
1578	0	2
1579	0	2
1580	0.693147	2
1581	0.693147	2
1582	0.693147	2
1583	0	2
1584	0	2
1585	0	2
1586	0	2
1587	0	2
1588	0	2
1589	0	2
1590	0	2
1591	0.693147	2
1592	0	2
1593	0	2
1594	0.693147	2
1595	0.693147	2
1596	0.693147	2
1597	0.693147	2
1598	0	2
1599	0	2
1600	0	2
1601	0.693147	2
1602	0	2
1603	0.693147	2
1604	0	2
1605	0	2
1606	0.693147	2
1607	0.693147	2
1608	0.693147	2
1609	0.693147	2
1610	0.693147	2
1611	0	2
1612	0.693147	2
1613	0.693147	2
1614	0.693147	2
1615	0	2
1616	0.693147	2
1617	0.693147	2
1618	0.693147	2
1619	0.693147	2
1620	0.693147	2
1621	0	2
1622	0.693147	2
1623	0.693147	2
1624	0.693147	2
1625	0.693147	2
1626	0.693147	2
1627	0.693147	2
1628	0.693147	2
1629	0.693147	2
1630	0.693147	2
1631	0	2
1632	0.693147	2
1633	0	2
1634	0.693147	2
1635	0.693147	2
1636	0.693147	2
1637	0.693147	2
1638	0.693147	2
1639	0	2
1640	0	2
1641	0	2
1642	0.693147	2
1643	0.693147	2
1644	0.693147	2
1645	0.693147	2
1646	0.693147	2
1647	0	2
1648	0.693147	2
1649	0.693147	2
1650	0	2
1651	0	2
1652	0	2
1653	0	2
1654	0	2
1655	0	2
1656	0.693147	2
1657	0.693147	2
1658	0.693147	2
1659	0.693147	2
1660	0.693147	2
1661	0	2
1662	0.693147	2
1663	0.693147	2
1664	0	2
1665	0.693147	2
1666	0.693147	2
1667	0	2
1668	0.693147	2
1669	0.693147	2
1670	0	2
1671	0.693147	2
1672	0.693147	2
1673	0.693147	2
1674	0	2
1675	0.693147	2
1676	0	2
1677	0	2
1678	0.693147	2
1679	0.693147	2
1680	0	2
1681	0	2
1682	0	2
1683	0.693147	2
1684	0.693147	2
1685	0.693147	2
1686	0	2
1687	0	2
1688	0.693147	2
1689	0	2
1690	0.693147	2
1691	0	2
1692	0	2
1693	0.693147	2
1694	0	2
1695	0.693147	2
1696	0	2
1697	0	2
1698	0	2
1699	0.693147	2
1700	0	2
1701	0.693147	2
1702	0	2
1703	0.693147	2
1704	0	2
1705	0.693147	2
1706	0	2
1707	0.693147	2
1708	0.693147	2
1709	0.693147	2
1710	0	2
1711	0.693147	2
1712	0	2
1713	0.693147	2
1714	0	2
1715	0	2
1716	0.693147	2
1717	0.693147	2
1718	0.693147	2
1719	0.693147	2
1720	0	2
1721	0	2
1722	0.693147	2
1723	0.693147	2
1724	0.693147	2
1725	0	2
1726	0.693147	2
1727	0	2
1728	0	2
1729	0	2
1730	0.693147	2
1731	0.693147	2
1732	0	2
1733	0.693147	2
1734	0.693147	2
1735	0.693147	2
1736	0.693147	2
1737	0.693147	2
1738	0.693147	2
1739	0	2
1740	0	2
1741	0.693147	2
1742	0.693147	2
1743	0	2
1744	0.693147	2
1745	0.693147	2
1746	0.693147	2
1747	0.693147	2
1748	0.693147	2
1749	0.693147	2
1750	0.693147	2
1751	0.693147	2
1752	0.693147	2
1753	0.693147	2
1754	0.693147	2
1755	0.693147	2
1756	0.693147	2
1757	0	2
1758	0	2
1759	0	2
1760	0	2
1761	0	2
1762	0	2
1763	0	2
1764	0.693147	2
1765	0	2
1766	0	2
1767	0.693147	2
1768	0	2
1769	0	2
1770	0	2
1771	0.693147	2
1772	0	2
1773	0.693147	2
1774	0	2
1775	0.693147	2
1776	0.693147	2
1777	0	2
1778	0	2
1779	0.693147	2
1780	0	2
1781	0.693147	2
1782	0	2
1783	0	2
1784	0	2
1785	0	2
1786	0.693147	2
1787	0.693147	2
1788	0	2
1789	0.693147	2
1790	0.693147	2
1791	0	2
1792	0.693147	2
1793	0.693147	2
1794	0	2
1795	0.693147	2
1796	0.693147	2
1797	0.693147	2
1798	0	2
1799	0.693147	2
1800	0	2
1801	0.693147	2
1802	0	2
1803	0.693147	2
1804	0.693147	2
1805	0.693147	2
1806	0.693147	2
1807	0	2
1808	0.693147	2
1809	0.693147	2
1810	0	2
1811	0	2
1812	0.693147	2
1813	0	2
1814	0.693147	2
1815	0	2
1816	0.693147	2
1817	0.693147	2
1818	0.693147	2
1819	0	2
1820	0.693147	2
1821	0.693147	2
1822	0.693147	2
1823	0	2
1824	0.693147	2
1825	0.693147	2
1826	0	2
1827	0.693147	2
1828	0	2
1829	0	2
1830	0	2
1831	0	2
1832	0	2
1833	0.693147	2
1834	0	2
1835	0.693147	2
1836	0.693147	2
1837	0	2
1838	0	2
1839	0	2
1840	0	2
1841	0	2
1842	0.693147	2
1843	0	2
1844	0	2
1845	0	2
1846	0.693147	2
1847	0.693147	2
1848	0	2
1849	0.693147	2
1850	0	2
1851	0	2
1852	0.693147	2
1853	0.693147	2
1854	0	2
1855	0.693147	2
1856	0	2
1857	0.693147	2
1858	0	2
1859	0.693147	2
1860	0	2
1861	0	2
1862	0.693147	2
1863	0.693147	2
1864	0.693147	2
1865	0.693147	2
1866	0	2
1867	0	2
1868	0.693147	2
1869	0.693147	2
1870	0.693147	2
1871	0.693147	2
1872	0.693147	2
1873	0.693147	2
1874	0.693147	2
1875	0.693147	2
1876	0.693147	2
1877	0.693147	2
1878	0	2
1879	0	2
1880	0.693147	2
1881	0.693147	2
1882	0	2
1883	0	2
1884	0	2
1885	0	2
1886	0.693147	2
1887	0.693147	2
1888	0	2
1889	0	2
1890	0	2
1891	0	2
1892	0.693147	2
1893	0.693147	2
1894	0.693147	2
1895	0	2
1896	0	2
1897	0.693147	2
1898	0	2
1899	0	2
1900	0.693147	2
1901	0.693147	2
1902	0.693147	2
1903	0.693147	2
1904	0	2
1905	0	2
1906	0	2
1907	0	2
1908	0	2
1909	0.693147	2
1910	0	2
1911	0.693147	2
1912	0.693147	2
1913	0.693147	2
1914	0.693147	2
1915	0.693147	2
1916	0	2
1917	0	2
1918	0.693147	2
1919	0.693147	2
1920	0	2
1921	0	2
1922	0.693147	2
1923	0	2
1924	0.693147	2
1925	0.693147	2
1926	0.693147	2
1927	0	2
1928	0	2
1929	0	2
1930	0	2
1931	0	2
1932	0	2
1933	0	2
1934	0.693147	2
1935	0	2
1936	0.693147	2
1937	0	2
1938	0.693147	2
1939	0.693147	2
1940	0	2
1941	0	2
1942	0	2
1943	0.693147	2
1944	0.693147	2
1945	0.693147	2
1946	0.693147	2
1947	0	2
1948	0.693147	2
1949	0	2
1950	0.693147	2
1951	0	2
1952	0.693147	2
1953	0	2
1954	0	2
1955	0	2
1956	0.693147	2
1957	0.693147	2
1958	0.693147	2
1959	0.693147	2
1960	0	2
1961	0.693147	2
1962	0	2
1963	0	2
1964	0	2
1965	0.693147	2
1966	0	2
1967	0.693147	2
1968	0	2
1969	0.693147	2
1970	0	2
1971	0.693147	2
1972	0	2
1973	0	2
1974	0	2
1975	0.693147	2
1976	0	2
1977	0	2
1978	0	2
1979	0	2
1980	0	2
1981	0	2
1982	0.693147	2
1983	0.693147	2
1984	0	2
1985	0.693147	2
1986	0	2
1987	0.693147	2
1988	0	2
1989	0	2
1990	0	2
1991	0	2
1992	0	2
1993	0.693147	2
1994	0.693147	2
1995	0.693147	2
1996	0	2
1997	0	2
1998	0	2
[truncated: 19,001 more rows]

## Sheet: Fig A F11 Lung
	value	group
0	0	1
1	0	1
2	0	1
3	0	1
4	0	1
5	0	1
6	0	1
7	0	1
8	0	1
9	0	1
10	0	1
11	0	1
12	0	1
13	0	1
14	0	1
15	0	1
16	0	1
17	0	1
18	0	1
19	0	1
20	0	1
21	0	1
22	0	1
23	0	1
24	0	1
25	0	1
26	0	1
27	0	1
28	0	1
29	0	1
30	0	1
31	0	1
32	0	1
33	0	1
34	0	1
35	0	1
36	0	1
37	0	1
38	0	1
39	0	1
40	0	1
41	0	1
42	0	1
43	0	1
44	0	1
45	0	1
46	0	1
47	0	1
48	0	1
49	0	1
50	0	1
51	0	1
52	0	1
53	0	1
54	0	1
55	0	1
56	0	1
57	0	1
58	0	1
59	0	1
60	0	1
61	0	1
62	0	1
63	0	1
64	0	1
65	0	1
66	0	1
67	0	1
68	0	1
69	0	1
70	0	1
71	0	1
72	0	1
73	0	1
74	0	1
75	0	1
76	0	1
77	0	1
78	0	1
79	0	1
80	0	1
81	0	1
82	0	1
83	0	1
84	0	1
85	0	1
86	0	1
87	0	1
88	0	1
89	0	1
90	0	1
91	0	1
92	0	1
93	0	1
94	0	1
95	0	1
96	0	1
97	0	1
98	0	1
99	0	1
100	0	1
101	0	1
102	0	1
103	0	1
104	0	1
105	0	1
106	0	1
107	0	1
108	0	1
109	0	1
110	0	1
111	0	1
112	0	1
113	0	1
114	0	1
115	0	1
116	0	1
117	0	1
118	0	1
119	0	1
120	0	1
121	0	1
122	0	1
123	0	1
124	0	1
125	0	1
126	0	1
127	0	1
128	0	1
129	0	1
130	0	1
131	0	1
132	0	1
133	0	1
134	0	1
135	0	1
136	0	1
137	0	1
138	0	1
139	0	1
140	0	1
141	0	1
142	0	1
143	0	1
144	0	1
145	0	1
146	0	1
147	0	1
148	0	1
149	0	1
150	0	1
151	0	1
152	0	1
153	0	1
154	0	1
155	0	1
156	0	1
157	0	1
158	0	1
159	0	1
160	0	1
161	0	1
162	0	1
163	0	1
164	0	1
165	0	1
166	0	1
167	0	1
168	0	1
169	0	1
170	0	1
171	0	1
172	0	1
173	0	1
174	0	1
175	0	1
176	0	1
177	0	1
178	0	1
179	0	1
180	0	1
181	0	1
182	0	1
183	0	1
184	0	1
185	0	1
186	0	1
187	0	1
188	0	1
189	0	1
190	0	1
191	0	1
192	0	1
193	0	1
194	0	1
195	0	1
196	0	1
197	0	1
198	0	1
199	0	1
200	0	1
201	0	1
202	0	1
203	0	1
204	0	1
205	0	1
206	0	1
207	0	1
208	0	1
209	0	1
210	0	1
211	0	1
212	0	1
213	0	1
214	0	1
215	0	1
216	0	1
217	0	1
218	0	1
219	0	1
220	0	1
221	0	1
222	0	1
223	0	1
224	0	1
225	0	1
226	0	1
227	0	1
228	0	1
229	0	1
230	0	1
231	0	1
232	0	1
233	0	1
234	0	1
235	0	1
236	0	1
237	0	1
238	0	1
239	0	1
240	0	1
241	0	1
242	0	1
243	0	1
244	0	1
245	0	1
246	0	1
247	0	1
248	0	1
249	0	1
250	0	1
251	0	1
252	0	1
253	0	1
254	0	1
255	0	1
256	0	1
257	0	1
258	0	1
259	0	1
260	0	1
261	0	1
262	0	1
263	0	1
264	0	1
265	0	1
266	0	1
267	0	1
268	0	1
269	0	1
270	0	1
271	0	1
272	0	1
273	0	1
274	0	1
275	0	1
276	0	1
277	0	1
278	0	1
279	0	1
280	0	1
281	0	1
282	0	1
283	0	1
284	0	1
285	0	1
286	0	1
287	0	1
288	0	1
289	0	1
290	0	1
291	0	1
292	0	1
293	0	1
294	0	1
295	0	1
296	0	1
297	0	1
298	0	1
299	0	1
300	0	1
301	0	1
302	0	1
303	0	1
304	0	1
305	0	1
306	0	1
307	0	1
308	0	1
309	0	1
310	0	1
311	0	1
312	0	1
313	0	1
314	0	1
315	0	1
316	0	1
317	0	1
318	0	1
319	0	1
320	0	1
321	0	1
322	0	1
323	0	1
324	0	1
325	0	1
326	0	1
327	0	1
328	0	1
329	0	1
330	0	1
331	0	1
332	0	1
333	0	1
334	0	1
335	0	1
336	0	1
337	0	1
338	0	1
339	0	1
340	0	1
341	0	1
342	0	1
343	0	1
344	0	1
345	0	1
346	0	1
347	0	1
348	0	1
349	0	1
350	0	1
351	0	1
352	0	1
353	0	1
354	0	1
355	0	1
356	0	1
357	0	1
358	0	1
359	0	1
360	0	1
361	0	1
362	0	1
363	0	1
364	0	1
365	0	1
366	0	1
367	0	1
368	0	1
369	0	1
370	0	1
371	0	1
372	0	1
373	0	1
374	0	1
375	0	1
376	0	1
377	0	1
378	0	1
379	0	1
380	0	1
381	0	1
382	0	1
383	0	1
384	0	1
385	0	1
386	0	1
387	0	1
388	0	1
389	0	1
390	0	1
391	0	1
392	0	1
393	0	1
394	0	1
395	0	1
396	0	1
397	0	1
398	0	1
399	0	1
400	0	1
401	0	1
402	0	1
403	0	1
404	0	1
405	0	1
406	0	1
407	0	1
408	0	1
409	0	1
410	0	1
411	0	1
412	0	1
413	0	1
414	0	1
415	0	1
416	0	1
417	0	1
418	0	1
419	0	1
420	0	1
421	0	1
422	0	1
423	0	1
424	0	1
425	0	1
426	0	1
427	0	1
428	0	1
429	0	1
430	0	1
431	0	1
432	0	1
433	0	1
434	0	1
435	0	1
436	0	1
437	0	1
438	0	1
439	0	1
440	0	1
441	0	1
442	0	1
443	0	1
444	0	1
445	0	1
446	0	1
447	0	1
448	0	1
449	0	1
450	0	1
451	0	1
452	0	1
453	0	1
454	0	1
455	0	1
456	0	1
457	0	1
458	0	1
459	0	1
460	0	1
461	0	1
462	0	1
463	0	1
464	0	1
465	0	1
466	0	1
467	0	1
468	0	1
469	0	1
470	0	1
471	0	1
472	0	1
473	0	1
474	0	1
475	0	1
476	0	1
477	0	1
478	0	1
479	0	1
480	0	1
481	0	1
482	0	1
483	0	1
484	0	1
485	0	1
486	0	1
487	0	1
488	0	1
489	0	1
490	0	1
491	0	1
492	0	1
493	0	1
494	0	1
495	0	1
496	0	1
497	0	1
498	0	1
499	0	1
500	0	1
501	0	1
502	0	1
503	0	1
504	0	1
505	0	1
506	0	1
507	0	1
508	0	1
509	0	1
510	0	1
511	0	1
512	0	1
513	0	1
514	0	1
515	0	1
516	0	1
517	0	1
518	0	1
519	0	1
520	0	1
521	0	1
522	0	1
523	0	1
524	0	1
525	0	1
526	0	1
527	0	1
528	0	1
529	0	1
530	0	1
531	0	1
532	0	1
533	0	1
534	0	1
535	0	1
536	0	1
537	0	1
538	0	1
539	0	1
540	0	1
541	0	1
542	0	1
543	0	1
544	0	1
545	0	1
546	0	1
547	0	1
548	0	1
549	0	1
550	0	1
551	0	1
552	0	1
553	0	1
554	0	1
555	0	1
556	0	1
557	0	1
558	0	1
559	0	1
560	0	1
561	0	1
562	0	1
563	0	1
564	0	1
565	0	1
566	0	1
567	0	1
568	0	1
569	0	1
570	0	1
571	0	1
572	0	1
573	0	1
574	0	1
575	0	1
576	0	1
577	0	1
578	0	1
579	0	1
580	0	1
581	0	1
582	0	1
583	0	1
584	0	1
585	0	1
586	0	1
587	0	1
588	0	1
589	0	1
590	0	1
591	0	1
592	0	1
593	0	1
594	0	1
595	0	1
596	0	1
597	0	1
598	0	1
599	0	1
600	0	1
601	0	1
602	0	1
603	0	1
604	0	1
605	0	1
606	0	1
607	0	1
608	0	1
609	0	1
610	0	1
611	0	1
612	0	1
613	0	1
614	0	1
615	0	1
616	0	1
617	0	1
618	0	1
619	0	1
620	0	1
621	0	1
622	0	1
623	0	1
624	0	1
625	0	1
626	0	1
627	0	1
628	0	1
629	0	1
630	0	1
631	0	1
632	0	1
633	0	1
634	0	1
635	0	1
636	0	1
637	0	1
638	0	1
639	0	1
640	0	1
641	0	1
642	0	1
643	0	1
644	0	1
645	0	1
646	0	1
647	0	1
648	0	1
649	0	1
650	0	1
651	0	1
652	0	1
653	0	1
654	0	1
655	0	1
656	0	1
657	0	1
658	0	1
659	0	1
660	0	1
661	0	1
662	0	1
663	0	1
664	0	1
665	0	1
666	0	1
667	0	1
668	0	1
669	0	1
670	0	1
671	0	1
672	0	1
673	0	1
674	0	1
675	0	1
676	0	1
677	0	1
678	0	1
679	0	1
680	0	1
681	0	1
682	0	1
683	0	1
684	0	1
685	0	1
686	0	1
687	0	1
688	0	1
689	0	1
690	0	1
691	0	1
692	0	1
693	0	1
694	0	1
695	0	1
696	0	1
697	0	1
698	0	1
699	0	1
700	0	1
701	0	1
702	0	1
703	0	1
704	0	1
705	0	1
706	0	1
707	0	1
708	0	1
709	0	1
710	0	1
711	0	1
712	0	1
713	0	1
714	0	1
715	0	1
716	0	1
717	0	1
718	0	1
719	0	1
720	0	1
721	0	1
722	0	1
723	0	1
724	0	1
725	0	1
726	0	1
727	0	1
728	0	1
729	0	1
730	0	1
731	0	1
732	0	1
733	0	1
734	0	1
735	0	1
736	0	1
737	0	1
738	0	1
739	0	1
740	0	1
741	0	1
742	0	1
743	0	1
744	0	1
745	0	1
746	0	1
747	0	1
748	0	1
749	0	1
750	0	1
751	0	1
752	0	1
753	0	1
754	0	1
755	0	1
756	0	1
757	0	1
758	0	1
759	0	1
760	0	1
761	0	1
762	0	1
763	0	1
764	0	1
765	0	1
766	0	1
767	0	1
768	0	1
769	0	1
770	0	1
771	0	1
772	0	1
773	0	1
774	0	1
775	0	1
776	0	1
777	0	1
778	0	1
779	0	1
780	0	1
781	0	1
782	0	1
783	0	1
784	0	1
785	0	1
786	0	1
787	0	1
788	0	1
789	0	1
790	0	1
791	0	1
792	0	1
793	0	1
794	0	1
795	0	1
796	0	1
797	0	1
798	0	1
799	0	1
800	0	1
801	0	1
802	0	1
803	0	1
804	0	1
805	0	1
806	0	1
807	0	1
808	0	1
809	0	1
810	0	1
811	0	1
812	0	1
813	0	1
814	0	1
815	0	1
816	0	1
817	0	1
818	0	1
819	0	1
820	0	1
821	0	1
822	0	1
823	0	1
824	0	1
825	0	1
826	0	1
827	0	1
828	0	1
829	0	1
830	0	1
831	0	1
832	0	1
833	0	1
834	0	1
835	0	1
836	0	1
837	0	1
838	0	1
839	0	1
840	0	1
841	0	1
842	0	1
843	0	1
844	0	1
845	0	1
846	0	1
847	0	1
848	0	1
849	0	1
850	0	1
851	0	1
852	0	1
853	0	1
854	0	1
855	0	1
856	0	1
857	0	1
858	0	1
859	0	1
860	0	1
861	0	1
862	0	1
863	0	1
864	0	1
865	0	1
866	0	1
867	0	1
868	0	1
869	0	1
870	0	1
871	0	1
872	0	1
873	0	1
874	0	1
875	0	1
876	0	1
877	0	1
878	0	1
879	0	1
880	0	1
881	0	1
882	0	1
883	0	1
884	0	1
885	0	1
886	0	1
887	0	1
888	0	1
889	0	1
890	0	1
891	0	1
892	0	1
893	0	1
894	0	1
895	0	1
896	0	1
897	0	1
898	0	1
899	0	1
900	0	1
901	0	1
902	0	1
903	0	1
904	0	1
905	0	1
906	0	1
907	0	1
908	0	1
909	0	1
910	0	1
911	0	1
912	0	1
913	0	1
914	0	1
915	0	1
916	0	1
917	0	1
918	0	1
919	0	1
920	0	1
921	0	1
922	0	1
923	0	1
924	0	1
925	0	1
926	0	1
927	0	1
928	0	1
929	0	1
930	0	1
931	0	1
932	0	1
933	0	1
934	0	1
935	0	1
936	0	1
937	0	1
938	0	1
939	0	1
940	0	1
941	0	1
942	0	1
943	0	1
944	0	1
945	0	1
946	0	1
947	0	1
948	0	1
949	0	1
950	0	1
951	0	1
952	0	1
953	0	1
954	0	1
955	0	1
956	0	1
957	0	1
958	0	1
959	0	1
960	0	1
961	0	1
962	0	1
963	0	1
964	0	1
965	0	1
966	0	1
967	0	1
968	0	1
969	0	1
970	0	1
971	0	1
972	0	1
973	0	1
974	0	1
975	0	1
976	0	1
977	0	1
978	0	1
979	0	1
980	0	1
981	0	1
982	0	1
983	0	1
984	0	1
985	0	1
986	0	1
987	0	1
988	0	1
989	0	1
990	0	1
991	0	1
992	0	1
993	0	1
994	0	1
995	0	1
996	0	1
997	0	1
998	0	1
999	0	1
1000	0.693147	2
1001	0	2
1002	0	2
1003	0.693147	2
1004	0	2
1005	0	2
1006	0	2
1007	0	2
1008	0.693147	2
1009	0	2
1010	0	2
1011	0.693147	2
1012	0	2
1013	0	2
1014	0	2
1015	0	2
1016	0	2
1017	0	2
1018	0	2
1019	0	2
1020	0.693147	2
1021	0.693147	2
1022	0.693147	2
1023	0	2
1024	0	2
1025	0.693147	2
1026	0.693147	2
1027	0	2
1028	0.693147	2
1029	0	2
1030	0	2
1031	0.693147	2
1032	0	2
1033	0.693147	2
1034	0	2
1035	0.693147	2
1036	0.693147	2
1037	0.693147	2
1038	0.693147	2
1039	0	2
1040	0	2
1041	0	2
1042	0.693147	2
1043	0	2
1044	0	2
1045	0.693147	2
1046	0.693147	2
1047	0	2
1048	0.693147	2
1049	0.693147	2
1050	0	2
1051	0.693147	2
1052	0	2
1053	0	2
1054	0.693147	2
1055	0	2
1056	0	2
1057	0.693147	2
1058	0	2
1059	0	2
1060	0	2
1061	0.693147	2
1062	0	2
1063	0	2
1064	0	2
1065	0.693147	2
1066	0	2
1067	0	2
1068	0.693147	2
1069	0	2
1070	0	2
1071	0	2
1072	0.693147	2
1073	0.693147	2
1074	0.693147	2
1075	0.693147	2
1076	0	2
1077	0	2
1078	0.693147	2
1079	0.693147	2
1080	0.693147	2
1081	0.693147	2
1082	0	2
1083	0	2
1084	0	2
1085	0.693147	2
1086	0.693147	2
1087	0	2
1088	0.693147	2
1089	0	2
1090	0	2
1091	0.693147	2
1092	0.693147	2
1093	0	2
1094	0	2
1095	0	2
1096	0	2
1097	0	2
1098	0	2
1099	0	2
1100	0.693147	2
1101	0.693147	2
1102	0	2
1103	0	2
1104	0	2
1105	0	2
1106	0.693147	2
1107	0	2
1108	0	2
1109	0.693147	2
1110	0.693147	2
1111	0	2
1112	0	2
1113	0.693147	2
1114	0.693147	2
1115	0	2
1116	0.693147	2
1117	0.693147	2
1118	0	2
1119	0	2
1120	0	2
1121	0.693147	2
1122	0	2
1123	0	2
1124	0.693147	2
1125	0	2
1126	0	2
1127	0	2
1128	0	2
1129	0.693147	2
1130	0.693147	2
1131	0	2
1132	0.693147	2
1133	0.693147	2
1134	0.693147	2
1135	0.693147	2
1136	0	2
1137	0	2
1138	0	2
1139	0.693147	2
1140	0.693147	2
1141	0.693147	2
1142	0	2
1143	0	2
1144	0.693147	2
1145	0.693147	2
1146	0	2
1147	0	2
1148	0.693147	2
1149	0.693147	2
1150	0	2
1151	0	2
1152	0.693147	2
1153	0.693147	2
1154	0	2
1155	0	2
1156	0.693147	2
1157	0.693147	2
1158	0	2
1159	0.693147	2
1160	0.693147	2
1161	0.693147	2
1162	0	2
1163	0.693147	2
1164	0.693147	2
1165	0	2
1166	0	2
1167	0.693147	2
1168	0.693147	2
1169	0.693147	2
1170	0	2
1171	0	2
1172	0.693147	2
1173	0.693147	2
1174	0	2
1175	0.693147	2
1176	0.693147	2
1177	0.693147	2
1178	0.693147	2
1179	0	2
1180	0	2
1181	0	2
1182	0	2
1183	0.693147	2
1184	0	2
1185	0	2
1186	0	2
1187	0	2
1188	0.693147	2
1189	0	2
1190	0	2
1191	0.693147	2
1192	0	2
1193	0.693147	2
1194	0.693147	2
1195	0	2
1196	0.693147	2
1197	0	2
1198	0	2
1199	0.693147	2
1200	0	2
1201	0.693147	2
1202	0	2
1203	0.693147	2
1204	0	2
1205	0.693147	2
1206	0.693147	2
1207	0.693147	2
1208	0.693147	2
1209	0	2
1210	0	2
1211	0.693147	2
1212	0	2
1213	0.693147	2
1214	0.693147	2
1215	0.693147	2
1216	0	2
1217	0	2
1218	0.693147	2
1219	0	2
1220	0	2
1221	0	2
1222	0.693147	2
1223	0	2
1224	0.693147	2
1225	0.693147	2
1226	0	2
1227	0	2
1228	0.693147	2
1229	0	2
1230	0.693147	2
1231	0.693147	2
1232	0.693147	2
1233	0.693147	2
1234	0	2
1235	0	2
1236	0	2
1237	0	2
1238	0	2
1239	0	2
1240	0	2
1241	0.693147	2
1242	0.693147	2
1243	0	2
1244	0	2
1245	0.693147	2
1246	0	2
1247	0.693147	2
1248	0.693147	2
1249	0	2
1250	0.693147	2
1251	0	2
1252	0.693147	2
1253	0	2
1254	0.693147	2
1255	0.693147	2
1256	0.693147	2
1257	0	2
1258	0	2
1259	0	2
1260	0	2
1261	0.693147	2
1262	0.693147	2
1263	0	2
1264	0	2
1265	0	2
1266	0	2
1267	0.693147	2
1268	0.693147	2
1269	0.693147	2
1270	0.693147	2
1271	0	2
1272	0.693147	2
1273	0	2
1274	0	2
1275	0	2
1276	0	2
1277	0.693147	2
1278	0	2
1279	0.693147	2
1280	0	2
1281	0	2
1282	0.693147	2
1283	0.693147	2
1284	0	2
1285	0.693147	2
1286	0.693147	2
1287	0	2
1288	0.693147	2
1289	0.693147	2
1290	0.693147	2
1291	0	2
1292	0	2
1293	0	2
1294	0	2
1295	0	2
1296	0	2
1297	0	2
1298	0	2
1299	0.693147	2
1300	0.693147	2
1301	0.693147	2
1302	0	2
1303	0	2
1304	0	2
1305	0.693147	2
1306	0.693147	2
1307	0.693147	2
1308	0	2
1309	0.693147	2
1310	0.693147	2
1311	0.693147	2
1312	0.693147	2
1313	0.693147	2
1314	0.693147	2
1315	0	2
1316	0	2
1317	0.693147	2
1318	0.693147	2
1319	0	2
1320	0	2
1321	0.693147	2
1322	0.693147	2
1323	0	2
1324	0	2
1325	0.693147	2
1326	0.693147	2
1327	0	2
1328	0.693147	2
1329	0	2
1330	0	2
1331	0.693147	2
1332	0.693147	2
1333	0.693147	2
1334	0.693147	2
1335	0	2
1336	0	2
1337	0	2
1338	0.693147	2
1339	0.693147	2
1340	0	2
1341	0	2
1342	0	2
1343	0	2
1344	0	2
1345	0	2
1346	0	2
1347	0.693147	2
1348	0.693147	2
1349	0	2
1350	0	2
1351	0	2
1352	0.693147	2
1353	0.693147	2
1354	0	2
1355	0	2
1356	0.693147	2
1357	0	2
1358	0	2
1359	0	2
1360	0	2
1361	0.693147	2
1362	0	2
1363	0	2
1364	0	2
1365	0.693147	2
1366	0.693147	2
1367	0	2
1368	0.693147	2
1369	0.693147	2
1370	0.693147	2
1371	0.693147	2
1372	0	2
1373	0	2
1374	0	2
1375	0.693147	2
1376	0	2
1377	0.693147	2
1378	0.693147	2
1379	0	2
1380	0	2
1381	0	2
1382	0.693147	2
1383	0	2
1384	0	2
1385	0	2
1386	0	2
1387	0	2
1388	0	2
1389	0	2
1390	0	2
1391	0	2
1392	0.693147	2
1393	0.693147	2
1394	0.693147	2
1395	0	2
1396	0	2
1397	0.693147	2
1398	0	2
1399	0.693147	2
1400	0	2
1401	0.693147	2
1402	0	2
1403	0	2
1404	0.693147	2
1405	0.693147	2
1406	0	2
1407	0.693147	2
1408	0.693147	2
1409	0.693147	2
1410	0	2
1411	0.693147	2
1412	0	2
1413	0.693147	2
1414	0	2
1415	0	2
1416	0.693147	2
1417	0	2
1418	0.693147	2
1419	0	2
1420	0.693147	2
1421	0	2
1422	0.693147	2
1423	0.693147	2
1424	0	2
1425	0.693147	2
1426	0.693147	2
1427	0.693147	2
1428	0.693147	2
1429	0.693147	2
1430	0.693147	2
1431	0.693147	2
1432	0.693147	2
1433	0.693147	2
1434	0.693147	2
1435	0	2
1436	0.693147	2
1437	0.693147	2
1438	0.693147	2
1439	0	2
1440	0.693147	2
1441	0	2
1442	0.693147	2
1443	0	2
1444	0	2
1445	0	2
1446	0	2
1447	0	2
1448	0	2
1449	0	2
1450	0	2
1451	0	2
1452	0.693147	2
1453	0.693147	2
1454	0	2
1455	0.693147	2
1456	0.693147	2
1457	0.693147	2
1458	0.693147	2
1459	0	2
1460	0.693147	2
1461	0	2
1462	0	2
1463	0	2
1464	0	2
1465	0	2
1466	0	2
1467	0	2
1468	0.693147	2
1469	0	2
1470	0.693147	2
1471	0	2
1472	0	2
1473	0	2
1474	0.693147	2
1475	0	2
1476	0.693147	2
1477	0.693147	2
1478	0.693147	2
1479	0	2
1480	0	2
1481	0.693147	2
1482	0	2
1483	0	2
1484	0.693147	2
1485	0.693147	2
1486	0.693147	2
1487	0	2
1488	0.693147	2
1489	0	2
1490	0	2
1491	0.693147	2
1492	0	2
1493	0.693147	2
1494	0.693147	2
1495	0.693147	2
1496	0.693147	2
1497	0	2
1498	0	2
1499	0	2
1500	0.693147	2
1501	0	2
1502	0	2
1503	0.693147	2
1504	0	2
1505	0	2
1506	0	2
1507	0	2
1508	0	2
1509	0	2
1510	0	2
1511	0	2
1512	0.693147	2
1513	0	2
1514	0	2
1515	0.693147	2
1516	0	2
1517	0.693147	2
1518	0	2
1519	0	2
1520	0.693147	2
1521	0.693147	2
1522	0	2
1523	0	2
1524	0.693147	2
1525	0	2
1526	0	2
1527	0	2
1528	0	2
1529	0.693147	2
1530	0	2
1531	0	2
1532	0.693147	2
1533	0	2
1534	0.693147	2
1535	0.693147	2
1536	0.693147	2
1537	0	2
1538	0	2
1539	0	2
1540	0.693147	2
1541	0	2
1542	0	2
1543	0.693147	2
1544	0.693147	2
1545	0	2
1546	0.693147	2
1547	0.693147	2
1548	0	2
1549	0	2
1550	0.693147	2
1551	0	2
1552	0.693147	2
1553	0.693147	2
1554	0.693147	2
1555	0.693147	2
1556	0.693147	2
1557	0	2
1558	0.693147	2
1559	0	2
1560	0	2
1561	0	2
1562	0.693147	2
1563	0.693147	2
1564	0.693147	2
1565	0	2
1566	0	2
1567	0	2
1568	0	2
1569	0.693147	2
1570	0	2
1571	0.693147	2
1572	0	2
1573	0	2
1574	0.693147	2
1575	0	2
1576	0.693147	2
1577	0	2
1578	0.693147	2
1579	0	2
1580	0	2
1581	0	2
1582	0	2
1583	0.693147	2
1584	0.693147	2
1585	0.693147	2
1586	0.693147	2
1587	0.693147	2
1588	0.693147	2
1589	0	2
1590	0	2
1591	0.693147	2
1592	0.693147	2
1593	0.693147	2
1594	0	2
1595	0	2
1596	0	2
1597	0	2
1598	0	2
1599	0	2
1600	0	2
1601	0.693147	2
1602	0	2
1603	0	2
1604	0.693147	2
1605	0.693147	2
1606	0.693147	2
1607	0	2
1608	0	2
1609	0	2
1610	0	2
1611	0.693147	2
1612	0	2
1613	0.693147	2
1614	0	2
1615	0	2
1616	0.693147	2
1617	0	2
1618	0.693147	2
1619	0	2
1620	0	2
1621	0	2
1622	0	2
1623	0	2
1624	0	2
1625	0	2
1626	0.693147	2
1627	0.693147	2
1628	0	2
1629	0	2
1630	0	2
1631	0	2
1632	0	2
1633	0	2
1634	0	2
1635	0	2
1636	0	2
1637	0	2
1638	0	2
1639	0.693147	2
1640	0	2
1641	0.693147	2
1642	0.693147	2
1643	0.693147	2
1644	0.693147	2
1645	0	2
1646	0.693147	2
1647	0	2
1648	0	2
1649	0	2
1650	0.693147	2
1651	0	2
1652	0.693147	2
1653	0.693147	2
1654	0.693147	2
1655	0	2
1656	0	2
1657	0.693147	2
1658	0	2
1659	0	2
1660	0	2
1661	0	2
1662	0.693147	2
1663	0	2
1664	0	2
1665	0	2
1666	0	2
1667	0.693147	2
1668	0.693147	2
1669	0.693147	2
1670	0.693147	2
1671	0	2
1672	0.693147	2
1673	0.693147	2
1674	0	2
1675	0	2
1676	0	2
1677	0.693147	2
1678	0	2
1679	0.693147	2
1680	0	2
1681	0	2
1682	0	2
1683	0.693147	2
1684	0	2
1685	0	2
1686	0.693147	2
1687	0	2
1688	0.693147	2
1689	0.693147	2
1690	0.693147	2
1691	0.693147	2
1692	0	2
1693	0.693147	2
1694	0.693147	2
1695	0	2
1696	0.693147	2
1697	0.693147	2
1698	0.693147	2
1699	0.693147	2
1700	0	2
1701	0.693147	2
1702	0	2
1703	0	2
1704	0	2
1705	0	2
1706	0	2
1707	0	2
1708	0.693147	2
1709	0	2
1710	0	2
1711	0	2
1712	0	2
1713	0.693147	2
1714	0	2
1715	0	2
1716	0	2
1717	0	2
1718	0	2
1719	0	2
1720	0.693147	2
1721	0.693147	2
1722	0	2
1723	0.693147	2
1724	0.693147	2
1725	0	2
1726	0	2
1727	0.693147	2
1728	0	2
1729	0	2
1730	0	2
1731	0	2
1732	0.693147	2
1733	0	2
1734	0.693147	2
1735	0	2
1736	0.693147	2
1737	0	2
1738	0.693147	2
1739	0	2
1740	0	2
1741	0.693147	2
1742	0	2
1743	0	2
1744	0	2
1745	0	2
1746	0	2
1747	0.693147	2
1748	0	2
1749	0	2
1750	0.693147	2
1751	0	2
1752	0.693147	2
1753	0	2
1754	0.693147	2
1755	0.693147	2
1756	0.693147	2
1757	0.693147	2
1758	0	2
1759	0	2
1760	0.693147	2
1761	0	2
1762	0	2
1763	0	2
1764	0.693147	2
1765	0.693147	2
1766	0	2
1767	0.693147	2
1768	0	2
1769	0	2
1770	0	2
1771	0	2
1772	0	2
1773	0	2
1774	0	2
1775	0.693147	2
1776	0.693147	2
1777	0.693147	2
1778	0	2
1779	0.693147	2
1780	0	2
1781	0	2
1782	0.693147	2
1783	0	2
1784	0.693147	2
1785	0.693147	2
1786	0	2
1787	0	2
1788	0.693147	2
1789	0.693147	2
1790	0	2
1791	0	2
1792	0	2
1793	0.693147	2
1794	0.693147	2
1795	0	2
1796	0	2
1797	0.693147	2
1798	0	2
1799	0	2
1800	0.693147	2
1801	0.693147	2
1802	0	2
1803	0	2
1804	0	2
1805	0.693147	2
1806	0	2
1807	0	2
1808	0	2
1809	0.693147	2
1810	0.693147	2
1811	0.693147	2
1812	0	2
1813	0.693147	2
1814	0.693147	2
1815	0	2
1816	0.693147	2
1817	0	2
1818	0.693147	2
1819	0.693147	2
1820	0.693147	2
1821	0	2
1822	0	2
1823	0	2
1824	0.693147	2
1825	0	2
1826	0.693147	2
1827	0	2
1828	0	2
1829	0.693147	2
1830	0	2
1831	0.693147	2
1832	0	2
1833	0.693147	2
1834	0.693147	2
1835	0.693147	2
1836	0	2
1837	0	2
1838	0	2
1839	0.693147	2
1840	0.693147	2
1841	0.693147	2
1842	0.693147	2
1843	0.693147	2
1844	0	2
1845	0.693147	2
1846	0	2
1847	0	2
1848	0.693147	2
1849	0.693147	2
1850	0	2
1851	0	2
1852	0.693147	2
1853	0.693147	2
1854	0.693147	2
1855	0.693147	2
1856	0	2
1857	0	2
1858	0.693147	2
1859	0	2
1860	0	2
1861	0	2
1862	0	2
1863	0	2
1864	0	2
1865	0.693147	2
1866	0.693147	2
1867	0	2
1868	0	2
1869	0	2
1870	0.693147	2
1871	0	2
1872	0	2
1873	0.693147	2
1874	0	2
1875	0	2
1876	0	2
1877	0	2
1878	0.693147	2
1879	0	2
1880	0	2
1881	0.693147	2
1882	0.693147	2
1883	0	2
1884	0.693147	2
1885	0	2
1886	0.693147	2
1887	0.693147	2
1888	0	2
1889	0	2
1890	0.693147	2
1891	0	2
1892	0	2
1893	0	2
1894	0.693147	2
1895	0.693147	2
1896	0	2
1897	0.693147	2
1898	0.693147	2
1899	0	2
1900	0	2
1901	0.693147	2
1902	0.693147	2
1903	0	2
1904	0.693147	2
1905	0	2
1906	0.693147	2
1907	0	2
1908	0	2
1909	0	2
1910	0	2
1911	0.693147	2
1912	0	2
1913	0.693147	2
1914	0	2
1915	0	2
1916	0.693147	2
1917	0.693147	2
1918	0	2
1919	0	2
1920	0	2
1921	0.693147	2
1922	0.693147	2
1923	0	2
1924	0	2
1925	0	2
1926	0	2
1927	0.693147	2
1928	0	2
1929	0.693147	2
1930	0.693147	2
1931	0	2
1932	0.693147	2
1933	0	2
1934	0	2
1935	0	2
1936	0	2
1937	0	2
1938	0	2
1939	0	2
1940	0	2
1941	0	2
1942	0.693147	2
1943	0	2
1944	0	2
1945	0.693147	2
1946	0.693147	2
1947	0	2
1948	0.693147	2
1949	0	2
1950	0	2
1951	0.693147	2
1952	0	2
1953	0	2
1954	0	2
1955	0.693147	2
1956	0.693147	2
1957	0	2
1958	0	2
1959	0	2
1960	0	2
1961	0.693147	2
1962	0.693147	2
1963	0.693147	2
1964	0	2
1965	0	2
1966	0	2
1967	0	2
1968	0.693147	2
1969	0	2
1970	0	2
1971	0.693147	2
1972	0.693147	2
1973	0.693147	2
1974	0	2
1975	0	2
1976	0.693147	2
1977	0.693147	2
1978	0.693147	2
1979	0.693147	2
1980	0	2
1981	0	2
1982	0	2
1983	0.693147	2
1984	0.693147	2
1985	0.693147	2
1986	0.693147	2
1987	0	2
1988	0	2
1989	0	2
1990	0.693147	2
1991	0	2
1992	0	2
1993	0	2
1994	0	2
1995	0	2
1996	0	2
1997	0	2
1998	0.693147	2
[truncated: 19,001 more rows]

## Sheet: Fig A F11 Nasal Turbinate
	value	group
0	0	1
1	0	1
2	0	1
3	0	1
4	0	1
5	0	1
6	0	1
7	0	1
8	0	1
9	0	1
10	0	1
11	0	1
12	0	1
13	0	1
14	0	1
15	0	1
16	0	1
17	0	1
18	0	1
19	0	1
20	0	1
21	0	1
22	0	1
23	0	1
24	0	1
25	0	1
26	0	1
27	0	1
28	0	1
29	0	1
30	0	1
31	0	1
32	0	1
33	0	1
34	0	1
35	0	1
36	0	1
37	0	1
38	0	1
39	0	1
40	0	1
41	0	1
42	0	1
43	0	1
44	0	1
45	0	1
46	0	1
47	0	1
48	0	1
49	0	1
50	0	1
51	0	1
52	0	1
53	0	1
54	0	1
55	0	1
56	0	1
57	0	1
58	0	1
59	0	1
60	0	1
61	0	1
62	0	1
63	0	1
64	0	1
65	0	1
66	0	1
67	0	1
68	0	1
69	0	1
70	0	1
71	0	1
72	0	1
73	0	1
74	0	1
75	0	1
76	0	1
77	0	1
78	0	1
79	0	1
80	0	1
81	0	1
82	0	1
83	0	1
84	0	1
85	0	1
86	0	1
87	0	1
88	0	1
89	0	1
90	0	1
91	0	1
92	0	1
93	0	1
94	0	1
95	0	1
96	0	1
97	0	1
98	0	1
99	0	1
100	0	1
101	0	1
102	0	1
103	0	1
104	0	1
105	0	1
106	0	1
107	0	1
108	0	1
109	0	1
110	0	1
111	0	1
112	0	1
113	0	1
114	0	1
115	0	1
116	0	1
117	0	1
118	0	1
119	0	1
120	0	1
121	0	1
122	0	1
123	0	1
124	0	1
125	0	1
126	0	1
127	0	1
128	0	1
129	0	1
130	0	1
131	0	1
132	0	1
133	0	1
134	0	1
135	0	1
136	0	1
137	0	1
138	0	1
139	0	1
140	0	1
141	0	1
142	0	1
143	0	1
144	0	1
145	0	1
146	0	1
147	0	1
148	0	1
149	0	1
150	0	1
151	0	1
152	0	1
153	0	1
154	0	1
155	0	1
156	0	1
157	0	1
158	0	1
159	0	1
160	0	1
161	0	1
162	0	1
163	0	1
164	0	1
165	0	1
166	0	1
167	0	1
168	0	1
169	0	1
170	0	1
171	0	1
172	0	1
173	0	1
174	0	1
175	0	1
176	0	1
177	0	1
178	0	1
179	0	1
180	0	1
181	0	1
182	0	1
183	0	1
184	0	1
185	0	1
186	0	1
187	0	1
188	0	1
189	0	1
190	0	1
191	0	1
192	0	1
193	0	1
194	0	1
195	0	1
196	0	1
197	0	1
198	0	1
199	0	1
200	0	1
201	0	1
202	0	1
203	0	1
204	0	1
205	0	1
206	0	1
207	0	1
208	0	1
209	0	1
210	0	1
211	0	1
212	0	1
213	0	1
214	0	1
215	0	1
216	0	1
217	0	1
218	0	1
219	0	1
220	0	1
221	0	1
222	0	1
223	0	1
224	0	1
225	0	1
226	0	1
227	0	1
228	0	1
229	0	1
230	0	1
231	0	1
232	0	1
233	0	1
234	0	1
235	0	1
236	0	1
237	0	1
238	0	1
239	0	1
240	0	1
241	0	1
242	0	1
243	0	1
244	0	1
245	0	1
246	0	1
247	0	1
248	0	1
249	0	1
250	0	1
251	0	1
252	0	1
253	0	1
254	0	1
255	0	1
256	0	1
257	0	1
258	0	1
259	0	1
260	0	1
261	0	1
262	0	1
263	0	1
264	0	1
265	0	1
266	0	1
267	0	1
268	0	1
269	0	1
270	0	1
271	0	1
272	0	1
273	0	1
274	0	1
275	0	1
276	0	1
277	0	1
278	0	1
279	0	1
280	0	1
281	0	1
282	0	1
283	0	1
284	0	1
285	0	1
286	0	1
287	0	1
288	0	1
289	0	1
290	0	1
291	0	1
292	0	1
293	0	1
294	0	1
295	0	1
296	0	1
297	0	1
298	0	1
299	0	1
300	0	1
301	0	1
302	0	1
303	0	1
304	0	1
305	0	1
306	0	1
307	0	1
308	0	1
309	0	1
310	0	1
311	0	1
312	0	1
313	0	1
314	0	1
315	0	1
316	0	1
317	0	1
318	0	1
319	0	1
320	0	1
321	0	1
322	0	1
323	0	1
324	0	1
325	0	1
326	0	1
327	0	1
328	0	1
329	0	1
330	0	1
331	0	1
332	0	1
333	0	1
334	0	1
335	0	1
336	0	1
337	0	1
338	0	1
339	0	1
340	0	1
341	0	1
342	0	1
343	0	1
344	0	1
345	0	1
346	0	1
347	0	1
348	0	1
349	0	1
350	0	1
351	0	1
352	0	1
353	0	1
354	0	1
355	0	1
356	0	1
357	0	1
358	0	1
359	0	1
360	0	1
361	0	1
362	0	1
363	0	1
364	0	1
365	0	1
366	0	1
367	0	1
368	0	1
369	0	1
370	0	1
371	0	1
372	0	1
373	0	1
374	0	1
375	0	1
376	0	1
377	0	1
378	0	1
379	0	1
380	0	1
381	0	1
382	0	1
383	0	1
384	0	1
385	0	1
386	0	1
387	0	1
388	0	1
389	0	1
390	0	1
391	0	1
392	0	1
393	0	1
394	0	1
395	0	1
396	0	1
397	0	1
398	0	1
399	0	1
400	0	1
401	0	1
402	0	1
403	0	1
404	0	1
405	0	1
406	0	1
407	0	1
408	0	1
409	0	1
410	0	1
411	0	1
412	0	1
413	0	1
414	0	1
415	0	1
416	0	1
417	0	1
418	0	1
419	0	1
420	0	1
421	0	1
422	0	1
423	0	1
424	0	1
425	0	1
426	0	1
427	0	1
428	0	1
429	0	1
430	0	1
431	0	1
432	0	1
433	0	1
434	0	1
435	0	1
436	0	1
437	0	1
438	0	1
439	0	1
440	0	1
441	0	1
442	0	1
443	0	1
444	0	1
445	0	1
446	0	1
447	0	1
448	0	1
449	0	1
450	0	1
451	0	1
452	0	1
453	0	1
454	0	1
455	0	1
456	0	1
457	0	1
458	0	1
459	0	1
460	0	1
461	0	1
462	0	1
463	0	1
464	0	1
465	0	1
466	0	1
467	0	1
468	0	1
469	0	1
470	0	1
471	0	1
472	0	1
473	0	1
474	0	1
475	0	1
476	0	1
477	0	1
478	0	1
479	0	1
480	0	1
481	0	1
482	0	1
483	0	1
484	0	1
485	0	1
486	0	1
487	0	1
488	0	1
489	0	1
490	0	1
491	0	1
492	0	1
493	0	1
494	0	1
495	0	1
496	0	1
497	0	1
498	0	1
499	0	1
500	0	1
501	0	1
502	0	1
503	0	1
504	0	1
505	0	1
506	0	1
507	0	1
508	0	1
509	0	1
510	0	1
511	0	1
512	0	1
513	0	1
514	0	1
515	0	1
516	0	1
517	0	1
518	0	1
519	0	1
520	0	1
521	0	1
522	0	1
523	0	1
524	0	1
525	0	1
526	0	1
527	0	1
528	0	1
529	0	1
530	0	1
531	0	1
532	0	1
533	0	1
534	0	1
535	0	1
536	0	1
537	0	1
538	0	1
539	0	1
540	0	1
541	0	1
542	0	1
543	0	1
544	0	1
545	0	1
546	0	1
547	0	1
548	0	1
549	0	1
550	0	1
551	0	1
552	0	1
553	0	1
554	0	1
555	0	1
556	0	1
557	0	1
558	0	1
559	0	1
560	0	1
561	0	1
562	0	1
563	0	1
564	0	1
565	0	1
566	0	1
567	0	1
568	0	1
569	0	1
570	0	1
571	0	1
572	0	1
573	0	1
574	0	1
575	0	1
576	0	1
577	0	1
578	0	1
579	0	1
580	0	1
581	0	1
582	0	1
583	0	1
584	0	1
585	0	1
586	0	1
587	0	1
588	0	1
589	0	1
590	0	1
591	0	1
592	0	1
593	0	1
594	0	1
595	0	1
596	0	1
597	0	1
598	0	1
599	0	1
600	0	1
601	0	1
602	0	1
603	0	1
604	0	1
605	0	1
606	0	1
607	0	1
608	0	1
609	0	1
610	0	1
611	0	1
612	0	1
613	0	1
614	0	1
615	0	1
616	0	1
617	0	1
618	0	1
619	0	1
620	0	1
621	0	1
622	0	1
623	0	1
624	0	1
625	0	1
626	0	1
627	0	1
628	0	1
629	0	1
630	0	1
631	0	1
632	0	1
633	0	1
634	0	1
635	0	1
636	0	1
637	0	1
638	0	1
639	0	1
640	0	1
641	0	1
642	0	1
643	0	1
644	0	1
645	0	1
646	0	1
647	0	1
648	0	1
649	0	1
650	0	1
651	0	1
652	0	1
653	0	1
654	0	1
655	0	1
656	0	1
657	0	1
658	0	1
659	0	1
660	0	1
661	0	1
662	0	1
663	0	1
664	0	1
665	0	1
666	0	1
667	0	1
668	0	1
669	0	1
670	0	1
671	0	1
672	0	1
673	0	1
674	0	1
675	0	1
676	0	1
677	0	1
678	0	1
679	0	1
680	0	1
681	0	1
682	0	1
683	0	1
684	0	1
685	0	1
686	0	1
687	0	1
688	0	1
689	0	1
690	0	1
691	0	1
692	0	1
693	0	1
694	0	1
695	0	1
696	0	1
697	0	1
698	0	1
699	0	1
700	0	1
701	0	1
702	0	1
703	0	1
704	0	1
705	0	1
706	0	1
707	0	1
708	0	1
709	0	1
710	0	1
711	0	1
712	0	1
713	0	1
714	0	1
715	0	1
716	0	1
717	0	1
718	0	1
719	0	1
720	0	1
721	0	1
722	0	1
723	0	1
724	0	1
725	0	1
726	0	1
727	0	1
728	0	1
729	0	1
730	0	1
731	0	1
732	0	1
733	0	1
734	0	1
735	0	1
736	0	1
737	0	1
738	0	1
739	0	1
740	0	1
741	0	1
742	0	1
743	0	1
744	0	1
745	0	1
746	0	1
747	0	1
748	0	1
749	0	1
750	0	1
751	0	1
752	0	1
753	0	1
754	0	1
755	0	1
756	0	1
757	0	1
758	0	1
759	0	1
760	0	1
761	0	1
762	0	1
763	0	1
764	0	1
765	0	1
766	0	1
767	0	1
768	0	1
769	0	1
770	0	1
771	0	1
772	0	1
773	0	1
774	0	1
775	0	1
776	0	1
777	0	1
778	0	1
779	0	1
780	0	1
781	0	1
782	0	1
783	0	1
784	0	1
785	0	1
786	0	1
787	0	1
788	0	1
789	0	1
790	0	1
791	0	1
792	0	1
793	0	1
794	0	1
795	0	1
796	0	1
797	0	1
798	0	1
799	0	1
800	0	1
801	0	1
802	0	1
803	0	1
804	0	1
805	0	1
806	0	1
807	0	1
808	0	1
809	0	1
810	0	1
811	0	1
812	0	1
813	0	1
814	0	1
815	0	1
816	0	1
817	0	1
818	0	1
819	0	1
820	0	1
821	0	1
822	0	1
823	0	1
824	0	1
825	0	1
826	0	1
827	0	1
828	0	1
829	0	1
830	0	1
831	0	1
832	0	1
833	0	1
834	0	1
835	0	1
836	0	1
837	0	1
838	0	1
839	0	1
840	0	1
841	0	1
842	0	1
843	0	1
844	0	1
845	0	1
846	0	1
847	0	1
848	0	1
849	0	1
850	0	1
851	0	1
852	0	1
853	0	1
854	0	1
855	0	1
856	0	1
857	0	1
858	0	1
859	0	1
860	0	1
861	0	1
862	0	1
863	0	1
864	0	1
865	0	1
866	0	1
867	0	1
868	0	1
869	0	1
870	0	1
871	0	1
872	0	1
873	0	1
874	0	1
875	0	1
876	0	1
877	0	1
878	0	1
879	0	1
880	0	1
881	0	1
882	0	1
883	0	1
884	0	1
885	0	1
886	0	1
887	0	1
888	0	1
889	0	1
890	0	1
891	0	1
892	0	1
893	0	1
894	0	1
895	0	1
896	0	1
897	0	1
898	0	1
899	0	1
900	0	1
901	0	1
902	0	1
903	0	1
904	0	1
905	0	1
906	0	1
907	0	1
908	0	1
909	0	1
910	0	1
911	0	1
912	0	1
913	0	1
914	0	1
915	0	1
916	0	1
917	0	1
918	0	1
919	0	1
920	0	1
921	0	1
922	0	1
923	0	1
924	0	1
925	0	1
926	0	1
927	0	1
928	0	1
929	0	1
930	0	1
931	0	1
932	0	1
933	0	1
934	0	1
935	0	1
936	0	1
937	0	1
938	0	1
939	0	1
940	0	1
941	0	1
942	0	1
943	0	1
944	0	1
945	0	1
946	0	1
947	0	1
948	0	1
949	0	1
950	0	1
951	0	1
952	0	1
953	0	1
954	0	1
955	0	1
956	0	1
957	0	1
958	0	1
959	0	1
960	0	1
961	0	1
962	0	1
963	0	1
964	0	1
965	0	1
966	0	1
967	0	1
968	0	1
969	0	1
970	0	1
971	0	1
972	0	1
973	0	1
974	0	1
975	0	1
976	0	1
977	0	1
978	0	1
979	0	1
980	0	1
981	0	1
982	0	1
983	0	1
984	0	1
985	0	1
986	0	1
987	0	1
988	0	1
989	0	1
990	0	1
991	0	1
992	0	1
993	0	1
994	0	1
995	0	1
996	0	1
997	0	1
998	0	1
999	0	1
1000	0.693147	2
1001	0.693147	2
1002	0	2
1003	0.693147	2
1004	0.693147	2
1005	0.693147	2
1006	0.693147	2
1007	0.693147	2
1008	0	2
1009	0	2
1010	0	2
1011	0	2
1012	0.693147	2
1013	0.693147	2
1014	0	2
1015	0.693147	2
1016	0.693147	2
1017	0.693147	2
1018	0.693147	2
1019	0.693147	2
1020	0	2
1021	0.693147	2
1022	0.693147	2
1023	0	2
1024	0.693147	2
1025	0.693147	2
1026	0.693147	2
1027	0	2
1028	0.693147	2
1029	0.693147	2
1030	0.693147	2
1031	0.693147	2
1032	0	2
1033	0	2
1034	0.693147	2
1035	0.693147	2
1036	0.693147	2
1037	0.693147	2
1038	0	2
1039	0.693147	2
1040	0.693147	2
1041	0.693147	2
1042	0.693147	2
1043	0.693147	2
1044	0.693147	2
1045	0.693147	2
1046	0	2
1047	0.693147	2
1048	0.693147	2
1049	0	2
1050	0.693147	2
1051	0.693147	2
1052	0.693147	2
1053	0.693147	2
1054	0	2
1055	0.693147	2
1056	0.693147	2
1057	0.693147	2
1058	0.693147	2
1059	0.693147	2
1060	0.693147	2
1061	0.693147	2
1062	0	2
1063	0.693147	2
1064	0.693147	2
1065	0.693147	2
1066	0	2
1067	0.693147	2
1068	0.693147	2
1069	0.693147	2
1070	0	2
1071	0.693147	2
1072	0.693147	2
1073	0.693147	2
1074	0.693147	2
1075	0.693147	2
1076	0.693147	2
1077	0.693147	2
1078	0.693147	2
1079	0.693147	2
1080	0.693147	2
1081	0.693147	2
1082	0.693147	2
1083	0	2
1084	0.693147	2
1085	0	2
1086	0.693147	2
1087	0.693147	2
1088	0	2
1089	0	2
1090	0.693147	2
1091	0.693147	2
1092	0.693147	2
1093	0.693147	2
1094	0.693147	2
1095	0.693147	2
1096	0.693147	2
1097	0.693147	2
1098	0	2
1099	0	2
1100	0.693147	2
1101	0.693147	2
1102	0	2
1103	0.693147	2
1104	0	2
1105	0.693147	2
1106	0	2
1107	0	2
1108	0	2
1109	0	2
1110	0.693147	2
1111	0.693147	2
1112	0.693147	2
1113	0.693147	2
1114	0.693147	2
1115	0.693147	2
1116	0.693147	2
1117	0.693147	2
1118	0	2
1119	0.693147	2
1120	0.693147	2
1121	0.693147	2
1122	0.693147	2
1123	0.693147	2
1124	0.693147	2
1125	0.693147	2
1126	0.693147	2
1127	0.693147	2
1128	0.693147	2
1129	0.693147	2
1130	0.693147	2
1131	0.693147	2
1132	0	2
1133	0.693147	2
1134	0.693147	2
1135	0.693147	2
1136	0.693147	2
1137	0.693147	2
1138	0.693147	2
1139	0.693147	2
1140	0.693147	2
1141	0.693147	2
1142	0.693147	2
1143	0.693147	2
1144	0.693147	2
1145	0.693147	2
1146	0.693147	2
1147	0.693147	2
1148	0.693147	2
1149	0	2
1150	0.693147	2
1151	0.693147	2
1152	0	2
1153	0.693147	2
1154	0	2
1155	0	2
1156	0	2
1157	0.693147	2
1158	0.693147	2
1159	0.693147	2
1160	0.693147	2
1161	0.693147	2
1162	0	2
1163	0.693147	2
1164	0.693147	2
1165	0.693147	2
1166	0.693147	2
1167	0.693147	2
1168	0.693147	2
1169	0.693147	2
1170	0.693147	2
1171	0.693147	2
1172	0.693147	2
1173	0.693147	2
1174	0.693147	2
1175	0	2
1176	0.693147	2
1177	0.693147	2
1178	0.693147	2
1179	0	2
1180	0.693147	2
1181	0.693147	2
1182	0.693147	2
1183	0.693147	2
1184	0.693147	2
1185	0.693147	2
1186	0.693147	2
1187	0	2
1188	0.693147	2
1189	0	2
1190	0.693147	2
1191	0.693147	2
1192	0.693147	2
1193	0.693147	2
1194	0.693147	2
1195	0.693147	2
1196	0.693147	2
1197	0.693147	2
1198	0.693147	2
1199	0.693147	2
1200	0.693147	2
1201	0.693147	2
1202	0.693147	2
1203	0.693147	2
1204	0	2
1205	0.693147	2
1206	0	2
1207	0.693147	2
1208	0.693147	2
1209	0	2
1210	0.693147	2
1211	0.693147	2
1212	0	2
1213	0.693147	2
1214	0	2
1215	0	2
1216	0	2
1217	0.693147	2
1218	0.693147	2
1219	0.693147	2
1220	0.693147	2
1221	0.693147	2
1222	0.693147	2
1223	0.693147	2
1224	0.693147	2
1225	0.693147	2
1226	0.693147	2
1227	0	2
1228	0.693147	2
1229	0.693147	2
1230	0.693147	2
1231	0	2
1232	0.693147	2
1233	0.693147	2
1234	0.693147	2
1235	0.693147	2
1236	0.693147	2
1237	0	2
1238	0.693147	2
1239	0.693147	2
1240	0	2
1241	0.693147	2
1242	0.693147	2
1243	0.693147	2
1244	0.693147	2
1245	0.693147	2
1246	0.693147	2
1247	0.693147	2
1248	0.693147	2
1249	0.693147	2
1250	0.693147	2
1251	0.693147	2
1252	0.693147	2
1253	0	2
1254	0.693147	2
1255	0.693147	2
1256	0.693147	2
1257	0.693147	2
1258	0.693147	2
1259	0.693147	2
1260	0.693147	2
1261	0.693147	2
1262	0.693147	2
1263	0.693147	2
1264	0.693147	2
1265	0	2
1266	0.693147	2
1267	0.693147	2
1268	0.693147	2
1269	0.693147	2
1270	0.693147	2
1271	0	2
1272	0.693147	2
1273	0.693147	2
1274	0	2
1275	0.693147	2
1276	0.693147	2
1277	0.693147	2
1278	0.693147	2
1279	0.693147	2
1280	0	2
1281	0.693147	2
1282	0.693147	2
1283	0.693147	2
1284	0.693147	2
1285	0.693147	2
1286	0	2
1287	0	2
1288	0.693147	2
1289	0.693147	2
1290	0.693147	2
1291	0.693147	2
1292	0.693147	2
1293	0.693147	2
1294	0	2
1295	0.693147	2
1296	0.693147	2
1297	0.693147	2
1298	0.693147	2
1299	0.693147	2
1300	0.693147	2
1301	0.693147	2
1302	0	2
1303	0.693147	2
1304	0.693147	2
1305	0	2
1306	0	2
1307	0.693147	2
1308	0.693147	2
1309	0.693147	2
1310	0.693147	2
1311	0.693147	2
1312	0.693147	2
1313	0.693147	2
1314	0	2
1315	0.693147	2
1316	0.693147	2
1317	0.693147	2
1318	0.693147	2
1319	0.693147	2
1320	0.693147	2
1321	0.693147	2
1322	0.693147	2
1323	0	2
1324	0.693147	2
1325	0.693147	2
1326	0.693147	2
1327	0.693147	2
1328	0.693147	2
1329	0	2
1330	0.693147	2
1331	0.693147	2
1332	0	2
1333	0.693147	2
1334	0.693147	2
1335	0.693147	2
1336	0	2
1337	0	2
1338	0.693147	2
1339	0.693147	2
1340	0.693147	2
1341	0.693147	2
1342	0.693147	2
1343	0.693147	2
1344	0.693147	2
1345	0.693147	2
1346	0.693147	2
1347	0.693147	2
1348	0.693147	2
1349	0.693147	2
1350	0	2
1351	0.693147	2
1352	0.693147	2
1353	0.693147	2
1354	0.693147	2
1355	0.693147	2
1356	0.693147	2
1357	0	2
1358	0	2
1359	0.693147	2
1360	0.693147	2
1361	0.693147	2
1362	0.693147	2
1363	0.693147	2
1364	0.693147	2
1365	0.693147	2
1366	0.693147	2
1367	0	2
1368	0.693147	2
1369	0	2
1370	0.693147	2
1371	0.693147	2
1372	0	2
1373	0.693147	2
1374	0	2
1375	0.693147	2
1376	0.693147	2
1377	0.693147	2
1378	0.693147	2
1379	0.693147	2
1380	0.693147	2
1381	0.693147	2
1382	0.693147	2
1383	0.693147	2
1384	0.693147	2
1385	0.693147	2
1386	0.693147	2
1387	0.693147	2
1388	0.693147	2
1389	0.693147	2
1390	0	2
1391	0.693147	2
1392	0.693147	2
1393	0	2
1394	0.693147	2
1395	0.693147	2
1396	0.693147	2
1397	0	2
1398	0.693147	2
1399	0	2
1400	0.693147	2
1401	0.693147	2
1402	0.693147	2
1403	0.693147	2
1404	0.693147	2
1405	0.693147	2
1406	0.693147	2
1407	0.693147	2
1408	0.693147	2
1409	0.693147	2
1410	0.693147	2
1411	0.693147	2
1412	0.693147	2
1413	0.693147	2
1414	0.693147	2
1415	0.693147	2
1416	0.693147	2
1417	0.693147	2
1418	0.693147	2
1419	0.693147	2
1420	0.693147	2
1421	0.693147	2
1422	0.693147	2
1423	0.693147	2
1424	0	2
1425	0.693147	2
1426	0.693147	2
1427	0.693147	2
1428	0.693147	2
1429	0.693147	2
1430	0.693147	2
1431	0.693147	2
1432	0.693147	2
1433	0.693147	2
1434	0.693147	2
1435	0.693147	2
1436	0.693147	2
1437	0	2
1438	0.693147	2
1439	0.693147	2
1440	0.693147	2
1441	0.693147	2
1442	0.693147	2
1443	0.693147	2
1444	0.693147	2
1445	0.693147	2
1446	0.693147	2
1447	0	2
1448	0.693147	2
1449	0.693147	2
1450	0.693147	2
1451	0	2
1452	0.693147	2
1453	0.693147	2
1454	0.693147	2
1455	0.693147	2
1456	0.693147	2
1457	0.693147	2
1458	0.693147	2
1459	0.693147	2
1460	0.693147	2
1461	0.693147	2
1462	0	2
1463	0.693147	2
1464	0	2
1465	0.693147	2
1466	0.693147	2
1467	0	2
1468	0	2
1469	0	2
1470	0.693147	2
1471	0.693147	2
1472	0.693147	2
1473	0	2
1474	0.693147	2
1475	0	2
1476	0.693147	2
1477	0.693147	2
1478	0.693147	2
1479	0	2
1480	0.693147	2
1481	0.693147	2
1482	0.693147	2
1483	0.693147	2
1484	0	2
1485	0.693147	2
1486	0.693147	2
1487	0.693147	2
1488	0.693147	2
1489	0.693147	2
1490	0.693147	2
1491	0.693147	2
1492	0.693147	2
1493	0.693147	2
1494	0.693147	2
1495	0.693147	2
1496	0.693147	2
1497	0.693147	2
1498	0.693147	2
1499	0	2
1500	0.693147	2
1501	0.693147	2
1502	0.693147	2
1503	0.693147	2
1504	0.693147	2
1505	0	2
1506	0.693147	2
1507	0.693147	2
1508	0.693147	2
1509	0.693147	2
1510	0	2
1511	0	2
1512	0.693147	2
1513	0	2
1514	0.693147	2
1515	0.693147	2
1516	0.693147	2
1517	0.693147	2
1518	0.693147	2
1519	0	2
1520	0.693147	2
1521	0.693147	2
1522	0.693147	2
1523	0.693147	2
1524	0.693147	2
1525	0.693147	2
1526	0.693147	2
1527	0	2
1528	0.693147	2
1529	0.693147	2
1530	0.693147	2
1531	0.693147	2
1532	0.693147	2
1533	0.693147	2
1534	0.693147	2
1535	0.693147	2
1536	0.693147	2
1537	0.693147	2
1538	0.693147	2
1539	0.693147	2
1540	0.693147	2
1541	0.693147	2
1542	0.693147	2
1543	0	2
1544	0.693147	2
1545	0	2
1546	0.693147	2
1547	0.693147	2
1548	0.693147	2
1549	0.693147	2
1550	0.693147	2
1551	0.693147	2
1552	0.693147	2
1553	0	2
1554	0	2
1555	0	2
1556	0.693147	2
1557	0.693147	2
1558	0	2
1559	0.693147	2
1560	0.693147	2
1561	0	2
1562	0.693147	2
1563	0.693147	2
1564	0.693147	2
1565	0.693147	2
1566	0.693147	2
1567	0	2
1568	0	2
1569	0.693147	2
1570	0.693147	2
1571	0	2
1572	0.693147	2
1573	0.693147	2
1574	0.693147	2
1575	0	2
1576	0.693147	2
1577	0.693147	2
1578	0.693147	2
1579	0.693147	2
1580	0.693147	2
1581	0.693147	2
1582	0.693147	2
1583	0.693147	2
1584	0.693147	2
1585	0	2
1586	0	2
1587	0.693147	2
1588	0.693147	2
1589	0.693147	2
1590	0.693147	2
1591	0.693147	2
1592	0	2
1593	0.693147	2
1594	0.693147	2
1595	0.693147	2
1596	0.693147	2
1597	0.693147	2
1598	0.693147	2
1599	0.693147	2
1600	0.693147	2
1601	0	2
1602	0.693147	2
1603	0	2
1604	0.693147	2
1605	0.693147	2
1606	0.693147	2
1607	0.693147	2
1608	0.693147	2
1609	0	2
1610	0.693147	2
1611	0.693147	2
1612	0.693147	2
1613	0	2
1614	0.693147	2
1615	0	2
1616	0	2
1617	0.693147	2
1618	0.693147	2
1619	0.693147	2
1620	0.693147	2
1621	0.693147	2
1622	0.693147	2
1623	0.693147	2
1624	0.693147	2
1625	0.693147	2
1626	0.693147	2
1627	0.693147	2
1628	0	2
1629	0.693147	2
1630	0	2
1631	0.693147	2
1632	0.693147	2
1633	0.693147	2
1634	0.693147	2
1635	0.693147	2
1636	0.693147	2
1637	0.693147	2
1638	0.693147	2
1639	0.693147	2
1640	0.693147	2
1641	0.693147	2
1642	0.693147	2
1643	0.693147	2
1644	0.693147	2
1645	0.693147	2
1646	0.693147	2
1647	0	2
1648	0.693147	2
1649	0.693147	2
1650	0.693147	2
1651	0.693147	2
1652	0.693147	2
1653	0.693147	2
1654	0.693147	2
1655	0.693147	2
1656	0.693147	2
1657	0.693147	2
1658	0.693147	2
1659	0.693147	2
1660	0.693147	2
1661	0.693147	2
1662	0.693147	2
1663	0.693147	2
1664	0	2
1665	0	2
1666	0.693147	2
1667	0.693147	2
1668	0.693147	2
1669	0.693147	2
1670	0.693147	2
1671	0.693147	2
1672	0.693147	2
1673	0.693147	2
1674	0.693147	2
1675	0.693147	2
1676	0.693147	2
1677	0	2
1678	0.693147	2
1679	0.693147	2
1680	0.693147	2
1681	0.693147	2
1682	0.693147	2
1683	0.693147	2
1684	0.693147	2
1685	0.693147	2
1686	0.693147	2
1687	0.693147	2
1688	0.693147	2
1689	0.693147	2
1690	0.693147	2
1691	0.693147	2
1692	0.693147	2
1693	0	2
1694	0	2
1695	0	2
1696	0.693147	2
1697	0	2
1698	0.693147	2
1699	0.693147	2
1700	0.693147	2
1701	0.693147	2
1702	0.693147	2
1703	0.693147	2
1704	0.693147	2
1705	0.693147	2
1706	0.693147	2
1707	0.693147	2
1708	0.693147	2
1709	0.693147	2
1710	0.693147	2
1711	0.693147	2
1712	0	2
1713	0.693147	2
1714	0.693147	2
1715	0.693147	2
1716	0.693147	2
1717	0.693147	2
1718	0.693147	2
1719	0.693147	2
1720	0	2
1721	0.693147	2
1722	0	2
1723	0.693147	2
1724	0.693147	2
1725	0.693147	2
1726	0.693147	2
1727	0.693147	2
1728	0.693147	2
1729	0	2
1730	0.693147	2
1731	0.693147	2
1732	0.693147	2
1733	0.693147	2
1734	0.693147	2
1735	0	2
1736	0.693147	2
1737	0.693147	2
1738	0	2
1739	0.693147	2
1740	0.693147	2
1741	0.693147	2
1742	0	2
1743	0	2
1744	0.693147	2
1745	0.693147	2
1746	0.693147	2
1747	0.693147	2
1748	0.693147	2
1749	0.693147	2
1750	0.693147	2
1751	0.693147	2
1752	0	2
1753	0	2
1754	0.693147	2
1755	0.693147	2
1756	0.693147	2
1757	0.693147	2
1758	0.693147	2
1759	0	2
1760	0	2
1761	0.693147	2
1762	0	2
1763	0.693147	2
1764	0.693147	2
1765	0.693147	2
1766	0.693147	2
1767	0.693147	2
1768	0.693147	2
1769	0.693147	2
1770	0.693147	2
1771	0.693147	2
1772	0.693147	2
1773	0.693147	2
1774	0.693147	2
1775	0.693147	2
1776	0.693147	2
1777	0	2
1778	0.693147	2
1779	0.693147	2
1780	0	2
1781	0.693147	2
1782	0	2
1783	0.693147	2
1784	0.693147	2
1785	0.693147	2
1786	0.693147	2
1787	0.693147	2
1788	0.693147	2
1789	0.693147	2
1790	0.693147	2
1791	0	2
1792	0.693147	2
1793	0.693147	2
1794	0.693147	2
1795	0	2
1796	0	2
1797	0.693147	2
1798	0.693147	2
1799	0.693147	2
1800	0.693147	2
1801	0.693147	2
1802	0.693147	2
1803	0.693147	2
1804	0.693147	2
1805	0.693147	2
1806	0.693147	2
1807	0	2
1808	0.693147	2
1809	0.693147	2
1810	0.693147	2
1811	0.693147	2
1812	0.693147	2
1813	0.693147	2
1814	0	2
1815	0	2
1816	0.693147	2
1817	0.693147	2
1818	0.693147	2
1819	0.693147	2
1820	0	2
1821	0.693147	2
1822	0	2
1823	0.693147	2
1824	0.693147	2
1825	0	2
1826	0.693147	2
1827	0.693147	2
1828	0.693147	2
1829	0.693147	2
1830	0.693147	2
1831	0.693147	2
1832	0.693147	2
1833	0.693147	2
1834	0.693147	2
1835	0.693147	2
1836	0.693147	2
1837	0	2
1838	0.693147	2
1839	0.693147	2
1840	0.693147	2
1841	0.693147	2
1842	0.693147	2
1843	0	2
1844	0.693147	2
1845	0.693147	2
1846	0.693147	2
1847	0.693147	2
1848	0.693147	2
1849	0.693147	2
1850	0.693147	2
1851	0.693147	2
1852	0	2
1853	0.693147	2
1854	0.693147	2
1855	0.693147	2
1856	0.693147	2
1857	0	2
1858	0.693147	2
1859	0.693147	2
1860	0.693147	2
1861	0.693147	2
1862	0.693147	2
1863	0.693147	2
1864	0.693147	2
1865	0.693147	2
1866	0.693147	2
1867	0	2
1868	0.693147	2
1869	0.693147	2
1870	0.693147	2
1871	0.693147	2
1872	0.693147	2
1873	0.693147	2
1874	0.693147	2
1875	0	2
1876	0	2
1877	0.693147	2
1878	0.693147	2
1879	0.693147	2
1880	0.693147	2
1881	0.693147	2
1882	0.693147	2
1883	0.693147	2
1884	0.693147	2
1885	0.693147	2
1886	0.693147	2
1887	0.693147	2
1888	0.693147	2
1889	0.693147	2
1890	0.693147	2
1891	0.693147	2
1892	0.693147	2
1893	0.693147	2
1894	0.693147	2
1895	0.693147	2
1896	0.693147	2
1897	0.693147	2
1898	0.693147	2
1899	0.693147	2
1900	0.693147	2
1901	0.693147	2
1902	0.693147	2
1903	0.693147	2
1904	0.693147	2
1905	0.693147	2
1906	0.693147	2
1907	0.693147	2
1908	0.693147	2
1909	0.693147	2
1910	0	2
1911	0	2
1912	0.693147	2
1913	0.693147	2
1914	0.693147	2
1915	0	2
1916	0.693147	2
1917	0.693147	2
1918	0.693147	2
1919	0	2
1920	0.693147	2
1921	0.693147	2
1922	0.693147	2
1923	0.693147	2
1924	0	2
1925	0.693147	2
1926	0.693147	2
1927	0.693147	2
1928	0.693147	2
1929	0.693147	2
1930	0.693147	2
1931	0.693147	2
1932	0.693147	2
1933	0.693147	2
1934	0	2
1935	0.693147	2
1936	0.693147	2
1937	0.693147	2
1938	0.693147	2
1939	0.693147	2
1940	0.693147	2
1941	0	2
1942	0.693147	2
1943	0.693147	2
1944	0.693147	2
1945	0.693147	2
1946	0	2
1947	0.693147	2
1948	0.693147	2
1949	0.693147	2
1950	0	2
1951	0.693147	2
1952	0.693147	2
1953	0.693147	2
1954	0.693147	2
1955	0	2
1956	0	2
1957	0.693147	2
1958	0.693147	2
1959	0.693147	2
1960	0.693147	2
1961	0	2
1962	0.693147	2
1963	0.693147	2
1964	0	2
1965	0.693147	2
1966	0.693147	2
1967	0.693147	2
1968	0.693147	2
1969	0.693147	2
1970	0.693147	2
1971	0.693147	2
1972	0.693147	2
1973	0.693147	2
1974	0.693147	2
1975	0.693147	2
1976	0.693147	2
1977	0.693147	2
1978	0.693147	2
1979	0	2
1980	0	2
1981	0.693147	2
1982	0.693147	2
1983	0.693147	2
1984	0.693147	2
1985	0.693147	2
1986	0.693147	2
1987	0.693147	2
1988	0.693147	2
1989	0.693147	2
1990	0.693147	2
1991	0.693147	2
1992	0.693147	2
1993	0.693147	2
1994	0	2
1995	0.693147	2
1996	0.693147	2
1997	0.693147	2
1998	0.693147	2
[truncated: 19,001 more rows]

## Sheet: Fig A F14 Lung
	value	group
0	0	1
1	0	1
2	0	1
3	0	1
4	0	1
5	0	1
6	0	1
7	0	1
8	0	1
9	0	1
10	0	1
11	0	1
12	0	1
13	0	1
14	0	1
15	0	1
16	0	1
17	0	1
18	0	1
19	0	1
20	0	1
21	0	1
22	0	1
23	0	1
24	0	1
25	0	1
26	0	1
27	0	1
28	0	1
29	0	1
30	0	1
31	0	1
32	0	1
33	0	1
34	0	1
35	0	1
36	0	1
37	0	1
38	0	1
39	0	1
40	0	1
41	0	1
42	0	1
43	0	1
44	0	1
45	0	1
46	0	1
47	0	1
48	0	1
49	0	1
50	0	1
51	0	1
52	0	1
53	0	1
54	0	1
55	0	1
56	0	1
57	0	1
58	0	1
59	0	1
60	0	1
61	0	1
62	0	1
63	0	1
64	0	1
65	0	1
66	0	1
67	0	1
68	0	1
69	0	1
70	0	1
71	0	1
72	0	1
73	0	1
74	0	1
75	0	1
76	0	1
77	0	1
78	0	1
79	0	1
80	0	1
81	0	1
82	0	1
83	0	1
84	0	1
85	0	1
86	0	1
87	0	1
88	0	1
89	0	1
90	0	1
91	0	1
92	0	1
93	0	1
94	0	1
95	0	1
96	0	1
97	0	1
98	0	1
99	0	1
100	0	1
101	0	1
102	0	1
103	0	1
104	0	1
105	0	1
106	0	1
107	0	1
108	0	1
109	0	1
110	0	1
111	0	1
112	0	1
113	0	1
114	0	1
115	0	1
116	0	1
117	0	1
118	0	1
119	0	1
120	0	1
121	0	1
122	0	1
123	0	1
124	0	1
125	0	1
126	0	1
127	0	1
128	0	1
129	0	1
130	0	1
131	0	1
132	0	1
133	0	1
134	0	1
135	0	1
136	0	1
137	0	1
138	0	1
139	0	1
140	0	1
141	0	1
142	0	1
143	0	1
144	0	1
145	0	1
146	0	1
147	0	1
148	0	1
149	0	1
150	0	1
151	0	1
152	0	1
153	0	1
154	0	1
155	0	1
156	0	1
157	0	1
158	0	1
159	0	1
160	0	1
161	0	1
162	0	1
163	0	1
164	0	1
165	0	1
166	0	1
167	0	1
168	0	1
169	0	1
170	0	1
171	0	1
172	0	1
173	0	1
174	0	1
175	0	1
176	0	1
177	0	1
178	0	1
179	0	1
180	0	1
181	0	1
182	0	1
183	0	1
184	0	1
185	0	1
186	0	1
187	0	1
188	0	1
189	0	1
190	0	1
191	0	1
192	0	1
193	0	1
194	0	1
195	0	1
196	0	1
197	0	1
198	0	1
199	0	1
200	0	1
201	0	1
202	0	1
203	0	1
204	0	1
205	0	1
206	0	1
207	0	1
208	0	1
209	0	1
210	0	1
211	0	1
212	0	1
213	0	1
214	0	1
215	0	1
216	0	1
217	0	1
218	0	1
219	0	1
220	0	1
221	0	1
222	0	1
223	0	1
224	0	1
225	0	1
226	0	1
227	0	1
228	0	1
229	0	1
230	0	1
231	0	1
232	0	1
233	0	1
234	0	1
235	0	1
236	0	1
237	0	1
238	0	1
239	0	1
240	0	1
241	0	1
242	0	1
243	0	1
244	0	1
245	0	1
246	0	1
247	0	1
248	0	1
249	0	1
250	0	1
251	0	1
252	0	1
253	0	1
254	0	1
255	0	1
256	0	1
257	0	1
258	0	1
259	0	1
260	0	1
261	0	1
262	0	1
263	0	1
264	0	1
265	0	1
266	0	1
267	0	1
268	0	1
269	0	1
270	0	1
271	0	1
272	0	1
273	0	1
274	0	1
275	0	1
276	0	1
277	0	1
278	0	1
279	0	1
280	0	1
281	0	1
282	0	1
283	0	1
284	0	1
285	0	1
286	0	1
287	0	1
288	0	1
289	0	1
290	0	1
291	0	1
292	0	1
293	0	1
294	0	1
295	0	1
296	0	1
297	0	1
298	0	1
299	0	1
300	0	1
301	0	1
302	0	1
303	0	1
304	0	1
305	0	1
306	0	1
307	0	1
308	0	1
309	0	1
310	0	1
311	0	1
312	0	1
313	0	1
314	0	1
315	0	1
316	0	1
317	0	1
318	0	1
319	0	1
320	0	1
321	0	1
322	0	1
323	0	1
324	0	1
325	0	1
326	0	1
327	0	1
328	0	1
329	0	1
330	0	1
331	0	1
332	0	1
333	0	1
334	0	1
335	0	1
336	0	1
337	0	1
338	0	1
339	0	1
340	0	1
341	0	1
342	0	1
343	0	1
344	0	1
345	0	1
346	0	1
347	0	1
348	0	1
349	0	1
350	0	1
351	0	1
352	0	1
353	0	1
354	0	1
355	0	1
356	0	1
357	0	1
358	0	1
359	0	1
360	0	1
361	0	1
362	0	1
363	0	1
364	0	1
365	0	1
366	0	1
367	0	1
368	0	1
369	0	1
370	0	1
371	0	1
372	0	1
373	0	1
374	0	1
375	0	1
376	0	1
377	0	1
378	0	1
379	0	1
380	0	1
381	0	1
382	0	1
383	0	1
384	0	1
385	0	1
386	0	1
387	0	1
388	0	1
389	0	1
390	0	1
391	0	1
392	0	1
393	0	1
394	0	1
395	0	1
396	0	1
397	0	1
398	0	1
399	0	1
400	0	1
401	0	1
402	0	1
403	0	1
404	0	1
405	0	1
406	0	1
407	0	1
408	0	1
409	0	1
410	0	1
411	0	1
412	0	1
413	0	1
414	0	1
415	0	1
416	0	1
417	0	1
418	0	1
419	0	1
420	0	1
421	0	1
422	0	1
423	0	1
424	0	1
425	0	1
426	0	1
427	0	1
428	0	1
429	0	1
430	0	1
431	0	1
432	0	1
433	0	1
434	0	1
435	0	1
436	0	1
437	0	1
438	0	1
439	0	1
440	0	1
441	0	1
442	0	1
443	0	1
444	0	1
445	0	1
446	0	1
447	0	1
448	0	1
449	0	1
450	0	1
451	0	1
452	0	1
453	0	1
454	0	1
455	0	1
456	0	1
457	0	1
458	0	1
459	0	1
460	0	1
461	0	1
462	0	1
463	0	1
464	0	1
465	0	1
466	0	1
467	0	1
468	0	1
469	0	1
470	0	1
471	0	1
472	0	1
473	0	1
474	0	1
475	0	1
476	0	1
477	0	1
478	0	1
479	0	1
480	0	1
481	0	1
482	0	1
483	0	1
484	0	1
485	0	1
486	0	1
487	0	1
488	0	1
489	0	1
490	0	1
491	0	1
492	0	1
493	0	1
494	0	1
495	0	1
496	0	1
497	0	1
498	0	1
499	0	1
500	0	1
501	0	1
502	0	1
503	0	1
504	0	1
505	0	1
506	0	1
507	0	1
508	0	1
509	0	1
510	0	1
511	0	1
512	0	1
513	0	1
514	0	1
515	0	1
516	0	1
517	0	1
518	0	1
519	0	1
520	0	1
521	0	1
522	0	1
523	0	1
524	0	1
525	0	1
526	0	1
527	0	1
528	0	1
529	0	1
530	0	1
531	0	1
532	0	1
533	0	1
534	0	1
535	0	1
536	0	1
537	0	1
538	0	1
539	0	1
540	0	1
541	0	1
542	0	1
543	0	1
544	0	1
545	0	1
546	0	1
547	0	1
548	0	1
549	0	1
550	0	1
551	0	1
552	0	1
553	0	1
554	0	1
555	0	1
556	0	1
557	0	1
558	0	1
559	0	1
560	0	1
561	0	1
562	0	1
563	0	1
564	0	1
565	0	1
566	0	1
567	0	1
568	0	1
569	0	1
570	0	1
571	0	1
572	0	1
573	0	1
574	0	1
575	0	1
576	0	1
577	0	1
578	0	1
579	0	1
580	0	1
581	0	1
582	0	1
583	0	1
584	0	1
585	0	1
586	0	1
587	0	1
588	0	1
589	0	1
590	0	1
591	0	1
592	0	1
593	0	1
594	0	1
595	0	1
596	0	1
597	0	1
598	0	1
599	0	1
600	0	1
601	0	1
602	0	1
603	0	1
604	0	1
605	0	1
606	0	1
607	0	1
608	0	1
609	0	1
610	0	1
611	0	1
612	0	1
613	0	1
614	0	1
615	0	1
616	0	1
617	0	1
618	0	1
619	0	1
620	0	1
621	0	1
622	0	1
623	0	1
624	0	1
625	0	1
626	0	1
627	0	1
628	0	1
629	0	1
630	0	1
631	0	1
632	0	1
633	0	1
634	0	1
635	0	1
636	0	1
637	0	1
638	0	1
639	0	1
640	0	1
641	0	1
642	0	1
643	0	1
644	0	1
645	0	1
646	0	1
647	0	1
648	0	1
649	0	1
650	0	1
651	0	1
652	0	1
653	0	1
654	0	1
655	0	1
656	0	1
657	0	1
658	0	1
659	0	1
660	0	1
661	0	1
662	0	1
663	0	1
664	0	1
665	0	1
666	0	1
667	0	1
668	0	1
669	0	1
670	0	1
671	0	1
672	0	1
673	0	1
674	0	1
675	0	1
676	0	1
677	0	1
678	0	1
679	0	1
680	0	1
681	0	1
682	0	1
683	0	1
684	0	1
685	0	1
686	0	1
687	0	1
688	0	1
689	0	1
690	0	1
691	0	1
692	0	1
693	0	1
694	0	1
695	0	1
696	0	1
697	0	1
698	0	1
699	0	1
700	0	1
701	0	1
702	0	1
703	0	1
704	0	1
705	0	1
706	0	1
707	0	1
708	0	1
709	0	1
710	0	1
711	0	1
712	0	1
713	0	1
714	0	1
715	0	1
716	0	1
717	0	1
718	0	1
719	0	1
720	0	1
721	0	1
722	0	1
723	0	1
724	0	1
725	0	1
726	0	1
727	0	1
728	0	1
729	0	1
730	0	1
731	0	1
732	0	1
733	0	1
734	0	1
735	0	1
736	0	1
737	0	1
738	0	1
739	0	1
740	0	1
741	0	1
742	0	1
743	0	1
744	0	1
745	0	1
746	0	1
747	0	1
748	0	1
749	0	1
750	0	1
751	0	1
752	0	1
753	0	1
754	0	1
755	0	1
756	0	1
757	0	1
758	0	1
759	0	1
760	0	1
761	0	1
762	0	1
763	0	1
764	0	1
765	0	1
766	0	1
767	0	1
768	0	1
769	0	1
770	0	1
771	0	1
772	0	1
773	0	1
774	0	1
775	0	1
776	0	1
777	0	1
778	0	1
779	0	1
780	0	1
781	0	1
782	0	1
783	0	1
784	0	1
785	0	1
786	0	1
787	0	1
788	0	1
789	0	1
790	0	1
791	0	1
792	0	1
793	0	1
794	0	1
795	0	1
796	0	1
797	0	1
798	0	1
799	0	1
800	0	1
801	0	1
802	0	1
803	0	1
804	0	1
805	0	1
806	0	1
807	0	1
808	0	1
809	0	1
810	0	1
811	0	1
812	0	1
813	0	1
814	0	1
815	0	1
816	0	1
817	0	1
818	0	1
819	0	1
820	0	1
821	0	1
822	0	1
823	0	1
824	0	1
825	0	1
826	0	1
827	0	1
828	0	1
829	0	1
830	0	1
831	0	1
832	0	1
833	0	1
834	0	1
835	0	1
836	0	1
837	0	1
838	0	1
839	0	1
840	0	1
841	0	1
842	0	1
843	0	1
844	0	1
845	0	1
846	0	1
847	0	1
848	0	1
849	0	1
850	0	1
851	0	1
852	0	1
853	0	1
854	0	1
855	0	1
856	0	1
857	0	1
858	0	1
859	0	1
860	0	1
861	0	1
862	0	1
863	0	1
864	0	1
865	0	1
866	0	1
867	0	1
868	0	1
869	0	1
870	0	1
871	0	1
872	0	1
873	0	1
874	0	1
875	0	1
876	0	1
877	0	1
878	0	1
879	0	1
880	0	1
881	0	1
882	0	1
883	0	1
884	0	1
885	0	1
886	0	1
887	0	1
888	0	1
889	0	1
890	0	1
891	0	1
892	0	1
893	0	1
894	0	1
895	0	1
896	0	1
897	0	1
898	0	1
899	0	1
900	0	1
901	0	1
902	0	1
903	0	1
904	0	1
905	0	1
906	0	1
907	0	1
908	0	1
909	0	1
910	0	1
911	0	1
912	0	1
913	0	1
914	0	1
915	0	1
916	0	1
917	0	1
918	0	1
919	0	1
920	0	1
921	0	1
922	0	1
923	0	1
924	0	1
925	0	1
926	0	1
927	0	1
928	0	1
929	0	1
930	0	1
931	0	1
932	0	1
933	0	1
934	0	1
935	0	1
936	0	1
937	0	1
938	0	1
939	0	1
940	0	1
941	0	1
942	0	1
943	0	1
944	0	1
945	0	1
946	0	1
947	0	1
948	0	1
949	0	1
950	0	1
951	0	1
952	0	1
953	0	1
954	0	1
955	0	1
956	0	1
957	0	1
958	0	1
959	0	1
960	0	1
961	0	1
962	0	1
963	0	1
964	0	1
965	0	1
966	0	1
967	0	1
968	0	1
969	0	1
970	0	1
971	0	1
972	0	1
973	0	1
974	0	1
975	0	1
976	0	1
977	0	1
978	0	1
979	0	1
980	0	1
981	0	1
982	0	1
983	0	1
984	0	1
985	0	1
986	0	1
987	0	1
988	0	1
989	0	1
990	0	1
991	0	1
992	0	1
993	0	1
994	0	1
995	0	1
996	0	1
997	0	1
998	0	1
999	0	1
1000	0.693147	2
1001	0.693147	2
1002	0	2
1003	0.693147	2
1004	0.693147	2
1005	0.693147	2
1006	0.693147	2
1007	0.693147	2
1008	0.693147	2
1009	0	2
1010	0.693147	2
1011	0	2
1012	0.693147	2
1013	0	2
1014	0.693147	2
1015	0.693147	2
1016	0	2
1017	0	2
1018	0.693147	2
1019	0.693147	2
1020	0.693147	2
1021	0.693147	2
1022	0	2
1023	0.693147	2
1024	0.693147	2
1025	0	2
1026	0.693147	2
1027	0.693147	2
1028	0.693147	2
1029	0.693147	2
1030	0	2
1031	0	2
1032	0.693147	2
1033	0	2
1034	0.693147	2
1035	0.693147	2
1036	0	2
1037	0.693147	2
1038	0.693147	2
1039	0.693147	2
1040	0	2
1041	0.693147	2
1042	0.693147	2
1043	0.693147	2
1044	0.693147	2
1045	0	2
1046	0.693147	2
1047	0.693147	2
1048	0	2
1049	0	2
1050	0.693147	2
1051	0.693147	2
1052	0	2
1053	0.693147	2
1054	0	2
1055	0.693147	2
1056	0	2
1057	0.693147	2
1058	0.693147	2
1059	0.693147	2
1060	0	2
1061	0.693147	2
1062	0	2
1063	0	2
1064	0.693147	2
1065	0.693147	2
1066	0	2
1067	0.693147	2
1068	0.693147	2
1069	0.693147	2
1070	0.693147	2
1071	0.693147	2
1072	0.693147	2
1073	0	2
1074	0	2
1075	0.693147	2
1076	0	2
1077	0.693147	2
1078	0.693147	2
1079	0	2
1080	0	2
1081	0	2
1082	0.693147	2
1083	0	2
1084	0.693147	2
1085	0.693147	2
1086	0.693147	2
1087	0	2
1088	0	2
1089	0.693147	2
1090	0	2
1091	0.693147	2
1092	0.693147	2
1093	0.693147	2
1094	0	2
1095	0.693147	2
1096	0.693147	2
1097	0.693147	2
1098	0.693147	2
1099	0	2
1100	0.693147	2
1101	0.693147	2
1102	0	2
1103	0	2
1104	0.693147	2
1105	0.693147	2
1106	0.693147	2
1107	0.693147	2
1108	0	2
1109	0.693147	2
1110	0	2
1111	0	2
1112	0	2
1113	0	2
1114	0	2
1115	0.693147	2
1116	0	2
1117	0	2
1118	0.693147	2
1119	0	2
1120	0.693147	2
1121	0.693147	2
1122	0.693147	2
1123	0	2
1124	0.693147	2
1125	0.693147	2
1126	0.693147	2
1127	0.693147	2
1128	0.693147	2
1129	0.693147	2
1130	0.693147	2
1131	0	2
1132	0.693147	2
1133	0	2
1134	0	2
1135	0.693147	2
1136	0.693147	2
1137	0.693147	2
1138	0.693147	2
1139	0.693147	2
1140	0.693147	2
1141	0.693147	2
1142	0.693147	2
1143	0.693147	2
1144	0	2
1145	0	2
1146	0	2
1147	0	2
1148	0.693147	2
1149	0.693147	2
1150	0.693147	2
1151	0	2
1152	0	2
1153	0.693147	2
1154	0.693147	2
1155	0.693147	2
1156	0.693147	2
1157	0.693147	2
1158	0.693147	2
1159	0.693147	2
1160	0	2
1161	0	2
1162	0.693147	2
1163	0.693147	2
1164	0	2
1165	0.693147	2
1166	0	2
1167	0	2
1168	0.693147	2
1169	0.693147	2
1170	0	2
1171	0.693147	2
1172	0.693147	2
1173	0	2
1174	0	2
1175	0.693147	2
1176	0	2
1177	0	2
1178	0.693147	2
1179	0.693147	2
1180	0.693147	2
1181	0.693147	2
1182	0.693147	2
1183	0	2
1184	0	2
1185	0	2
1186	0	2
1187	0.693147	2
1188	0.693147	2
1189	0.693147	2
1190	0.693147	2
1191	0	2
1192	0.693147	2
1193	0.693147	2
1194	0	2
1195	0.693147	2
1196	0.693147	2
1197	0	2
1198	0.693147	2
1199	0.693147	2
1200	0.693147	2
1201	0	2
1202	0.693147	2
1203	0.693147	2
1204	0.693147	2
1205	0.693147	2
1206	0.693147	2
1207	0.693147	2
1208	0.693147	2
1209	0	2
1210	0.693147	2
1211	0.693147	2
1212	0.693147	2
1213	0	2
1214	0.693147	2
1215	0.693147	2
1216	0.693147	2
1217	0	2
1218	0.693147	2
1219	0	2
1220	0	2
1221	0.693147	2
1222	0	2
1223	0	2
1224	0.693147	2
1225	0.693147	2
1226	0	2
1227	0.693147	2
1228	0	2
1229	0.693147	2
1230	0	2
1231	0	2
1232	0.693147	2
1233	0.693147	2
1234	0.693147	2
1235	0	2
1236	0	2
1237	0.693147	2
1238	0.693147	2
1239	0.693147	2
1240	0.693147	2
1241	0	2
1242	0	2
1243	0	2
1244	0.693147	2
1245	0.693147	2
1246	0.693147	2
1247	0.693147	2
1248	0.693147	2
1249	0.693147	2
1250	0.693147	2
1251	0	2
1252	0.693147	2
1253	0.693147	2
1254	0	2
1255	0.693147	2
1256	0.693147	2
1257	0	2
1258	0.693147	2
1259	0	2
1260	0.693147	2
1261	0	2
1262	0.693147	2
1263	0.693147	2
1264	0	2
1265	0.693147	2
1266	0.693147	2
1267	0.693147	2
1268	0.693147	2
1269	0	2
1270	0.693147	2
1271	0.693147	2
1272	0.693147	2
1273	0.693147	2
1274	0	2
1275	0	2
1276	0.693147	2
1277	0.693147	2
1278	0.693147	2
1279	0.693147	2
1280	0.693147	2
1281	0	2
1282	0	2
1283	0.693147	2
1284	0.693147	2
1285	0.693147	2
1286	0	2
1287	0	2
1288	0.693147	2
1289	0.693147	2
1290	0.693147	2
1291	0.693147	2
1292	0.693147	2
1293	0	2
1294	0.693147	2
1295	0.693147	2
1296	0	2
1297	0.693147	2
1298	0	2
1299	0.693147	2
1300	0.693147	2
1301	0.693147	2
1302	0	2
1303	0.693147	2
1304	0	2
1305	0.693147	2
1306	0.693147	2
1307	0.693147	2
1308	0	2
1309	0	2
1310	0	2
1311	0.693147	2
1312	0.693147	2
1313	0.693147	2
1314	0.693147	2
1315	0.693147	2
1316	0	2
1317	0.693147	2
1318	0	2
1319	0.693147	2
1320	0	2
1321	0	2
1322	0.693147	2
1323	0	2
1324	0.693147	2
1325	0.693147	2
1326	0.693147	2
1327	0.693147	2
1328	0	2
1329	0.693147	2
1330	0.693147	2
1331	0	2
1332	0	2
1333	0.693147	2
1334	0.693147	2
1335	0	2
1336	0.693147	2
1337	0.693147	2
1338	0.693147	2
1339	0.693147	2
1340	0.693147	2
1341	0.693147	2
1342	0	2
1343	0.693147	2
1344	0	2
1345	0	2
1346	0.693147	2
1347	0.693147	2
1348	0	2
1349	0.693147	2
1350	0.693147	2
1351	0	2
1352	0.693147	2
1353	0	2
1354	0	2
1355	0	2
1356	0	2
1357	0	2
1358	0.693147	2
1359	0.693147	2
1360	0	2
1361	0.693147	2
1362	0.693147	2
1363	0	2
1364	0.693147	2
1365	0.693147	2
1366	0.693147	2
1367	0.693147	2
1368	0.693147	2
1369	0.693147	2
1370	0.693147	2
1371	0.693147	2
1372	0	2
1373	0	2
1374	0.693147	2
1375	0	2
1376	0.693147	2
1377	0.693147	2
1378	0.693147	2
1379	0.693147	2
1380	0.693147	2
1381	0.693147	2
1382	0.693147	2
1383	0.693147	2
1384	0	2
1385	0	2
1386	0.693147	2
1387	0	2
1388	0.693147	2
1389	0.693147	2
1390	0	2
1391	0.693147	2
1392	0.693147	2
1393	0.693147	2
1394	0.693147	2
1395	0.693147	2
1396	0	2
1397	0.693147	2
1398	0.693147	2
1399	0.693147	2
1400	0.693147	2
1401	0	2
1402	0	2
1403	0	2
1404	0	2
1405	0	2
1406	0.693147	2
1407	0	2
1408	0	2
1409	0	2
1410	0.693147	2
1411	0	2
1412	0.693147	2
1413	0.693147	2
1414	0.693147	2
1415	0.693147	2
1416	0.693147	2
1417	0	2
1418	0	2
1419	0	2
1420	0.693147	2
1421	0	2
1422	0.693147	2
1423	0.693147	2
1424	0.693147	2
1425	0.693147	2
1426	0	2
1427	0	2
1428	0.693147	2
1429	0	2
1430	0.693147	2
1431	0	2
1432	0.693147	2
1433	0.693147	2
1434	0.693147	2
1435	0.693147	2
1436	0.693147	2
1437	0.693147	2
1438	0	2
1439	0.693147	2
1440	0	2
1441	0	2
1442	0	2
1443	0.693147	2
1444	0.693147	2
1445	0.693147	2
1446	0	2
1447	0.693147	2
1448	0	2
1449	0	2
1450	0	2
1451	0	2
1452	0.693147	2
1453	0.693147	2
1454	0.693147	2
1455	0	2
1456	0	2
1457	0.693147	2
1458	0	2
1459	0	2
1460	0.693147	2
1461	0	2
1462	0	2
1463	0.693147	2
1464	0	2
1465	0	2
1466	0	2
1467	0.693147	2
1468	0.693147	2
1469	0.693147	2
1470	0.693147	2
1471	0	2
1472	0.693147	2
1473	0.693147	2
1474	0.693147	2
1475	0.693147	2
1476	0.693147	2
1477	0.693147	2
1478	0	2
1479	0.693147	2
1480	0.693147	2
1481	0.693147	2
1482	0	2
1483	0.693147	2
1484	0	2
1485	0	2
1486	0	2
1487	0	2
1488	0	2
1489	0.693147	2
1490	0	2
1491	0.693147	2
1492	0.693147	2
1493	0.693147	2
1494	0.693147	2
1495	0.693147	2
1496	0	2
1497	0.693147	2
1498	0.693147	2
1499	0.693147	2
1500	0.693147	2
1501	0.693147	2
1502	0.693147	2
1503	0.693147	2
1504	0.693147	2
1505	0.693147	2
1506	0	2
1507	0	2
1508	0.693147	2
1509	0.693147	2
1510	0.693147	2
1511	0.693147	2
1512	0.693147	2
1513	0.693147	2
1514	0.693147	2
1515	0.693147	2
1516	0.693147	2
1517	0	2
1518	0	2
1519	0.693147	2
1520	0.693147	2
1521	0.693147	2
1522	0.693147	2
1523	0.693147	2
1524	0.693147	2
1525	0.693147	2
1526	0.693147	2
1527	0.693147	2
1528	0	2
1529	0	2
1530	0.693147	2
1531	0.693147	2
1532	0.693147	2
1533	0	2
1534	0.693147	2
1535	0.693147	2
1536	0.693147	2
1537	0	2
1538	0.693147	2
1539	0.693147	2
1540	0.693147	2
1541	0.693147	2
1542	0	2
1543	0	2
1544	0.693147	2
1545	0	2
1546	0.693147	2
1547	0	2
1548	0	2
1549	0	2
1550	0	2
1551	0.693147	2
1552	0	2
1553	0	2
1554	0.693147	2
1555	0.693147	2
1556	0.693147	2
1557	0.693147	2
1558	0	2
1559	0.693147	2
1560	0.693147	2
1561	0	2
1562	0	2
1563	0	2
1564	0	2
1565	0.693147	2
1566	0	2
1567	0	2
1568	0.693147	2
1569	0	2
1570	0.693147	2
1571	0.693147	2
1572	0.693147	2
1573	0	2
1574	0	2
1575	0	2
1576	0.693147	2
1577	0.693147	2
1578	0	2
1579	0.693147	2
1580	0.693147	2
1581	0	2
1582	0	2
1583	0	2
1584	0.693147	2
1585	0.693147	2
1586	0.693147	2
1587	0.693147	2
1588	0	2
1589	0.693147	2
1590	0	2
1591	0	2
1592	0.693147	2
1593	0.693147	2
1594	0.693147	2
1595	0	2
1596	0.693147	2
1597	0.693147	2
1598	0	2
1599	0.693147	2
1600	0.693147	2
1601	0.693147	2
1602	0	2
1603	0.693147	2
1604	0	2
1605	0	2
1606	0.693147	2
1607	0.693147	2
1608	0.693147	2
1609	0.693147	2
1610	0.693147	2
1611	0.693147	2
1612	0.693147	2
1613	0	2
1614	0.693147	2
1615	0.693147	2
1616	0.693147	2
1617	0.693147	2
1618	0.693147	2
1619	0	2
1620	0.693147	2
1621	0	2
1622	0	2
1623	0.693147	2
1624	0	2
1625	0	2
1626	0.693147	2
1627	0.693147	2
1628	0.693147	2
1629	0.693147	2
1630	0.693147	2
1631	0	2
1632	0.693147	2
1633	0	2
1634	0	2
1635	0.693147	2
1636	0.693147	2
1637	0.693147	2
1638	0.693147	2
1639	0	2
1640	0.693147	2
1641	0.693147	2
1642	0	2
1643	0.693147	2
1644	0	2
1645	0.693147	2
1646	0.693147	2
1647	0.693147	2
1648	0	2
1649	0.693147	2
1650	0.693147	2
1651	0.693147	2
1652	0	2
1653	0	2
1654	0.693147	2
1655	0.693147	2
1656	0.693147	2
1657	0.693147	2
1658	0.693147	2
1659	0.693147	2
1660	0.693147	2
1661	0.693147	2
1662	0.693147	2
1663	0.693147	2
1664	0.693147	2
1665	0	2
1666	0.693147	2
1667	0	2
1668	0.693147	2
1669	0.693147	2
1670	0.693147	2
1671	0.693147	2
1672	0.693147	2
1673	0	2
1674	0.693147	2
1675	0	2
1676	0.693147	2
1677	0.693147	2
1678	0.693147	2
1679	0.693147	2
1680	0	2
1681	0.693147	2
1682	0.693147	2
1683	0.693147	2
1684	0.693147	2
1685	0.693147	2
1686	0.693147	2
1687	0.693147	2
1688	0	2
1689	0.693147	2
1690	0.693147	2
1691	0.693147	2
1692	0.693147	2
1693	0	2
1694	0	2
1695	0	2
1696	0.693147	2
1697	0.693147	2
1698	0	2
1699	0.693147	2
1700	0	2
1701	0.693147	2
1702	0.693147	2
1703	0.693147	2
1704	0	2
1705	0.693147	2
1706	0.693147	2
1707	0.693147	2
1708	0	2
1709	0	2
1710	0.693147	2
1711	0.693147	2
1712	0	2
1713	0.693147	2
1714	0	2
1715	0	2
1716	0.693147	2
1717	0.693147	2
1718	0.693147	2
1719	0	2
1720	0.693147	2
1721	0	2
1722	0.693147	2
1723	0.693147	2
1724	0.693147	2
1725	0.693147	2
1726	0	2
1727	0.693147	2
1728	0	2
1729	0.693147	2
1730	0.693147	2
1731	0.693147	2
1732	0.693147	2
1733	0.693147	2
1734	0	2
1735	0	2
1736	0.693147	2
1737	0.693147	2
1738	0	2
1739	0.693147	2
1740	0.693147	2
1741	0.693147	2
1742	0	2
1743	0.693147	2
1744	0.693147	2
1745	0	2
1746	0.693147	2
1747	0.693147	2
1748	0.693147	2
1749	0.693147	2
1750	0.693147	2
1751	0.693147	2
1752	0.693147	2
1753	0	2
1754	0.693147	2
1755	0.693147	2
1756	0	2
1757	0.693147	2
1758	0.693147	2
1759	0.693147	2
1760	0	2
1761	0.693147	2
1762	0.693147	2
1763	0.693147	2
1764	0.693147	2
1765	0	2
1766	0	2
1767	0	2
1768	0	2
1769	0.693147	2
1770	0.693147	2
1771	0	2
1772	0.693147	2
1773	0.693147	2
1774	0	2
1775	0.693147	2
1776	0.693147	2
1777	0.693147	2
1778	0	2
1779	0.693147	2
1780	0.693147	2
1781	0.693147	2
1782	0.693147	2
1783	0	2
1784	0.693147	2
1785	0	2
1786	0	2
1787	0.693147	2
1788	0	2
1789	0.693147	2
1790	0.693147	2
1791	0.693147	2
1792	0.693147	2
1793	0.693147	2
1794	0	2
1795	0.693147	2
1796	0	2
1797	0.693147	2
1798	0.693147	2
1799	0.693147	2
1800	0.693147	2
1801	0.693147	2
1802	0	2
1803	0	2
1804	0.693147	2
1805	0.693147	2
1806	0.693147	2
1807	0	2
1808	0.693147	2
1809	0	2
1810	0	2
1811	0.693147	2
1812	0	2
1813	0.693147	2
1814	0	2
1815	0.693147	2
1816	0	2
1817	0.693147	2
1818	0	2
1819	0	2
1820	0.693147	2
1821	0.693147	2
1822	0.693147	2
1823	0.693147	2
1824	0.693147	2
1825	0.693147	2
1826	0	2
1827	0.693147	2
1828	0.693147	2
1829	0.693147	2
1830	0	2
1831	0.693147	2
1832	0.693147	2
1833	0	2
1834	0	2
1835	0.693147	2
1836	0.693147	2
1837	0	2
1838	0.693147	2
1839	0.693147	2
1840	0.693147	2
1841	0.693147	2
1842	0	2
1843	0.693147	2
1844	0.693147	2
1845	0.693147	2
1846	0	2
1847	0	2
1848	0	2
1849	0	2
1850	0	2
1851	0.693147	2
1852	0.693147	2
1853	0.693147	2
1854	0.693147	2
1855	0.693147	2
1856	0	2
1857	0.693147	2
1858	0.693147	2
1859	0	2
1860	0	2
1861	0.693147	2
1862	0	2
1863	0.693147	2
1864	0	2
1865	0.693147	2
1866	0.693147	2
1867	0.693147	2
1868	0.693147	2
1869	0.693147	2
1870	0.693147	2
1871	0.693147	2
1872	0.693147	2
1873	0.693147	2
1874	0.693147	2
1875	0.693147	2
1876	0	2
1877	0	2
1878	0.693147	2
1879	0	2
1880	0	2
1881	0.693147	2
1882	0.693147	2
1883	0	2
1884	0.693147	2
1885	0.693147	2
1886	0.693147	2
1887	0.693147	2
1888	0.693147	2
1889	0	2
1890	0.693147	2
1891	0	2
1892	0.693147	2
1893	0.693147	2
1894	0.693147	2
1895	0	2
1896	0.693147	2
1897	0.693147	2
1898	0.693147	2
1899	0	2
1900	0	2
1901	0.693147	2
1902	0	2
1903	0.693147	2
1904	0.693147	2
1905	0	2
1906	0.693147	2
1907	0.693147	2
1908	0	2
1909	0.693147	2
1910	0.693147	2
1911	0	2
1912	0	2
1913	0	2
1914	0	2
1915	0.693147	2
1916	0.693147	2
1917	0.693147	2
1918	0.693147	2
1919	0	2
1920	0	2
1921	0.693147	2
1922	0	2
1923	0.693147	2
1924	0.693147	2
1925	0.693147	2
1926	0.693147	2
1927	0.693147	2
1928	0	2
1929	0.693147	2
1930	0.693147	2
1931	0.693147	2
1932	0.693147	2
1933	0	2
1934	0.693147	2
1935	0.693147	2
1936	0.693147	2
1937	0.693147	2
1938	0	2
1939	0.693147	2
1940	0	2
1941	0.693147	2
1942	0.693147	2
1943	0.693147	2
1944	0.693147	2
1945	0.693147	2
1946	0	2
1947	0.693147	2
1948	0.693147	2
1949	0	2
1950	0	2
1951	0.693147	2
1952	0.693147	2
1953	0.693147	2
1954	0.693147	2
1955	0.693147	2
1956	0.693147	2
1957	0	2
1958	0	2
1959	0	2
1960	0.693147	2
1961	0.693147	2
1962	0	2
1963	0.693147	2
1964	0.693147	2
1965	0.693147	2
1966	0	2
1967	0.693147	2
1968	0.693147	2
1969	0.693147	2
1970	0	2
1971	0.693147	2
1972	0.693147	2
1973	0	2
1974	0	2
1975	0.693147	2
1976	0.693147	2
1977	0.693147	2
1978	0.693147	2
1979	0	2
1980	0.693147	2
1981	0.693147	2
1982	0.693147	2
1983	0	2
1984	0	2
1985	0.693147	2
1986	0	2
1987	0.693147	2
1988	0.693147	2
1989	0.693147	2
1990	0	2
1991	0.693147	2
1992	0.693147	2
1993	0.693147	2
1994	0.693147	2
1995	0	2
1996	0.693147	2
1997	0.693147	2
1998	0.693147	2
[truncated: 19,001 more rows]

## Sheet: Fig A F14 Nasal Turbinate
	value	group
0	0	1
1	0	1
2	0	1
3	0	1
4	0	1
5	0	1
6	0	1
7	0	1
8	0	1
9	0	1
10	0	1
11	0	1
12	0	1
13	0	1
14	0	1
15	0	1
16	0	1
17	0	1
18	0	1
19	0	1
20	0	1
21	0	1
22	0	1
23	0	1
24	0	1
25	0	1
26	0	1
27	0	1
28	0	1
29	0	1
30	0	1
31	0	1
32	0	1
33	0	1
34	0	1
35	0	1
36	0	1
37	0	1
38	0	1
39	0	1
40	0	1
41	0	1
42	0	1
43	0	1
44	0	1
45	0	1
46	0	1
47	0	1
48	0	1
49	0	1
50	0	1
51	0	1
52	0	1
53	0	1
54	0	1
55	0	1
56	0	1
57	0	1
58	0	1
59	0	1
60	0	1
61	0	1
62	0	1
63	0	1
64	0	1
65	0	1
66	0	1
67	0	1
68	0	1
69	0	1
70	0	1
71	0	1
72	0	1
73	0	1
74	0	1
75	0	1
76	0	1
77	0	1
78	0	1
79	0	1
80	0	1
81	0	1
82	0	1
83	0	1
84	0	1
85	0	1
86	0	1
87	0	1
88	0	1
89	0	1
90	0	1
91	0	1
92	0	1
93	0	1
94	0	1
95	0	1
96	0	1
97	0	1
98	0	1
99	0	1
100	0	1
101	0	1
102	0	1
103	0	1
104	0	1
105	0	1
106	0	1
107	0	1
108	0	1
109	0	1
110	0	1
111	0	1
112	0	1
113	0	1
114	0	1
115	0	1
116	0	1
117	0	1
118	0	1
119	0	1
120	0	1
121	0	1
122	0	1
123	0	1
124	0	1
125	0	1
126	0	1
127	0	1
128	0	1
129	0	1
130	0	1
131	0	1
132	0	1
133	0	1
134	0	1
135	0	1
136	0	1
137	0	1
138	0	1
139	0	1
140	0	1
141	0	1
142	0	1
143	0	1
144	0	1
145	0	1
146	0	1
147	0	1
148	0	1
149	0	1
150	0	1
151	0	1
152	0	1
153	0	1
154	0	1
155	0	1
156	0	1
157	0	1
158	0	1
159	0	1
160	0	1
161	0	1
162	0	1
163	0	1
164	0	1
165	0	1
166	0	1
167	0	1
168	0	1
169	0	1
170	0	1
171	0	1
172	0	1
173	0	1
174	0	1
175	0	1
176	0	1
177	0	1
178	0	1
179	0	1
180	0	1
181	0	1
182	0	1
183	0	1
184	0	1
185	0	1
186	0	1
187	0	1
188	0	1
189	0	1
190	0	1
191	0	1
192	0	1
193	0	1
194	0	1
195	0	1
196	0	1
197	0	1
198	0	1
199	0	1
200	0	1
201	0	1
202	0	1
203	0	1
204	0	1
205	0	1
206	0	1
207	0	1
208	0	1
209	0	1
210	0	1
211	0	1
212	0	1
213	0	1
214	0	1
215	0	1
216	0	1
217	0	1
218	0	1
219	0	1
220	0	1
221	0	1
222	0	1
223	0	1
224	0	1
225	0	1
226	0	1
227	0	1
228	0	1
229	0	1
230	0	1
231	0	1
232	0	1
233	0	1
234	0	1
235	0	1
236	0	1
237	0	1
238	0	1
239	0	1
240	0	1
241	0	1
242	0	1
243	0	1
244	0	1
245	0	1
246	0	1
247	0	1
248	0	1
249	0	1
250	0	1
251	0	1
252	0	1
253	0	1
254	0	1
255	0	1
256	0	1
257	0	1
258	0	1
259	0	1
260	0	1
261	0	1
262	0	1
263	0	1
264	0	1
265	0	1
266	0	1
267	0	1
268	0	1
269	0	1
270	0	1
271	0	1
272	0	1
273	0	1
274	0	1
275	0	1
276	0	1
277	0	1
278	0	1
279	0	1
280	0	1
281	0	1
282	0	1
283	0	1
284	0	1
285	0	1
286	0	1
287	0	1
288	0	1
289	0	1
290	0	1
291	0	1
292	0	1
293	0	1
294	0	1
295	0	1
296	0	1
297	0	1
298	0	1
299	0	1
300	0	1
301	0	1
302	0	1
303	0	1
304	0	1
305	0	1
306	0	1
307	0	1
308	0	1
309	0	1
310	0	1
311	0	1
312	0	1
313	0	1
314	0	1
315	0	1
316	0	1
317	0	1
318	0	1
319	0	1
320	0	1
321	0	1
322	0	1
323	0	1
324	0	1
325	0	1
326	0	1
327	0	1
328	0	1
329	0	1
330	0	1
331	0	1
332	0	1
333	0	1
334	0	1
335	0	1
336	0	1
337	0	1
338	0	1
339	0	1
340	0	1
341	0	1
342	0	1
343	0	1
344	0	1
345	0	1
346	0	1
347	0	1
348	0	1
349	0	1
350	0	1
351	0	1
352	0	1
353	0	1
354	0	1
355	0	1
356	0	1
357	0	1
358	0	1
359	0	1
360	0	1
361	0	1
362	0	1
363	0	1
364	0	1
365	0	1
366	0	1
367	0	1
368	0	1
369	0	1
370	0	1
371	0	1
372	0	1
373	0	1
374	0	1
375	0	1
376	0	1
377	0	1
378	0	1
379	0	1
380	0	1
381	0	1
382	0	1
383	0	1
384	0	1
385	0	1
386	0	1
387	0	1
388	0	1
389	0	1
390	0	1
391	0	1
392	0	1
393	0	1
394	0	1
395	0	1
396	0	1
397	0	1
398	0	1
399	0	1
400	0	1
401	0	1
402	0	1
403	0	1
404	0	1
405	0	1
406	0	1
407	0	1
408	0	1
409	0	1
410	0	1
411	0	1
412	0	1
413	0	1
414	0	1
415	0	1
416	0	1
417	0	1
418	0	1
419	0	1
420	0	1
421	0	1
422	0	1
423	0	1
424	0	1
425	0	1
426	0	1
427	0	1
428	0	1
429	0	1
430	0	1
431	0	1
432	0	1
433	0	1
434	0	1
435	0	1
436	0	1
437	0	1
438	0	1
439	0	1
440	0	1
441	0	1
442	0	1
443	0	1
444	0	1
445	0	1
446	0	1
447	0	1
448	0	1
449	0	1
450	0	1
451	0	1
452	0	1
453	0	1
454	0	1
455	0	1
456	0	1
457	0	1
458	0	1
459	0	1
460	0	1
461	0	1
462	0	1
463	0	1
464	0	1
465	0	1
466	0	1
467	0	1
468	0	1
469	0	1
470	0	1
471	0	1
472	0	1
473	0	1
474	0	1
475	0	1
476	0	1
477	0	1
478	0	1
479	0	1
480	0	1
481	0	1
482	0	1
483	0	1
484	0	1
485	0	1
486	0	1
487	0	1
488	0	1
489	0	1
490	0	1
491	0	1
492	0	1
493	0	1
494	0	1
495	0	1
496	0	1
497	0	1
498	0	1
499	0	1
500	0	1
501	0	1
502	0	1
503	0	1
504	0	1
505	0	1
506	0	1
507	0	1
508	0	1
509	0	1
510	0	1
511	0	1
512	0	1
513	0	1
514	0	1
515	0	1
516	0	1
517	0	1
518	0	1
519	0	1
520	0	1
521	0	1
522	0	1
523	0	1
524	0	1
525	0	1
526	0	1
527	0	1
528	0	1
529	0	1
530	0	1
531	0	1
532	0	1
533	0	1
534	0	1
535	0	1
536	0	1
537	0	1
538	0	1
539	0	1
540	0	1
541	0	1
542	0	1
543	0	1
544	0	1
545	0	1
546	0	1
547	0	1
548	0	1
549	0	1
550	0	1
551	0	1
552	0	1
553	0	1
554	0	1
555	0	1
556	0	1
557	0	1
558	0	1
559	0	1
560	0	1
561	0	1
562	0	1
563	0	1
564	0	1
565	0	1
566	0	1
567	0	1
568	0	1
569	0	1
570	0	1
571	0	1
572	0	1
573	0	1
574	0	1
575	0	1
576	0	1
577	0	1
578	0	1
579	0	1
580	0	1
581	0	1
582	0	1
583	0	1
584	0	1
585	0	1
586	0	1
587	0	1
588	0	1
589	0	1
590	0	1
591	0	1
592	0	1
593	0	1
594	0	1
595	0	1
596	0	1
597	0	1
598	0	1
599	0	1
600	0	1
601	0	1
602	0	1
603	0	1
604	0	1
605	0	1
606	0	1
607	0	1
608	0	1
609	0	1
610	0	1
611	0	1
612	0	1
613	0	1
614	0	1
615	0	1
616	0	1
617	0	1
618	0	1
619	0	1
620	0	1
621	0	1
622	0	1
623	0	1
624	0	1
625	0	1
626	0	1
627	0	1
628	0	1
629	0	1
630	0	1
631	0	1
632	0	1
633	0	1
634	0	1
635	0	1
636	0	1
637	0	1
638	0	1
639	0	1
640	0	1
641	0	1
642	0	1
643	0	1
644	0	1
645	0	1
646	0	1
647	0	1
648	0	1
649	0	1
650	0	1
651	0	1
652	0	1
653	0	1
654	0	1
655	0	1
656	0	1
657	0	1
658	0	1
659	0	1
660	0	1
661	0	1
662	0	1
663	0	1
664	0	1
665	0	1
666	0	1
667	0	1
668	0	1
669	0	1
670	0	1
671	0	1
672	0	1
673	0	1
674	0	1
675	0	1
676	0	1
677	0	1
678	0	1
679	0	1
680	0	1
681	0	1
682	0	1
683	0	1
684	0	1
685	0	1
686	0	1
687	0	1
688	0	1
689	0	1
690	0	1
691	0	1
692	0	1
693	0	1
694	0	1
695	0	1
696	0	1
697	0	1
698	0	1
699	0	1
700	0	1
701	0	1
702	0	1
703	0	1
704	0	1
705	0	1
706	0	1
707	0	1
708	0	1
709	0	1
710	0	1
711	0	1
712	0	1
713	0	1
714	0	1
715	0	1
716	0	1
717	0	1
718	0	1
719	0	1
720	0	1
721	0	1
722	0	1
723	0	1
724	0	1
725	0	1
726	0	1
727	0	1
728	0	1
729	0	1
730	0	1
731	0	1
732	0	1
733	0	1
734	0	1
735	0	1
736	0	1
737	0	1
738	0	1
739	0	1
740	0	1
741	0	1
742	0	1
743	0	1
744	0	1
745	0	1
746	0	1
747	0	1
748	0	1
749	0	1
750	0	1
751	0	1
752	0	1
753	0	1
754	0	1
755	0	1
756	0	1
757	0	1
758	0	1
759	0	1
760	0	1
761	0	1
762	0	1
763	0	1
764	0	1
765	0	1
766	0	1
767	0	1
768	0	1
769	0	1
770	0	1
771	0	1
772	0	1
773	0	1
774	0	1
775	0	1
776	0	1
777	0	1
778	0	1
779	0	1
780	0	1
781	0	1
782	0	1
783	0	1
784	0	1
785	0	1
786	0	1
787	0	1
788	0	1
789	0	1
790	0	1
791	0	1
792	0	1
793	0	1
794	0	1
795	0	1
796	0	1
797	0	1
798	0	1
799	0	1
800	0	1
801	0	1
802	0	1
803	0	1
804	0	1
805	0	1
806	0	1
807	0	1
808	0	1
809	0	1
810	0	1
811	0	1
812	0	1
813	0	1
814	0	1
815	0	1
816	0	1
817	0	1
818	0	1
819	0	1
820	0	1
821	0	1
822	0	1
823	0	1
824	0	1
825	0	1
826	0	1
827	0	1
828	0	1
829	0	1
830	0	1
831	0	1
832	0	1
833	0	1
834	0	1
835	0	1
836	0	1
837	0	1
838	0	1
839	0	1
840	0	1
841	0	1
842	0	1
843	0	1
844	0	1
845	0	1
846	0	1
847	0	1
848	0	1
849	0	1
850	0	1
851	0	1
852	0	1
853	0	1
854	0	1
855	0	1
856	0	1
857	0	1
858	0	1
859	0	1
860	0	1
861	0	1
862	0	1
863	0	1
864	0	1
865	0	1
866	0	1
867	0	1
868	0	1
869	0	1
870	0	1
871	0	1
872	0	1
873	0	1
874	0	1
875	0	1
876	0	1
877	0	1
878	0	1
879	0	1
880	0	1
881	0	1
882	0	1
883	0	1
884	0	1
885	0	1
886	0	1
887	0	1
888	0	1
889	0	1
890	0	1
891	0	1
892	0	1
893	0	1
894	0	1
895	0	1
896	0	1
897	0	1
898	0	1
899	0	1
900	0	1
901	0	1
902	0	1
903	0	1
904	0	1
905	0	1
906	0	1
907	0	1
908	0	1
909	0	1
910	0	1
911	0	1
912	0	1
913	0	1
914	0	1
915	0	1
916	0	1
917	0	1
918	0	1
919	0	1
920	0	1
921	0	1
922	0	1
923	0	1
924	0	1
925	0	1
926	0	1
927	0	1
928	0	1
929	0	1
930	0	1
931	0	1
932	0	1
933	0	1
934	0	1
935	0	1
936	0	1
937	0	1
938	0	1
939	0	1
940	0	1
941	0	1
942	0	1
943	0	1
944	0	1
945	0	1
946	0	1
947	0	1
948	0	1
949	0	1
950	0	1
951	0	1
952	0	1
953	0	1
954	0	1
955	0	1
956	0	1
957	0	1
958	0	1
959	0	1
960	0	1
961	0	1
962	0	1
963	0	1
964	0	1
965	0	1
966	0	1
967	0	1
968	0	1
969	0	1
970	0	1
971	0	1
972	0	1
973	0	1
974	0	1
975	0	1
976	0	1
977	0	1
978	0	1
979	0	1
980	0	1
981	0	1
982	0	1
983	0	1
984	0	1
985	0	1
986	0	1
987	0	1
988	0	1
989	0	1
990	0	1
991	0	1
992	0	1
993	0	1
994	0	1
995	0	1
996	0	1
997	0	1
998	0	1
999	0	1
1000	0.693147	2
1001	0.693147	2
1002	0.693147	2
1003	0.693147	2
1004	0.693147	2
1005	0.693147	2
1006	0.693147	2
1007	0.693147	2
1008	0.693147	2
1009	0.693147	2
1010	0.693147	2
1011	0.693147	2
1012	0.693147	2
1013	0.693147	2
1014	0.693147	2
1015	0.693147	2
1016	0.693147	2
1017	0.693147	2
1018	0.693147	2
1019	0	2
1020	0.693147	2
1021	0.693147	2
1022	0.693147	2
1023	0.693147	2
1024	0.693147	2
1025	0	2
1026	0.693147	2
1027	0.693147	2
1028	0	2
1029	0.693147	2
1030	0.693147	2
1031	0	2
1032	0.693147	2
1033	0.693147	2
1034	0.693147	2
1035	0.693147	2
1036	0.693147	2
1037	0	2
1038	0.693147	2
1039	0.693147	2
1040	0.693147	2
1041	0.693147	2
1042	0.693147	2
1043	0.693147	2
1044	0.693147	2
1045	0.693147	2
1046	0.693147	2
1047	0.693147	2
1048	0	2
1049	0.693147	2
1050	0.693147	2
1051	0.693147	2
1052	0.693147	2
1053	0.693147	2
1054	0.693147	2
1055	0.693147	2
1056	0.693147	2
1057	0.693147	2
1058	0.693147	2
1059	0.693147	2
1060	0.693147	2
1061	0	2
1062	0.693147	2
1063	0.693147	2
1064	0.693147	2
1065	0	2
1066	0.693147	2
1067	0.693147	2
1068	0.693147	2
1069	0.693147	2
1070	0.693147	2
1071	0	2
1072	0.693147	2
1073	0	2
1074	0.693147	2
1075	0.693147	2
1076	0.693147	2
1077	0.693147	2
1078	0.693147	2
1079	0.693147	2
1080	0.693147	2
1081	0	2
1082	0.693147	2
1083	0.693147	2
1084	0.693147	2
1085	0.693147	2
1086	0.693147	2
1087	0.693147	2
1088	0	2
1089	0.693147	2
1090	0.693147	2
1091	0.693147	2
1092	0.693147	2
1093	0.693147	2
1094	0.693147	2
1095	0.693147	2
1096	0	2
1097	0.693147	2
1098	0.693147	2
1099	0.693147	2
1100	0.693147	2
1101	0.693147	2
1102	0.693147	2
1103	0.693147	2
1104	0.693147	2
1105	0.693147	2
1106	0.693147	2
1107	0.693147	2
1108	0.693147	2
1109	0.693147	2
1110	0.693147	2
1111	0.693147	2
1112	0.693147	2
1113	0.693147	2
1114	0.693147	2
1115	0	2
1116	0.693147	2
1117	0.693147	2
1118	0.693147	2
1119	0.693147	2
1120	0.693147	2
1121	0.693147	2
1122	0.693147	2
1123	0.693147	2
1124	0.693147	2
1125	0.693147	2
1126	0.693147	2
1127	0.693147	2
1128	0.693147	2
1129	0.693147	2
1130	0.693147	2
1131	0.693147	2
1132	0.693147	2
1133	0.693147	2
1134	0.693147	2
1135	0.693147	2
1136	0.693147	2
1137	0.693147	2
1138	0	2
1139	0	2
1140	0.693147	2
1141	0	2
1142	0.693147	2
1143	0.693147	2
1144	0.693147	2
1145	0.693147	2
1146	0.693147	2
1147	0	2
1148	0.693147	2
1149	0.693147	2
1150	0.693147	2
1151	0.693147	2
1152	0.693147	2
1153	0.693147	2
1154	0.693147	2
1155	0.693147	2
1156	0.693147	2
1157	0.693147	2
1158	0.693147	2
1159	0.693147	2
1160	0.693147	2
1161	0.693147	2
1162	0.693147	2
1163	0.693147	2
1164	0.693147	2
1165	0.693147	2
1166	0.693147	2
1167	0	2
1168	0.693147	2
1169	0.693147	2
1170	0.693147	2
1171	0.693147	2
1172	0.693147	2
1173	0.693147	2
1174	0.693147	2
1175	0.693147	2
1176	0.693147	2
1177	0	2
1178	0.693147	2
1179	0.693147	2
1180	0.693147	2
1181	0.693147	2
1182	0.693147	2
1183	0.693147	2
1184	0.693147	2
1185	0.693147	2
1186	0.693147	2
1187	0.693147	2
1188	0.693147	2
1189	0.693147	2
1190	0.693147	2
1191	0.693147	2
1192	0.693147	2
1193	0.693147	2
1194	0.693147	2
1195	0	2
1196	0	2
1197	0.693147	2
1198	0.693147	2
1199	0	2
1200	0.693147	2
1201	0.693147	2
1202	0.693147	2
1203	0.693147	2
1204	0.693147	2
1205	0.693147	2
1206	0.693147	2
1207	0.693147	2
1208	0.693147	2
1209	0.693147	2
1210	0.693147	2
1211	0	2
1212	0.693147	2
1213	0.693147	2
1214	0.693147	2
1215	0.693147	2
1216	0.693147	2
1217	0.693147	2
1218	0	2
1219	0.693147	2
1220	0.693147	2
1221	0.693147	2
1222	0.693147	2
1223	0.693147	2
1224	0.693147	2
1225	0.693147	2
1226	0.693147	2
1227	0.693147	2
1228	0.693147	2
1229	0.693147	2
1230	0.693147	2
1231	0.693147	2
1232	0.693147	2
1233	0.693147	2
1234	0	2
1235	0.693147	2
1236	0	2
1237	0.693147	2
1238	0.693147	2
1239	0.693147	2
1240	0.693147	2
1241	0.693147	2
1242	0	2
1243	0.693147	2
1244	0.693147	2
1245	0	2
1246	0.693147	2
1247	0.693147	2
1248	0	2
1249	0.693147	2
1250	0.693147	2
1251	0.693147	2
1252	0	2
1253	0.693147	2
1254	0.693147	2
1255	0.693147	2
1256	0.693147	2
1257	0.693147	2
1258	0	2
1259	0.693147	2
1260	0	2
1261	0.693147	2
1262	0.693147	2
1263	0.693147	2
1264	0.693147	2
1265	0.693147	2
1266	0.693147	2
1267	0.693147	2
1268	0.693147	2
1269	0.693147	2
1270	0.693147	2
1271	0.693147	2
1272	0.693147	2
1273	0.693147	2
1274	0.693147	2
1275	0	2
1276	0	2
1277	0.693147	2
1278	0.693147	2
1279	0.693147	2
1280	0.693147	2
1281	0	2
1282	0	2
1283	0.693147	2
1284	0.693147	2
1285	0.693147	2
1286	0.693147	2
1287	0.693147	2
1288	0.693147	2
1289	0.693147	2
1290	0.693147	2
1291	0	2
1292	0.693147	2
1293	0.693147	2
1294	0.693147	2
1295	0.693147	2
1296	0	2
1297	0.693147	2
1298	0.693147	2
1299	0.693147	2
1300	0.693147	2
1301	0.693147	2
1302	0.693147	2
1303	0.693147	2
1304	0.693147	2
1305	0.693147	2
1306	0	2
1307	0	2
1308	0.693147	2
1309	0.693147	2
1310	0.693147	2
1311	0.693147	2
1312	0.693147	2
1313	0.693147	2
1314	0.693147	2
1315	0.693147	2
1316	0.693147	2
1317	0.693147	2
1318	0.693147	2
1319	0.693147	2
1320	0.693147	2
1321	0.693147	2
1322	0.693147	2
1323	0.693147	2
1324	0.693147	2
1325	0.693147	2
1326	0	2
1327	0.693147	2
1328	0.693147	2
1329	0.693147	2
1330	0.693147	2
1331	0.693147	2
1332	0.693147	2
1333	0	2
1334	0.693147	2
1335	0.693147	2
1336	0.693147	2
1337	0.693147	2
1338	0.693147	2
1339	0.693147	2
1340	0	2
1341	0.693147	2
1342	0.693147	2
1343	0.693147	2
1344	0	2
1345	0.693147	2
1346	0.693147	2
1347	0.693147	2
1348	0.693147	2
1349	0.693147	2
1350	0.693147	2
1351	0.693147	2
1352	0.693147	2
1353	0.693147	2
1354	0.693147	2
1355	0	2
1356	0.693147	2
1357	0.693147	2
1358	0.693147	2
1359	0	2
1360	0.693147	2
1361	0.693147	2
1362	0.693147	2
1363	0.693147	2
1364	0.693147	2
1365	0.693147	2
1366	0.693147	2
1367	0.693147	2
1368	0.693147	2
1369	0	2
1370	0.693147	2
1371	0	2
1372	0.693147	2
1373	0.693147	2
1374	0.693147	2
1375	0.693147	2
1376	0.693147	2
1377	0.693147	2
1378	0.693147	2
1379	0.693147	2
1380	0.693147	2
1381	0	2
1382	0.693147	2
1383	0.693147	2
1384	0.693147	2
1385	0.693147	2
1386	0.693147	2
1387	0.693147	2
1388	0.693147	2
1389	0.693147	2
1390	0.693147	2
1391	0.693147	2
1392	0.693147	2
1393	0.693147	2
1394	0.693147	2
1395	0.693147	2
1396	0	2
1397	0.693147	2
1398	0.693147	2
1399	0.693147	2
1400	0.693147	2
1401	0.693147	2
1402	0.693147	2
1403	0.693147	2
1404	0.693147	2
1405	0.693147	2
1406	0.693147	2
1407	0.693147	2
1408	0.693147	2
1409	0.693147	2
1410	0.693147	2
1411	0.693147	2
1412	0.693147	2
1413	0.693147	2
1414	0.693147	2
1415	0.693147	2
1416	0	2
1417	0.693147	2
1418	0	2
1419	0.693147	2
1420	0.693147	2
1421	0.693147	2
1422	0.693147	2
1423	0.693147	2
1424	0	2
1425	0.693147	2
1426	0.693147	2
1427	0.693147	2
1428	0	2
1429	0.693147	2
1430	0.693147	2
1431	0.693147	2
1432	0.693147	2
1433	0	2
1434	0.693147	2
1435	0.693147	2
1436	0.693147	2
1437	0	2
1438	0.693147	2
1439	0.693147	2
1440	0.693147	2
1441	0.693147	2
1442	0.693147	2
1443	0.693147	2
1444	0.693147	2
1445	0.693147	2
1446	0.693147	2
1447	0.693147	2
1448	0.693147	2
1449	0.693147	2
1450	0.693147	2
1451	0.693147	2
1452	0	2
1453	0.693147	2
1454	0.693147	2
1455	0.693147	2
1456	0.693147	2
1457	0.693147	2
1458	0.693147	2
1459	0.693147	2
1460	0.693147	2
1461	0.693147	2
1462	0.693147	2
1463	0.693147	2
1464	0.693147	2
1465	0.693147	2
1466	0.693147	2
1467	0.693147	2
1468	0.693147	2
1469	0.693147	2
1470	0	2
1471	0.693147	2
1472	0.693147	2
1473	0	2
1474	0.693147	2
1475	0.693147	2
1476	0.693147	2
1477	0.693147	2
1478	0	2
1479	0.693147	2
1480	0.693147	2
1481	0.693147	2
1482	0.693147	2
1483	0.693147	2
1484	0.693147	2
1485	0.693147	2
1486	0.693147	2
1487	0.693147	2
1488	0.693147	2
1489	0	2
1490	0.693147	2
1491	0.693147	2
1492	0.693147	2
1493	0.693147	2
1494	0.693147	2
1495	0.693147	2
1496	0.693147	2
1497	0	2
1498	0.693147	2
1499	0.693147	2
1500	0.693147	2
1501	0	2
1502	0.693147	2
1503	0.693147	2
1504	0.693147	2
1505	0.693147	2
1506	0.693147	2
1507	0.693147	2
1508	0	2
1509	0.693147	2
1510	0.693147	2
1511	0.693147	2
1512	0.693147	2
1513	0	2
1514	0.693147	2
1515	0	2
1516	0	2
1517	0.693147	2
1518	0.693147	2
1519	0.693147	2
1520	0.693147	2
1521	0.693147	2
1522	0.693147	2
1523	0.693147	2
1524	0.693147	2
1525	0.693147	2
1526	0.693147	2
1527	0.693147	2
1528	0.693147	2
1529	0.693147	2
1530	0.693147	2
1531	0.693147	2
1532	0.693147	2
1533	0.693147	2
1534	0.693147	2
1535	0.693147	2
1536	0.693147	2
1537	0.693147	2
1538	0.693147	2
1539	0.693147	2
1540	0.693147	2
1541	0.693147	2
1542	0	2
1543	0.693147	2
1544	0.693147	2
1545	0.693147	2
1546	0.693147	2
1547	0.693147	2
1548	0.693147	2
1549	0.693147	2
1550	0.693147	2
1551	0.693147	2
1552	0.693147	2
1553	0	2
1554	0.693147	2
1555	0.693147	2
1556	0.693147	2
1557	0.693147	2
1558	0.693147	2
1559	0.693147	2
1560	0.693147	2
1561	0.693147	2
1562	0.693147	2
1563	0.693147	2
1564	0.693147	2
1565	0.693147	2
1566	0.693147	2
1567	0.693147	2
1568	0.693147	2
1569	0.693147	2
1570	0.693147	2
1571	0.693147	2
1572	0	2
1573	0.693147	2
1574	0.693147	2
1575	0.693147	2
1576	0.693147	2
1577	0	2
1578	0.693147	2
1579	0.693147	2
1580	0.693147	2
1581	0.693147	2
1582	0.693147	2
1583	0.693147	2
1584	0.693147	2
1585	0.693147	2
1586	0.693147	2
1587	0.693147	2
1588	0.693147	2
1589	0.693147	2
1590	0.693147	2
1591	0.693147	2
1592	0.693147	2
1593	0	2
1594	0.693147	2
1595	0.693147	2
1596	0.693147	2
1597	0.693147	2
1598	0.693147	2
1599	0.693147	2
1600	0	2
1601	0.693147	2
1602	0.693147	2
1603	0.693147	2
1604	0.693147	2
1605	0.693147	2
1606	0.693147	2
1607	0.693147	2
1608	0.693147	2
1609	0.693147	2
1610	0.693147	2
1611	0.693147	2
1612	0.693147	2
1613	0.693147	2
1614	0.693147	2
1615	0.693147	2
1616	0.693147	2
1617	0.693147	2
1618	0.693147	2
1619	0.693147	2
1620	0.693147	2
1621	0.693147	2
1622	0.693147	2
1623	0.693147	2
1624	0.693147	2
1625	0	2
1626	0.693147	2
1627	0.693147	2
1628	0.693147	2
1629	0.693147	2
1630	0.693147	2
1631	0.693147	2
1632	0.693147	2
1633	0.693147	2
1634	0.693147	2
1635	0.693147	2
1636	0.693147	2
1637	0.693147	2
1638	0.693147	2
1639	0.693147	2
1640	0.693147	2
1641	0.693147	2
1642	0.693147	2
1643	0.693147	2
1644	0.693147	2
1645	0.693147	2
1646	0.693147	2
1647	0.693147	2
1648	0.693147	2
1649	0.693147	2
1650	0.693147	2
1651	0.693147	2
1652	0	2
1653	0	2
1654	0	2
1655	0.693147	2
1656	0.693147	2
1657	0.693147	2
1658	0.693147	2
1659	0	2
1660	0.693147	2
1661	0.693147	2
1662	0.693147	2
1663	0.693147	2
1664	0.693147	2
1665	0.693147	2
1666	0.693147	2
1667	0.693147	2
1668	0.693147	2
1669	0	2
1670	0.693147	2
1671	0	2
1672	0.693147	2
1673	0.693147	2
1674	0.693147	2
1675	0.693147	2
1676	0	2
1677	0	2
1678	0	2
1679	0.693147	2
1680	0.693147	2
1681	0.693147	2
1682	0.693147	2
1683	0.693147	2
1684	0.693147	2
1685	0.693147	2
1686	0.693147	2
1687	0.693147	2
1688	0	2
1689	0.693147	2
1690	0.693147	2
1691	0.693147	2
1692	0.693147	2
1693	0.693147	2
1694	0.693147	2
1695	0.693147	2
1696	0.693147	2
1697	0.693147	2
1698	0.693147	2
1699	0.693147	2
1700	0.693147	2
1701	0.693147	2
1702	0.693147	2
1703	0.693147	2
1704	0.693147	2
1705	0.693147	2
1706	0.693147	2
1707	0.693147	2
1708	0.693147	2
1709	0.693147	2
1710	0.693147	2
1711	0.693147	2
1712	0.693147	2
1713	0.693147	2
1714	0.693147	2
1715	0.693147	2
1716	0.693147	2
1717	0.693147	2
1718	0	2
1719	0.693147	2
1720	0.693147	2
1721	0.693147	2
1722	0.693147	2
1723	0.693147	2
1724	0.693147	2
1725	0.693147	2
1726	0.693147	2
1727	0.693147	2
1728	0.693147	2
1729	0.693147	2
1730	0.693147	2
1731	0.693147	2
1732	0.693147	2
1733	0.693147	2
1734	0.693147	2
1735	0	2
1736	0.693147	2
1737	0.693147	2
1738	0.693147	2
1739	0.693147	2
1740	0.693147	2
1741	0.693147	2
1742	0.693147	2
1743	0.693147	2
1744	0	2
1745	0.693147	2
1746	0.693147	2
1747	0.693147	2
1748	0.693147	2
1749	0.693147	2
1750	0.693147	2
1751	0.693147	2
1752	0.693147	2
1753	0.693147	2
1754	0.693147	2
1755	0.693147	2
1756	0.693147	2
1757	0.693147	2
1758	0.693147	2
1759	0.693147	2
1760	0.693147	2
1761	0.693147	2
1762	0.693147	2
1763	0.693147	2
1764	0.693147	2
1765	0.693147	2
1766	0.693147	2
1767	0.693147	2
1768	0	2
1769	0.693147	2
1770	0.693147	2
1771	0.693147	2
1772	0.693147	2
1773	0.693147	2
1774	0.693147	2
1775	0.693147	2
1776	0.693147	2
1777	0.693147	2
1778	0.693147	2
1779	0.693147	2
1780	0.693147	2
1781	0.693147	2
1782	0.693147	2
1783	0.693147	2
1784	0	2
1785	0.693147	2
1786	0.693147	2
1787	0.693147	2
1788	0.693147	2
1789	0.693147	2
1790	0.693147	2
1791	0.693147	2
1792	0.693147	2
1793	0.693147	2
1794	0.693147	2
1795	0.693147	2
1796	0.693147	2
1797	0.693147	2
1798	0.693147	2
1799	0	2
1800	0	2
1801	0.693147	2
1802	0	2
1803	0.693147	2
1804	0.693147	2
1805	0.693147	2
1806	0.693147	2
1807	0.693147	2
1808	0.693147	2
1809	0.693147	2
1810	0.693147	2
1811	0.693147	2
1812	0.693147	2
1813	0.693147	2
1814	0.693147	2
1815	0.693147	2
1816	0.693147	2
1817	0.693147	2
1818	0.693147	2
1819	0.693147	2
1820	0.693147	2
1821	0.693147	2
1822	0.693147	2
1823	0.693147	2
1824	0.693147	2
1825	0.693147	2
1826	0.693147	2
1827	0.693147	2
1828	0.693147	2
1829	0.693147	2
1830	0.693147	2
1831	0.693147	2
1832	0	2
1833	0.693147	2
1834	0.693147	2
1835	0	2
1836	0.693147	2
1837	0.693147	2
1838	0.693147	2
1839	0.693147	2
1840	0.693147	2
1841	0.693147	2
1842	0.693147	2
1843	0.693147	2
1844	0.693147	2
1845	0.693147	2
1846	0.693147	2
1847	0.693147	2
1848	0.693147	2
1849	0.693147	2
1850	0	2
1851	0	2
1852	0	2
1853	0.693147	2
1854	0.693147	2
1855	0.693147	2
1856	0.693147	2
1857	0.693147	2
1858	0.693147	2
1859	0.693147	2
1860	0.693147	2
1861	0.693147	2
1862	0.693147	2
1863	0	2
1864	0.693147	2
1865	0.693147	2
1866	0.693147	2
1867	0.693147	2
1868	0.693147	2
1869	0	2
1870	0.693147	2
1871	0.693147	2
1872	0.693147	2
1873	0.693147	2
1874	0.693147	2
1875	0.693147	2
1876	0.693147	2
1877	0.693147	2
1878	0.693147	2
1879	0	2
1880	0.693147	2
1881	0.693147	2
1882	0.693147	2
1883	0.693147	2
1884	0.693147	2
1885	0	2
1886	0.693147	2
1887	0.693147	2
1888	0.693147	2
1889	0.693147	2
1890	0.693147	2
1891	0.693147	2
1892	0.693147	2
1893	0.693147	2
1894	0.693147	2
1895	0.693147	2
1896	0.693147	2
1897	0.693147	2
1898	0.693147	2
1899	0.693147	2
1900	0	2
1901	0.693147	2
1902	0.693147	2
1903	0.693147	2
1904	0.693147	2
1905	0.693147	2
1906	0.693147	2
1907	0.693147	2
1908	0.693147	2
1909	0.693147	2
1910	0	2
1911	0.693147	2
1912	0.693147	2
1913	0.693147	2
1914	0.693147	2
1915	0.693147	2
1916	0.693147	2
1917	0.693147	2
1918	0	2
1919	0.693147	2
1920	0.693147	2
1921	0	2
1922	0.693147	2
1923	0.693147	2
1924	0.693147	2
1925	0.693147	2
1926	0.693147	2
1927	0.693147	2
1928	0.693147	2
1929	0.693147	2
1930	0.693147	2
1931	0	2
1932	0.693147	2
1933	0.693147	2
1934	0.693147	2
1935	0.693147	2
1936	0.693147	2
1937	0.693147	2
1938	0.693147	2
1939	0.693147	2
1940	0.693147	2
1941	0.693147	2
1942	0.693147	2
1943	0.693147	2
1944	0.693147	2
1945	0.693147	2
1946	0	2
1947	0.693147	2
1948	0.693147	2
1949	0.693147	2
1950	0.693147	2
1951	0.693147	2
1952	0.693147	2
1953	0.693147	2
1954	0.693147	2
1955	0	2
1956	0.693147	2
1957	0.693147	2
1958	0.693147	2
1959	0.693147	2
1960	0.693147	2
1961	0	2
1962	0.693147	2
1963	0.693147	2
1964	0.693147	2
1965	0.693147	2
1966	0.693147	2
1967	0.693147	2
1968	0.693147	2
1969	0.693147	2
1970	0.693147	2
1971	0.693147	2
1972	0.693147	2
1973	0.693147	2
1974	0.693147	2
1975	0.693147	2
1976	0	2
1977	0.693147	2
1978	0.693147	2
1979	0.693147	2
1980	0.693147	2
1981	0.693147	2
1982	0.693147	2
1983	0.693147	2
1984	0.693147	2
1985	0.693147	2
1986	0.693147	2
1987	0.693147	2
1988	0.693147	2
1989	0.693147	2
1990	0.693147	2
1991	0.693147	2
1992	0.693147	2
1993	0	2
1994	0.693147	2
1995	0.693147	2
1996	0.693147	2
1997	0.693147	2
1998	0.693147	2
[truncated: 19,001 more rows]

[truncated: 57 more sheets: Fig A F19 Lung, Fig A F19 Nasal Turbinate, Fig A P2 R.Apical, Fig A P2 L.Diaphr, Fig A P5 R.Apical, Fig A P5 L.Diaphr, Fig B F12 Lung Nasal Turbinate, Fig B F23 Lung Nasal Turbinate, Fig C P2 L.Apical R.Apical, Fig C P2 L.Apical L.Cardiac, Fig C P2 L.Apical R.Cardiac, Fig C P2 L.Apical L.Diaphr, Fig C P2 L.Apical R.Diaphr, Fig C P2 L.Apical Intermed, Fig C P2 R.Apical L.Cardiac, Fig C P2 R.Apical R.Cardiac, Fig C P2 R.Apical L.Diaphr, Fig C P2 R.Apical R.Diaphr, Fig C P2 R.Apical Intermed, Fig C P2 L.Cardiac R.Cardiac …]
