# Supplementary material for: Influenza A virus reassortment in mammals gives rise to genetically distinct within-host subpopulations
Source: Nat Commun. 2022 Nov 11;13:6846. doi: 10.1038/s41467-022-34611-z (PMC9652339; doi:10.1038/s41467-022-34611-z)
Supplement: Supplementary file 8 — Source Data [file 41467_2022_34611_MOESM8_ESM.zip › Figure Data/Fig S1 Data.xlsx]

## Sheet: Sheet1
	NL09			NL09 WT			NL09 VAR
2h	50.01	50.01	50.01	50.01	50.01	50.01	50.01	50.01	50.01
12h	250010	500100	700100	550100	450100	500100	700100	600100	700100
24h	300100000	300100000	275100000	350100000	275100000	400100000	270100000	300100000	300100000
48h	75010000	65010000	80010000	110100000	200100000	150100000	110100000	150100000	150100000
72h	110100000	110100000	250100000	100100000	100100000	110100000	150100000	100100000	170100000
